# Supplementary material for: Labelled regulatory elements are pervasive features of the macrophage genome and are dynamically utilized by classical and alternative polarization signals
Source: Nucleic Acids Res. 2019 Feb 25;47(6):2778–92. doi: 10.1093/nar/gkz118 (PMC6451134; doi:10.1093/nar/gkz118)
Supplement: Supplementary Data [file gkz118_supplemental_files.zip]

Archive with 6 entries (6 files):
- Horvath_et_al_NAR_Supplementary_Materials_final.pdf
- Supplementary_Table_S1.xlsx
- Supplementary_Table_S2.xlsx
- Supplementary_Table_S3.xlsx
- Supplementary_Table_S4.xlsx
- Supplementary_Table_S5.xlsx
