# Supplementary material for: Labelled regulatory elements are pervasive features of the macrophage genome and are dynamically utilized by classical and alternative polarization signals
Source: Nucleic Acids Res. 2019 Feb 25;47(6):2778–92. doi: 10.1093/nar/gkz118 (PMC6451134; doi:10.1093/nar/gkz118)
Supplement: Supplementary Data [file gkz118_supplemental_files.zip › Supplementary_Table_S1.xlsx]

## Sheet: unified cistrome (LREs)
the unified cistrome of LREs.
chr1	3052607	3053000
chr1	3059728	3059961
chr1	3138165	3138435
chr1	3153574	3153722
chr1	3239683	3239871
chr1	3240175	3240428
chr1	3305497	3305818
chr1	3408395	3408579
chr1	3501811	3502029
chr1	3592998	3593217
chr1	3748632	3748818
chr1	3768336	3768628
chr1	3822603	3822753
chr1	4020077	4020329
chr1	4081602	4081755
chr1	4191272	4191575
chr1	4253007	4253223
chr1	4484442	4484945
chr1	4564204	4564361
chr1	4564468	4564767
chr1	4867685	4867929
chr1	4870577	4870992
chr1	4873463	4873663
chr1	4907250	4907436
chr1	4947857	4948021
chr1	4951005	4951153
chr1	5036767	5037270
chr1	5077572	5077747
chr1	5079085	5079333
chr1	5080498	5080773
chr1	5193204	5193440
chr1	5266611	5266814
chr1	5269038	5269258
chr1	5354566	5354941
chr1	5434041	5434502
chr1	5475388	5475536
chr1	5518745	5518892
chr1	5740257	5740605
chr1	5824034	5824230
chr1	6129922	6130070
chr1	6147279	6147492
chr1	6215324	6215594
chr1	6405473	6405757
chr1	6418907	6419062
chr1	6419158	6419450
chr1	6453592	6453963
chr1	6455568	6456046
chr1	6492809	6493240
chr1	6493416	6493848
chr1	6498880	6499317
chr1	6556775	6557168
chr1	6586389	6586537
chr1	6628798	6628946
chr1	6678135	6678494
chr1	6741541	6741744
chr1	6783343	6783522
chr1	6920798	6921087
chr1	7086034	7086437
chr1	7100638	7101010
chr1	7109524	7109698
chr1	7113911	7114188
chr1	7139782	7139937
chr1	7283890	7284235
chr1	7330963	7331209
chr1	7434750	7434977
chr1	7479700	7480033
chr1	7484565	7484716
chr1	7706056	7706216
chr1	7710380	7710617
chr1	7711811	7711992
chr1	7790226	7790423
chr1	7824099	7824345
chr1	7842497	7842748
chr1	7844492	7844687
chr1	7930918	7931145
chr1	8093051	8093242
chr1	8214644	8214917
chr1	8217702	8217939
chr1	8238075	8238324
chr1	8252870	8253062
chr1	8521339	8521588
chr1	8637395	8637543
chr1	8689889	8690137
chr1	8692635	8692998
chr1	9047030	9047268
chr1	9062094	9062242
chr1	9122730	9123059
chr1	9179553	9179773
chr1	9237392	9237757
chr1	9244660	9244856
chr1	9520359	9520506
chr1	9592851	9593009
chr1	9593679	9594144
chr1	9597478	9597636
chr1	9630097	9630410
chr1	9673736	9674145
chr1	9703823	9704150
chr1	9731470	9731630
chr1	9744919	9745173
chr1	9769518	9769934
chr1	9773057	9773350
chr1	9782500	9782682
chr1	9798837	9799483
chr1	9805984	9806379
chr1	9812883	9813317
chr1	9823151	9823476
chr1	9824038	9824186
chr1	9825744	9826305
chr1	9847037	9847233
chr1	9857556	9857898
chr1	9858532	9858699
chr1	9879168	9879479
chr1	9881985	9882225
chr1	9890474	9890647
chr1	9907112	9907600
chr1	9945062	9945497
chr1	9953162	9953417
chr1	9970630	9971036
chr1	10266891	10267128
chr1	10268343	10268673
chr1	10269315	10269521
chr1	10296993	10297166
chr1	10386555	10386867
chr1	10424069	10424515
chr1	10531374	10531573
chr1	10533731	10533879
chr1	10539942	10540102
chr1	10788970	10789345
chr1	10792171	10792319
chr1	10819829	10819977
chr1	10823950	10824113
chr1	10870403	10870843
chr1	10884555	10884833
chr1	11071746	11072037
chr1	11551993	11552186
chr1	11622326	11622501
chr1	11674888	11675050
chr1	11677817	11678069
chr1	11681835	11682058
chr1	11716690	11716900
chr1	11718852	11719003
chr1	11779117	11779292
chr1	11781974	11782165
chr1	11809049	11809354
chr1	11854521	11854671
chr1	11857401	11857575
chr1	12219968	12220122
chr1	12220807	12221094
chr1	12664484	12664824
chr1	12899304	12899477
chr1	12977793	12978296
chr1	13052300	13052585
chr1	13231920	13232394
chr1	13245764	13246030
chr1	13267480	13267812
chr1	13291720	13291969
chr1	13301389	13301544
chr1	13301568	13301803
chr1	13311627	13311979
chr1	13328388	13328701
chr1	13342409	13342961
chr1	13342965	13343236
chr1	13343872	13344138
chr1	13346960	13347108
chr1	13366320	13366657
chr1	13437768	13437961
chr1	13493113	13493286
chr1	13585794	13586032
chr1	13600586	13600735
chr1	13613448	13613608
chr1	13649641	13649801
chr1	13652015	13652330
chr1	13652374	13652530
chr1	13658972	13659243
chr1	13733272	13733436
chr1	13740738	13740948
chr1	13772167	13772447
chr1	13865094	13865300
chr1	13879286	13879442
chr1	13883617	13883773
chr1	13907414	13907607
chr1	13978823	13978985
chr1	14030677	14030844
chr1	14089247	14089395
chr1	14105603	14105790
chr1	14143841	14144268
chr1	14222553	14222765
chr1	14224937	14225170
chr1	14297085	14297303
chr1	14299104	14299252
chr1	14307087	14307242
chr1	14478599	14478756
chr1	14504968	14505317
chr1	14547605	14547770
chr1	14576975	14577186
chr1	14630441	14630735
chr1	14673900	14674048
chr1	14675112	14675264
chr1	14680530	14680840
chr1	14797830	14798104
chr1	14971513	14971856
chr1	14990730	14991189
chr1	15023941	15024215
chr1	15024338	15024564
chr1	15051687	15051904
chr1	15087849	15088184
chr1	15232212	15232366
chr1	15260193	15260415
chr1	15263131	15263303
chr1	15270911	15271064
chr1	15493788	15493938
chr1	15674797	15675357
chr1	15690722	15691179
chr1	15706130	15706450
chr1	15738866	15739079
chr1	15762029	15762185
chr1	15762511	15762695
chr1	15864553	15864701
chr1	15930410	15930668
chr1	15933342	15933565
chr1	15952045	15952194
chr1	15952369	15952523
chr1	16079072	16079376
chr1	16112118	16112395
chr1	16122240	16122537
chr1	16161605	16161997
chr1	16166022	16166277
chr1	16216693	16216886
chr1	16220224	16220481
chr1	16225431	16225696
chr1	16456648	16456879
chr1	16588465	16588741
chr1	16621172	16621498
chr1	16637580	16638023
chr1	16646943	16647090
chr1	16651153	16651463
chr1	16673711	16673894
chr1	16685352	16685594
chr1	16689403	16689587
chr1	16689706	16689854
chr1	16731678	16731985
chr1	16750780	16751035
chr1	16758697	16758935
chr1	16772468	16772623
chr1	16776255	16776411
chr1	16784494	16784708
chr1	16829278	16829766
chr1	16835091	16835239
chr1	16871908	16872056
chr1	16913017	16913396
chr1	16949056	16949591
chr1	17262985	17263191
chr1	17290845	17291089
chr1	17293841	17294054
chr1	17331204	17331397
chr1	17334175	17334359
chr1	17385307	17385459
chr1	17385651	17385855
chr1	17440370	17440517
chr1	17470971	17471326
chr1	17477440	17477630
chr1	17530693	17530985
chr1	17578026	17578217
chr1	17607169	17607404
chr1	17701230	17701506
chr1	17883112	17883308
chr1	17899794	17900076
chr1	17918469	17918787
chr1	17921278	17921435
chr1	17953854	17954002
chr1	17978982	17979130
chr1	18082729	18082910
chr1	18449938	18450376
chr1	18476646	18476824
chr1	18541967	18542257
chr1	18846188	18846499
chr1	18876190	18876398
chr1	18881955	18882157
chr1	18928188	18928603
chr1	18931236	18931493
chr1	19127860	19128261
chr1	19376168	19376428
chr1	19402387	19402643
chr1	19436969	19437287
chr1	19689173	19689378
chr1	19689451	19689734
chr1	19803325	19803603
chr1	20231313	20231532
chr1	20279928	20280076
chr1	20280239	20280480
chr1	20317636	20317922
chr1	20424781	20425020
chr1	20425068	20425458
chr1	20491048	20491319
chr1	20491400	20491548
chr1	20529239	20529404
chr1	20578522	20578772
chr1	20644670	20644862
chr1	20697195	20697379
chr1	20709060	20709278
chr1	20825140	20825287
chr1	20829956	20830163
chr1	20864404	20864552
chr1	20912269	20912494
chr1	20926024	20926271
chr1	20989428	20989850
chr1	21049158	21049313
chr1	21070113	21070355
chr1	21197696	21197966
chr1	21318212	21318396
chr1	21554770	21555042
chr1	21585042	21585190
chr1	21834100	21834296
chr1	21856395	21856770
chr1	22013817	22013965
chr1	22056807	22057087
chr1	22060613	22060761
chr1	22095899	22096262
chr1	22160928	22161158
chr1	22233145	22233400
chr1	22366439	22366673
chr1	22870120	22870430
chr1	22918482	22918747
chr1	23298035	23298229
chr1	23381943	23382314
chr1	23382366	23382587
chr1	23418882	23419344
chr1	23432219	23432432
chr1	23466144	23466681
chr1	23533946	23534196
chr1	23617987	23618191
chr1	23666793	23667071
chr1	23727888	23728107
chr1	23792943	23793091
chr1	23886199	23886425
chr1	23889056	23889375
chr1	23915461	23915608
chr1	23920789	23921000
chr1	23924128	23924494
chr1	23963195	23963365
chr1	24005084	24005235
chr1	24079091	24079298
chr1	24079501	24079661
chr1	24092494	24092662
chr1	24102897	24103080
chr1	24248295	24248491
chr1	24248492	24248639
chr1	24294804	24295021
chr1	24342448	24342733
chr1	24468458	24468690
chr1	24469397	24469903
chr1	24471278	24471661
chr1	24481645	24481934
chr1	24500394	24500606
chr1	24550619	24550940
chr1	24642022	24642261
chr1	24644912	24645139
chr1	24659997	24660154
chr1	24686212	24686610
chr1	24725305	24725682
chr1	24782065	24782246
chr1	24802871	24803020
chr1	24809760	24809969
chr1	24967858	24968052
chr1	25014847	25015157
chr1	25019237	25019577
chr1	25121265	25121422
chr1	25123900	25124153
chr1	25404798	25405035
chr1	25406977	25407208
chr1	25522551	25522771
chr1	25525666	25525847
chr1	25591769	25592039
chr1	25594755	25595065
chr1	25603830	25604060
chr1	25665670	25665874
chr1	25666807	25667017
chr1	25913384	25913728
chr1	26008311	26008459
chr1	26263093	26263251
chr1	26414550	26414736
chr1	26418338	26418488
chr1	26430702	26430879
chr1	26535142	26535290
chr1	26588596	26588774
chr1	26801468	26801691
chr1	26941211	26941435
chr1	26944962	26945141
chr1	27034114	27034262
chr1	27129628	27129781
chr1	27141303	27141472
chr1	27143219	27143397
chr1	27160798	27160946
chr1	27163635	27163804
chr1	27198570	27198726
chr1	27198820	27198971
chr1	27272590	27272821
chr1	27740454	27740648
chr1	27758853	27759035
chr1	28188418	28188844
chr1	28292328	28292559
chr1	28402697	28402884
chr1	29039200	29039348
chr1	29336533	29336728
chr1	29372284	29372584
chr1	29417170	29417400
chr1	29582309	29582501
chr1	29582597	29582745
chr1	29585530	29585678
chr1	29704410	29704644
chr1	29705758	29705929
chr1	29707385	29707586
chr1	29738835	29739291
chr1	29835937	29836133
chr1	29891242	29891390
chr1	30038087	30038270
chr1	30038439	30038747
chr1	30038920	30039085
chr1	30070922	30071131
chr1	30161737	30161891
chr1	30161937	30162191
chr1	30306707	30306965
chr1	30312266	30312414
chr1	30337053	30337213
chr1	30375238	30375528
chr1	30613056	30613328
chr1	30662900	30663166
chr1	30718556	30718755
chr1	30725618	30725869
chr1	30726203	30726357
chr1	30734366	30734729
chr1	30764446	30764631
chr1	30779627	30779832
chr1	30857398	30857628
chr1	30872130	30872431
chr1	30930214	30930516
chr1	30989461	30989608
chr1	31033878	31034306
chr1	31079433	31079801
chr1	31126919	31127379
chr1	31142330	31142487
chr1	31297356	31297692
chr1	31384748	31384896
chr1	31387548	31387716
chr1	31412379	31412570
chr1	31412644	31412792
chr1	31585708	31585926
chr1	31616593	31616852
chr1	31697089	31697379
chr1	31700045	31700321
chr1	31792443	31792695
chr1	31816611	31816825
chr1	31864611	31864758
chr1	31988351	31988572
chr1	32069401	32069840
chr1	32249577	32249972
chr1	32374654	32374954
chr1	32440253	32440554
chr1	32669561	32669822
chr1	32746361	32746583
chr1	32758284	32758433
chr1	32912269	32912544
chr1	32948637	32948812
chr1	33015621	33015887
chr1	33018623	33018807
chr1	33037399	33037554
chr1	33049826	33050142
chr1	33115958	33116300
chr1	33130445	33130616
chr1	33166399	33166737
chr1	33229845	33230017
chr1	33252877	33253168
chr1	33301853	33302057
chr1	33304879	33305072
chr1	33380940	33381121
chr1	33412319	33412587
chr1	33538450	33538748
chr1	33583457	33583642
chr1	33592315	33592672
chr1	33788108	33788267
chr1	33827608	33827849
chr1	33883004	33883686
chr1	33898415	33898607
chr1	33901821	33901979
chr1	33909093	33909454
chr1	33912522	33912918
chr1	33916626	33916890
chr1	33922513	33922714
chr1	34005821	34005976
chr1	34022153	34022500
chr1	34031835	34031991
chr1	34312178	34312481
chr1	34386501	34386709
chr1	34421785	34422080
chr1	34460140	34460453
chr1	34465556	34465704
chr1	34467678	34468038
chr1	34468136	34468418
chr1	34468481	34468773
chr1	34478903	34479268
chr1	34480771	34481177
chr1	34481929	34482076
chr1	34482159	34482453
chr1	34510663	34511008
chr1	34517918	34518134
chr1	34802378	34802550
chr1	34823392	34823654
chr1	34835762	34835967
chr1	34844488	34844711
chr1	34851396	34851558
chr1	34853554	34853781
chr1	34859706	34859892
chr1	35083150	35083336
chr1	35157119	35157271
chr1	35165973	35166121
chr1	35410479	35410755
chr1	35412400	35412560
chr1	35656449	35656735
chr1	35814665	35814888
chr1	35867340	35867488
chr1	35935131	35935429
chr1	35972245	35972542
chr1	35975658	35975871
chr1	36051967	36052122
chr1	36073180	36073458
chr1	36097215	36097838
chr1	36121305	36121531
chr1	36123763	36124074
chr1	36126258	36126415
chr1	36128512	36128685
chr1	36133135	36133306
chr1	36133602	36133984
chr1	36134635	36134915
chr1	36160942	36161144
chr1	36180007	36180155
chr1	36239505	36239742
chr1	36245847	36246161
chr1	36260003	36260192
chr1	36271707	36271896
chr1	36279200	36279361
chr1	36296606	36296979
chr1	36309672	36309960
chr1	36345040	36345241
chr1	36357230	36357378
chr1	36437301	36437540
chr1	36450229	36450528
chr1	36470102	36470372
chr1	36495412	36495716
chr1	36556900	36557145
chr1	36569420	36569616
chr1	36573849	36574129
chr1	36591485	36591763
chr1	36604325	36604485
chr1	36612607	36612801
chr1	36614648	36614869
chr1	36657762	36657965
chr1	36711279	36711427
chr1	36737437	36737613
chr1	36754289	36754629
chr1	36797609	36797756
chr1	36814231	36814502
chr1	36818220	36818490
chr1	36836412	36836880
chr1	36869554	36869975
chr1	36883766	36884085
chr1	36913956	36914111
chr1	36922172	36922429
chr1	36936952	36937220
chr1	36937336	36937625
chr1	36940470	36940792
chr1	36947455	36947640
chr1	36953301	36953690
chr1	36960860	36961166
chr1	36969938	36970226
chr1	36987063	36987546
chr1	37001024	37001550
chr1	37002189	37002359
chr1	37028739	37028936
chr1	37029680	37029835
chr1	37120282	37120564
chr1	37138901	37139075
chr1	37154349	37154516
chr1	37216224	37216440
chr1	37296134	37296346
chr1	37300686	37301110
chr1	37308165	37308389
chr1	37310983	37311162
chr1	37317297	37317445
chr1	37318633	37318872
chr1	37324565	37324720
chr1	37333054	37333202
chr1	37357142	37357481
chr1	37421702	37421978
chr1	37427259	37427639
chr1	37466334	37466703
chr1	37472295	37472585
chr1	37477913	37478243
chr1	37495869	37496360
chr1	37505012	37505370
chr1	37524751	37524898
chr1	37561786	37562429
chr1	37589163	37589311
chr1	37602457	37602667
chr1	37633315	37633608
chr1	37721222	37721460
chr1	37722229	37722498
chr1	37734867	37735124
chr1	37867934	37868125
chr1	37872274	37872421
chr1	37888756	37888977
chr1	37957078	37957282
chr1	37966771	37967004
chr1	37999179	37999533
chr1	38012519	38012698
chr1	38012958	38013534
chr1	38081417	38081650
chr1	38114035	38114182
chr1	38121312	38121525
chr1	38123374	38123564
chr1	38233294	38233524
chr1	38260008	38260284
chr1	38403899	38404052
chr1	38601792	38602121
chr1	38777504	38777928
chr1	38878715	38878863
chr1	38886129	38886295
chr1	38968978	38969148
chr1	38988579	38988787
chr1	39060222	39060431
chr1	39079785	39080035
chr1	39102704	39102877
chr1	39112323	39112703
chr1	39123971	39124126
chr1	39144973	39145232
chr1	39153492	39153640
chr1	39158751	39159065
chr1	39191644	39191901
chr1	39205056	39205352
chr1	39243430	39243598
chr1	39261166	39261363
chr1	39281076	39281231
chr1	39309568	39309948
chr1	39321638	39321920
chr1	39428343	39428563
chr1	39455660	39455908
chr1	39463943	39464187
chr1	39469033	39469406
chr1	39476451	39476704
chr1	39480140	39480330
chr1	39480524	39480728
chr1	39487448	39487762
chr1	39493032	39493577
chr1	39493685	39494027
chr1	39503017	39503626
chr1	39520575	39520723
chr1	39520823	39521130
chr1	39556019	39556378
chr1	39571833	39572133
chr1	39580783	39581139
chr1	39583253	39583568
chr1	39601269	39601439
chr1	39603374	39603573
chr1	39614041	39614201
chr1	39626053	39626202
chr1	39689253	39689558
chr1	39708903	39709067
chr1	39724131	39724346
chr1	39731668	39731943
chr1	39733549	39733741
chr1	39735764	39735919
chr1	39736078	39736304
chr1	39740049	39740196
chr1	39754556	39754975
chr1	39759243	39759458
chr1	39767859	39768278
chr1	39778251	39778527
chr1	39785738	39786083
chr1	39847101	39847283
chr1	39851232	39851449
chr1	39855568	39856026
chr1	39861341	39861653
chr1	39893260	39893408
chr1	39895543	39895850
chr1	39896612	39896902
chr1	39904708	39905100
chr1	39916162	39916486
chr1	39920683	39920963
chr1	39924839	39925107
chr1	39953081	39953256
chr1	39961200	39961355
chr1	39976255	39976434
chr1	39977003	39977235
chr1	39979150	39979446
chr1	40022753	40023006
chr1	40037912	40038206
chr1	40045799	40045968
chr1	40051183	40051519
chr1	40064514	40064973
chr1	40080975	40081384
chr1	40087113	40087339
chr1	40091152	40091507
chr1	40144492	40144761
chr1	40166995	40167355
chr1	40187970	40188173
chr1	40199072	40199316
chr1	40202374	40202613
chr1	40229145	40229300
chr1	40239569	40239763
chr1	40252641	40252934
chr1	40271184	40271354
chr1	40287240	40287582
chr1	40290597	40290772
chr1	40299948	40300167
chr1	40322607	40322900
chr1	40324840	40324988
chr1	40330470	40330829
chr1	40339382	40339693
chr1	40354746	40354990
chr1	40381213	40381368
chr1	40381395	40381741
chr1	40395242	40395422
chr1	40401122	40401277
chr1	40411226	40411538
chr1	40413796	40413966
chr1	40415560	40415977
chr1	40454617	40454885
chr1	40469679	40469908
chr1	40473727	40473999
chr1	40475704	40476233
chr1	40479475	40479763
chr1	40480087	40480346
chr1	40496422	40496970
chr1	40509167	40509446
chr1	40543250	40543447
chr1	40544734	40544897
chr1	40634661	40634929
chr1	40680504	40680818
chr1	40688678	40688884
chr1	40705037	40705258
chr1	40786578	40786819
chr1	41471335	41471977
chr1	41519798	41520015
chr1	42141305	42141535
chr1	42338474	42338647
chr1	42380832	42380984
chr1	42506720	42506954
chr1	42745133	42745398
chr1	42763477	42763800
chr1	42768769	42768973
chr1	42868081	42868236
chr1	42975314	42975462
chr1	43189651	43189798
chr1	43229996	43230184
chr1	43234494	43234800
chr1	43303098	43303269
chr1	43321584	43321732
chr1	43430181	43430332
chr1	43447551	43447957
chr1	43456977	43457361
chr1	43464949	43465140
chr1	43466979	43467204
chr1	43501345	43501640
chr1	43507735	43508188
chr1	43588991	43589307
chr1	43620004	43620180
chr1	43700693	43701056
chr1	43757946	43758094
chr1	43777764	43777994
chr1	43778218	43778645
chr1	43778655	43778939
chr1	43804223	43804581
chr1	43814022	43814350
chr1	43842302	43842556
chr1	43843375	43843651
chr1	43851099	43851425
chr1	43868231	43868526
chr1	43897251	43897398
chr1	43902527	43902687
chr1	43908790	43908938
chr1	43910665	43910970
chr1	43915287	43915525
chr1	43916891	43917304
chr1	43931219	43931367
chr1	43934583	43934983
chr1	43939334	43939615
chr1	43972389	43972548
chr1	44042180	44042444
chr1	44100850	44101156
chr1	44125608	44125862
chr1	44154431	44154951
chr1	44161930	44162133
chr1	44248719	44249083
chr1	44270790	44271068
chr1	44281606	44281876
chr1	44284369	44284723
chr1	44352370	44352781
chr1	44371153	44371388
chr1	44374106	44374318
chr1	44385425	44385668
chr1	44415335	44415569
chr1	44479094	44479335
chr1	44484258	44484449
chr1	44485202	44485436
chr1	44604381	44604704
chr1	44696915	44697204
chr1	44724492	44724640
chr1	44724765	44724919
chr1	44727633	44727880
chr1	44906780	44907032
chr1	44951106	44951401
chr1	44960997	44961249
chr1	44963993	44964141
chr1	45048307	45048455
chr1	45049753	45049903
chr1	45052561	45052811
chr1	45107959	45108154
chr1	45164024	45164172
chr1	45169781	45170126
chr1	45201090	45201758
chr1	45406873	45407021
chr1	45433649	45433819
chr1	45573061	45573228
chr1	45657928	45658236
chr1	45783379	45783634
chr1	45837645	45837793
chr1	45842935	45843215
chr1	45879484	45879693
chr1	45919283	45919435
chr1	45974238	45974462
chr1	46022380	46022585
chr1	46049500	46049769
chr1	46073628	46073940
chr1	46077970	46078125
chr1	46092261	46092461
chr1	46095849	46096041
chr1	46317188	46317472
chr1	46348010	46348208
chr1	46350986	46351204
chr1	46383863	46384011
chr1	46386605	46386885
chr1	46445290	46445539
chr1	46488731	46488879
chr1	46549901	46550113
chr1	46566724	46566903
chr1	46723263	46723507
chr1	46755085	46755473
chr1	46824880	46825052
chr1	46849869	46850210
chr1	46858656	46858951
chr1	46860034	46860382
chr1	46860571	46860762
chr1	46871735	46872007
chr1	46886983	46887324
chr1	46892269	46892508
chr1	46908532	46908894
chr1	46927052	46927569
chr1	46953256	46953619
chr1	46958184	46958369
chr1	46975190	46975419
chr1	46993643	46993812
chr1	46996542	46996766
chr1	47082743	47082891
chr1	47083001	47083280
chr1	47085574	47085722
chr1	47109704	47109982
chr1	47110167	47110315
chr1	47177411	47177564
chr1	47242631	47243022
chr1	47247045	47247338
chr1	47249973	47250191
chr1	47584130	47584325
chr1	47588500	47588788
chr1	47591277	47591816
chr1	47633913	47634122
chr1	47687932	47688116
chr1	47739056	47739280
chr1	47756258	47756434
chr1	47954057	47954289
chr1	48047342	48047495
chr1	48227515	48227725
chr1	48286573	48286749
chr1	48364818	48365050
chr1	48420059	48420386
chr1	48422974	48423225
chr1	48441573	48441830
chr1	48498621	48499017
chr1	48499129	48499289
chr1	48548713	48548861
chr1	48550687	48551267
chr1	48691452	48691885
chr1	48704455	48704636
chr1	48711470	48711618
chr1	48871875	48872042
chr1	48924099	48924402
chr1	48924727	48924971
chr1	49070937	49071090
chr1	49098535	49098683
chr1	49130361	49130706
chr1	49131164	49131375
chr1	49253097	49253304
chr1	49682399	49682599
chr1	49937919	49938124
chr1	50189132	50189305
chr1	50216896	50217340
chr1	50333830	50334068
chr1	50737371	50737610
chr1	51253774	51253922
chr1	51254043	51254345
chr1	51400529	51400782
chr1	51437405	51437672
chr1	51466534	51466904
chr1	51467388	51467543
chr1	51473423	51473571
chr1	51476385	51476763
chr1	51489063	51489239
chr1	51498013	51498287
chr1	51500103	51500554
chr1	51501373	51501620
chr1	51505719	51506001
chr1	51519225	51519439
chr1	51520188	51520849
chr1	51525083	51525298
chr1	51538088	51538261
chr1	51594810	51594988
chr1	51648029	51648288
chr1	51666711	51666859
chr1	51667740	51668028
chr1	51669029	51669239
chr1	51714619	51714839
chr1	51734079	51734234
chr1	51882779	51882967
chr1	51917844	51918250
chr1	51931143	51931688
chr1	51938446	51938786
chr1	51964756	51964961
chr1	52014394	52014542
chr1	52058237	52058483
chr1	52100532	52100800
chr1	52119743	52119934
chr1	52166617	52166920
chr1	52220722	52220877
chr1	52225798	52226029
chr1	52226380	52226784
chr1	52232333	52232541
chr1	52283144	52283471
chr1	52294568	52294811
chr1	52298400	52298576
chr1	52342111	52342467
chr1	52373444	52373761
chr1	52390462	52390609
chr1	52402848	52403053
chr1	52404343	52404817
chr1	52470236	52470553
chr1	52471190	52471353
chr1	52495170	52495318
chr1	52499442	52499636
chr1	52499862	52500072
chr1	52501450	52501708
chr1	52513851	52514128
chr1	52576501	52576838
chr1	52595480	52595852
chr1	52597953	52598120
chr1	52630716	52631207
chr1	52695343	52695586
chr1	52709926	52710087
chr1	52715421	52715673
chr1	52729270	52729588
chr1	52730108	52730290
chr1	52730569	52730785
chr1	52748088	52748551
chr1	52748610	52748758
chr1	52753888	52754043
chr1	52754333	52754670
chr1	52764134	52764796
chr1	52765915	52766102
chr1	52770792	52770953
chr1	52771194	52771415
chr1	52847666	52847981
chr1	52855954	52856236
chr1	52858313	52858552
chr1	52889971	52890260
chr1	52909730	52910140
chr1	52943848	52944103
chr1	52951474	52951644
chr1	52960261	52960420
chr1	52963230	52963410
chr1	52995486	52995786
chr1	53313874	53314029
chr1	53348467	53348689
chr1	53355670	53355904
chr1	53490422	53490590
chr1	53493464	53493659
chr1	53552027	53552313
chr1	53664430	53664633
chr1	53692743	53692992
chr1	53696669	53696887
chr1	53743245	53743449
chr1	53752237	53752520
chr1	53773168	53773721
chr1	53775072	53775399
chr1	53782646	53783064
chr1	53784592	53785165
chr1	53787389	53787660
chr1	53790946	53791116
chr1	53815925	53816227
chr1	53816421	53816680
chr1	53839792	53840111
chr1	53845394	53845600
chr1	53848489	53849096
chr1	53870737	53871040
chr1	53875995	53876338
chr1	53876656	53876930
chr1	53883127	53883357
chr1	53890301	53890609
chr1	53919364	53919570
chr1	53940919	53941067
chr1	53952800	53953004
chr1	53959114	53959275
chr1	53976214	53976369
chr1	54005938	54006086
chr1	54027952	54028100
chr1	54029534	54029682
chr1	54029895	54030130
chr1	54033021	54033300
chr1	54060849	54061045
chr1	54129054	54129382
chr1	54251003	54251185
chr1	54269478	54269715
chr1	54391154	54391393
chr1	54409161	54409309
chr1	54410636	54410816
chr1	54411273	54411536
chr1	54443684	54443999
chr1	54448866	54449192
chr1	54500681	54501011
chr1	54536238	54536393
chr1	54545798	54546059
chr1	54555157	54555420
chr1	54568844	54569009
chr1	54572613	54572780
chr1	54585139	54585702
chr1	54586154	54586603
chr1	54600418	54600728
chr1	54601277	54601500
chr1	54604007	54604298
chr1	54709043	54709276
chr1	54729493	54729701
chr1	54747636	54747876
chr1	54747906	54748056
chr1	54774236	54774546
chr1	54781759	54782026
chr1	54795385	54795589
chr1	54826004	54826248
chr1	54829358	54829750
chr1	54832552	54832709
chr1	54835916	54836085
chr1	54837145	54837338
chr1	54838842	54839045
chr1	54840039	54840232
chr1	54854482	54854723
chr1	54860367	54860620
chr1	54861753	54861908
chr1	54870620	54870906
chr1	54877661	54877962
chr1	54883168	54883366
chr1	54887864	54888063
chr1	54896531	54897087
chr1	54909913	54910156
chr1	54910954	54911601
chr1	54913051	54913231
chr1	54921547	54921857
chr1	54923115	54923764
chr1	54924550	54924770
chr1	54933738	54933953
chr1	54944731	54944948
chr1	54979242	54979547
chr1	54982778	54982932
chr1	55023704	55023974
chr1	55025865	55026338
chr1	55044745	55045079
chr1	55049225	55049455
chr1	55053144	55053398
chr1	55055295	55055557
chr1	55164172	55164339
chr1	55180125	55180280
chr1	55406731	55406973
chr1	55413577	55413822
chr1	55436702	55437011
chr1	55478564	55478821
chr1	55505049	55505293
chr1	55512954	55513323
chr1	55553460	55553858
chr1	55555481	55555696
chr1	55612986	55613314
chr1	55646127	55646290
chr1	55667067	55667274
chr1	55763331	55763538
chr1	55766548	55766702
chr1	55776956	55777140
chr1	55792778	55793246
chr1	55804067	55804325
chr1	55805648	55805815
chr1	55819506	55819782
chr1	55821199	55821584
chr1	55822672	55822981
chr1	55827861	55828011
chr1	55837447	55837674
chr1	55865491	55865732
chr1	56094659	56094931
chr1	56137946	56138195
chr1	56140853	56141310
chr1	56241470	56241889
chr1	56276720	56276937
chr1	56384223	56384567
chr1	56460929	56461136
chr1	56625563	56625754
chr1	56684768	56684996
chr1	56717541	56717829
chr1	56718651	56718878
chr1	56740207	56740365
chr1	56741915	56742207
chr1	56834428	56834690
chr1	56943746	56944158
chr1	56963310	56963645
chr1	56980092	56980324
chr1	56994916	56995068
chr1	57370462	57370817
chr1	57374562	57374869
chr1	57394012	57394311
chr1	57429845	57430159
chr1	57472350	57472564
chr1	57502530	57502759
chr1	57638988	57639377
chr1	57945597	57945766
chr1	57974068	57974306
chr1	57976871	57977184
chr1	57978253	57978538
chr1	57983483	57983774
chr1	58034008	58034156
chr1	58087905	58088082
chr1	58101623	58101840
chr1	58113581	58113821
chr1	58114725	58114953
chr1	58311330	58311593
chr1	58318735	58318883
chr1	58320791	58320978
chr1	58343191	58343516
chr1	58346964	58347126
chr1	58348552	58349121
chr1	58599507	58599662
chr1	58605202	58605593
chr1	58613860	58614135
chr1	58628793	58629217
chr1	58650396	58650544
chr1	58653663	58653855
chr1	58664910	58665081
chr1	58669657	58670180
chr1	58677658	58677813
chr1	58678480	58678861
chr1	58693737	58694142
chr1	58700838	58701118
chr1	58711135	58711678
chr1	58711913	58712197
chr1	58714436	58714655
chr1	58716115	58716264
chr1	58716405	58716680
chr1	58720809	58721205
chr1	58724122	58724464
chr1	58725945	58726211
chr1	58728515	58728663
chr1	58745129	58745512
chr1	58797411	58797743
chr1	58803651	58803927
chr1	58806840	58806988
chr1	58823654	58823907
chr1	58859013	58859175
chr1	58860611	58861024
chr1	58876695	58876892
chr1	59029737	59029964
chr1	59119258	59119645
chr1	59192879	59193143
chr1	59204594	59204784
chr1	59305225	59305429
chr1	59317527	59317798
chr1	59319781	59320054
chr1	59320596	59320909
chr1	59373024	59373272
chr1	59421502	59421766
chr1	59442829	59442985
chr1	59444297	59444475
chr1	59458007	59458246
chr1	59464724	59465135
chr1	59479857	59480122
chr1	59496040	59496313
chr1	59550301	59550587
chr1	59593014	59593286
chr1	59608330	59608742
chr1	59653202	59653551
chr1	59658317	59658505
chr1	59766087	59766238
chr1	59766644	59766908
chr1	59769013	59769240
chr1	59830349	59830678
chr1	59919148	59919476
chr1	59923318	59923608
chr1	59945991	59946138
chr1	59951266	59951414
chr1	59952927	59953242
chr1	59959050	59959198
chr1	59967373	59967534
chr1	60000267	60000613
chr1	60027086	60027352
chr1	60096656	60096952
chr1	60158384	60158772
chr1	60172915	60173473
chr1	60177901	60178079
chr1	60189255	60189520
chr1	60240501	60240788
chr1	60324135	60324508
chr1	60325087	60325235
chr1	60338036	60338184
chr1	60343493	60343669
chr1	60416889	60417100
chr1	60422698	60422870
chr1	60423632	60423787
chr1	60451898	60452135
chr1	60503596	60503775
chr1	60533448	60533855
chr1	60539397	60539608
chr1	60552129	60552333
chr1	60565681	60565830
chr1	60569300	60569584
chr1	60582480	60582713
chr1	60587429	60587611
chr1	60598990	60599613
chr1	60600795	60600959
chr1	60615723	60616308
chr1	60616997	60617211
chr1	60621928	60622103
chr1	60622890	60623188
chr1	60630173	60630485
chr1	60637099	60637377
chr1	60642290	60642479
chr1	60649488	60649725
chr1	60652412	60652822
chr1	60657068	60657536
chr1	60662642	60663112
chr1	60670545	60670797
chr1	60691569	60691869
chr1	60696633	60696977
chr1	60713862	60714043
chr1	60718647	60718953
chr1	60744158	60744591
chr1	60759949	60760110
chr1	60789335	60789510
chr1	60799970	60800125
chr1	60803508	60804339
chr1	60804583	60804736
chr1	60811939	60812126
chr1	60824244	60824761
chr1	60825935	60826182
chr1	60851594	60852083
chr1	60857739	60857887
chr1	60861869	60862017
chr1	60892996	60893323
chr1	60898943	60899117
chr1	60912938	60913409
chr1	60937371	60937730
chr1	60939970	60940120
chr1	60954983	60955138
chr1	60974802	60975132
chr1	61001743	61001904
chr1	61003060	61003306
chr1	61008259	61008463
chr1	61187488	61187680
chr1	61213443	61213661
chr1	61251943	61252139
chr1	61344124	61344294
chr1	61350904	61351131
chr1	61402322	61402644
chr1	61403243	61403457
chr1	61468794	61469087
chr1	61494046	61494330
chr1	61495298	61495472
chr1	61518812	61519049
chr1	61584561	61584865
chr1	61674771	61675061
chr1	61690818	61691046
chr1	61694441	61694589
chr1	61709764	61710224
chr1	61771575	61771723
chr1	61772245	61772409
chr1	61773803	61773997
chr1	61892951	61893181
chr1	62102324	62102587
chr1	62105152	62105416
chr1	62200893	62201422
chr1	62223962	62224122
chr1	62229162	62229611
chr1	62244722	62244961
chr1	62282983	62283215
chr1	62299718	62300041
chr1	62392953	62393180
chr1	62440369	62440581
chr1	62521431	62521594
chr1	62594686	62594917
chr1	62604598	62604949
chr1	62653882	62654041
chr1	62673626	62673857
chr1	62676508	62676734
chr1	62689250	62689428
chr1	62691246	62691531
chr1	62696907	62697332
chr1	62713164	62713355
chr1	62714992	62715369
chr1	62718278	62718530
chr1	62721127	62721721
chr1	62760190	62760377
chr1	62773741	62773961
chr1	62775876	62776031
chr1	62821926	62822113
chr1	62867120	62867505
chr1	63116004	63116203
chr1	63121451	63121604
chr1	63221945	63222278
chr1	63800076	63800340
chr1	63859881	63860137
chr1	63863083	63863322
chr1	63890738	63891027
chr1	63948317	63948473
chr1	64000855	64001046
chr1	64003416	64003563
chr1	64035899	64036181
chr1	64080231	64080563
chr1	64104758	64104948
chr1	64107153	64107384
chr1	64111815	64111970
chr1	64118282	64118565
chr1	64118623	64118772
chr1	64122314	64122546
chr1	64134524	64134736
chr1	64193194	64193543
chr1	64197677	64197906
chr1	64198401	64198615
chr1	64198853	64199225
chr1	64200480	64200752
chr1	64212464	64212619
chr1	64215130	64215340
chr1	64222445	64222971
chr1	64246612	64246837
chr1	64249668	64250076
chr1	64252629	64253008
chr1	64262285	64262465
chr1	64276081	64276229
chr1	64296852	64297205
chr1	64302820	64303039
chr1	64308416	64308806
chr1	64324059	64324294
chr1	64343264	64343644
chr1	64355267	64355480
chr1	64367014	64367355
chr1	64373763	64373917
chr1	64376229	64376771
chr1	64383658	64383806
chr1	64390325	64390634
chr1	64393092	64393438
chr1	64441844	64442096
chr1	64448204	64448359
chr1	64481032	64481285
chr1	64527590	64527871
chr1	64531680	64531875
chr1	64533601	64534414
chr1	64539052	64539521
chr1	64546224	64546466
chr1	64573226	64573531
chr1	64621273	64621628
chr1	64675598	64675825
chr1	64690090	64690367
chr1	64717430	64717782
chr1	64746534	64747013
chr1	64753089	64753417
chr1	64775206	64775430
chr1	64866237	64866441
chr1	64867702	64868087
chr1	64897948	64898306
chr1	64919346	64919701
chr1	64945197	64945515
chr1	64949362	64949724
chr1	64955521	64955708
chr1	65041956	65042129
chr1	65154854	65155074
chr1	65176986	65177299
chr1	65188987	65189377
chr1	65199050	65199348
chr1	65207247	65207457
chr1	65211429	65211576
chr1	65213154	65213419
chr1	65266473	65266720
chr1	65414160	65414468
chr1	65752647	65752962
chr1	65975822	65976005
chr1	65976979	65977129
chr1	66013575	66013723
chr1	66026692	66026873
chr1	66040575	66040852
chr1	66052238	66052473
chr1	66110985	66111153
chr1	66228359	66228599
chr1	66230376	66230704
chr1	66231948	66232370
chr1	66266719	66267081
chr1	66273484	66273632
chr1	66320705	66320956
chr1	66461931	66462109
chr1	66517249	66517526
chr1	66517602	66517848
chr1	66546324	66546784
chr1	66577692	66577994
chr1	66702936	66703332
chr1	66759255	66759717
chr1	66778815	66779191
chr1	66814279	66814575
chr1	66838409	66838724
chr1	66859613	66859776
chr1	66861156	66861404
chr1	66869211	66869378
chr1	66895179	66895326
chr1	66992724	66992935
chr1	67033166	67033490
chr1	67048553	67048725
chr1	67280745	67281022
chr1	67591002	67591302
chr1	67621961	67622196
chr1	67684872	67685058
chr1	67753785	67753981
chr1	67905944	67906092
chr1	68271936	68272190
chr1	68409505	68409717
chr1	68470146	68470350
chr1	68470576	68470731
chr1	68472603	68472799
chr1	68473068	68473225
chr1	68585311	68585496
chr1	68625949	68626243
chr1	68629026	68629288
chr1	68766188	68766685
chr1	69146145	69146433
chr1	69195384	69195629
chr1	69236031	69236250
chr1	69451958	69452210
chr1	69583981	69584136
chr1	69655410	69655567
chr1	69687757	69687941
chr1	69770240	69770532
chr1	69912276	69912726
chr1	69944136	69944414
chr1	69964735	69964950
chr1	69965129	69965350
chr1	69985246	69985455
chr1	70095333	70095540
chr1	70211480	70211722
chr1	70212577	70212737
chr1	70547683	70548093
chr1	70611531	70611678
chr1	70631151	70631395
chr1	70634214	70634492
chr1	70688167	70688365
chr1	70855876	70856404
chr1	70875132	70875412
chr1	70936759	70936944
chr1	70982299	70982619
chr1	71003829	71004123
chr1	71022867	71023040
chr1	71068246	71068514
chr1	71081921	71082259
chr1	71098004	71098406
chr1	71098808	71098995
chr1	71100256	71100420
chr1	71115817	71116174
chr1	71254232	71254447
chr1	71533468	71533861
chr1	71674347	71674587
chr1	71690141	71690296
chr1	71722302	71722507
chr1	71722847	71723286
chr1	71728961	71729347
chr1	71730226	71730550
chr1	71735646	71735883
chr1	71760427	71760590
chr1	71811340	71811818
chr1	71830433	71830620
chr1	71853230	71853501
chr1	71898543	71898727
chr1	71917061	71917374
chr1	71946038	71946185
chr1	71953001	71953267
chr1	71956997	71957152
chr1	71967717	71967999
chr1	71986320	71986642
chr1	72014779	72014973
chr1	72018994	72019151
chr1	72034163	72034386
chr1	72082475	72082648
chr1	72134536	72134822
chr1	72229088	72229324
chr1	72254066	72254214
chr1	72263215	72263466
chr1	72307443	72307833
chr1	72544195	72544551
chr1	72545088	72545236
chr1	72567183	72567387
chr1	72583373	72583579
chr1	72619080	72619228
chr1	72686912	72687059
chr1	73042292	73042469
chr1	73295621	73295844
chr1	73320128	73320349
chr1	73421719	73421884
chr1	73467679	73468001
chr1	73474864	73475245
chr1	73551428	73551739
chr1	73587380	73587554
chr1	73650757	73651005
chr1	73889249	73889538
chr1	73902176	73902598
chr1	73923160	73923307
chr1	73923312	73923475
chr1	73956382	73956623
chr1	74007424	74007803
chr1	74025266	74025447
chr1	74039034	74039323
chr1	74055684	74055987
chr1	74077298	74077572
chr1	74127249	74127533
chr1	74130926	74131210
chr1	74133920	74134292
chr1	74151242	74151404
chr1	74155367	74155882
chr1	74237675	74238522
chr1	74240922	74241138
chr1	74241951	74242099
chr1	74244953	74245234
chr1	74249431	74249694
chr1	74250090	74250238
chr1	74250308	74250527
chr1	74273580	74274047
chr1	74293673	74293852
chr1	74300198	74300399
chr1	74303112	74303421
chr1	74307049	74307363
chr1	74307646	74307801
chr1	74308657	74308836
chr1	74363611	74363931
chr1	74373330	74373694
chr1	74375438	74375698
chr1	74380419	74380567
chr1	74380585	74380822
chr1	74389845	74390104
chr1	74439545	74439826
chr1	74455545	74455789
chr1	74486764	74486936
chr1	74553529	74553913
chr1	74632816	74633037
chr1	74661915	74662151
chr1	74677929	74678084
chr1	74683352	74683506
chr1	74702127	74702748
chr1	74715136	74715386
chr1	74716790	74717007
chr1	74775810	74776094
chr1	74779503	74779813
chr1	74950169	74950316
chr1	75037213	75037477
chr1	75159220	75159387
chr1	75179237	75179515
chr1	75189747	75190168
chr1	75208867	75209017
chr1	75218105	75218545
chr1	75234685	75234948
chr1	75241615	75241914
chr1	75262838	75263040
chr1	75521856	75522003
chr1	75565781	75565964
chr1	75710091	75710355
chr1	76057679	76057827
chr1	76059305	76059453
chr1	76125423	76125571
chr1	76315834	76316084
chr1	76355129	76355368
chr1	76463866	76464250
chr1	77044206	77044401
chr1	77092670	77092896
chr1	77202893	77203152
chr1	77213766	77214079
chr1	77227878	77228150
chr1	77464119	77464404
chr1	77787108	77787426
chr1	77938905	77939163
chr1	78243186	78243425
chr1	78485263	78485461
chr1	78487931	78488210
chr1	78490100	78490616
chr1	78507308	78507641
chr1	78537050	78537240
chr1	78607888	78608036
chr1	78674499	78675011
chr1	78695607	78695874
chr1	78696418	78696616
chr1	78701762	78702046
chr1	78705077	78705342
chr1	78709085	78709477
chr1	78724566	78724744
chr1	78725437	78725603
chr1	78780795	78780960
chr1	78895869	78896075
chr1	78951419	78951661
chr1	78986170	78986393
chr1	78997080	78997255
chr1	78997525	78997673
chr1	79041531	79041812
chr1	79102492	79102704
chr1	79122495	79122773
chr1	79249897	79250124
chr1	79251996	79252333
chr1	79252968	79253133
chr1	79278275	79278566
chr1	79280864	79281020
chr1	79384739	79385001
chr1	79492050	79492310
chr1	79555344	79555576
chr1	79561221	79561515
chr1	79629721	79629894
chr1	79642692	79643102
chr1	79652415	79652898
chr1	79671218	79671558
chr1	79684045	79684462
chr1	79750154	79750442
chr1	79752482	79752637
chr1	79754175	79754326
chr1	79760135	79760421
chr1	79768066	79768547
chr1	79853632	79853888
chr1	79971091	79971239
chr1	80003869	80004027
chr1	80004112	80004339
chr1	80015444	80015768
chr1	80032439	80032827
chr1	80033799	80033947
chr1	80049011	80049159
chr1	80104400	80104711
chr1	80126773	80127123
chr1	80137849	80138104
chr1	80181134	80181326
chr1	80191677	80192030
chr1	80202445	80202595
chr1	80326074	80326256
chr1	80335172	80335519
chr1	80383570	80383877
chr1	80396666	80396878
chr1	80396895	80397107
chr1	80397500	80397707
chr1	80408694	80408957
chr1	80413872	80414217
chr1	80414780	80414937
chr1	80418693	80419023
chr1	80471222	80471370
chr1	80612296	80612480
chr1	80613365	80613837
chr1	80614677	80614989
chr1	80626899	80627153
chr1	80627801	80627957
chr1	80637002	80637644
chr1	80641246	80641536
chr1	80646581	80647018
chr1	80657842	80658075
chr1	80661600	80661777
chr1	80664309	80664560
chr1	80670381	80670666
chr1	80671141	80671389
chr1	80671987	80672142
chr1	80676327	80676617
chr1	80689994	80690295
chr1	80695850	80696060
chr1	80717900	80718150
chr1	80724545	80724853
chr1	80726950	80727111
chr1	80730240	80730535
chr1	80730708	80730878
chr1	80735887	80736109
chr1	80737903	80738050
chr1	80755768	80756072
chr1	80759737	80760065
chr1	80763165	80763466
chr1	80772656	80772826
chr1	80821528	80821707
chr1	80880771	80881005
chr1	80901304	80901501
chr1	80987796	80988180
chr1	81048513	81048670
chr1	81183943	81184236
chr1	81287251	81287512
chr1	81375478	81375829
chr1	81424226	81424499
chr1	81495028	81495276
chr1	81502352	81502512
chr1	81766184	81766344
chr1	81868227	81868495
chr1	82176451	82176613
chr1	82177720	82177868
chr1	82294209	82294449
chr1	82468842	82469034
chr1	82514290	82514484
chr1	82549989	82550394
chr1	82704443	82704741
chr1	82799499	82799678
chr1	82816016	82816396
chr1	82858307	82858650
chr1	82862270	82862491
chr1	82876055	82876210
chr1	82913364	82913694
chr1	82924755	82925152
chr1	82930284	82930468
chr1	83373412	83373579
chr1	83459180	83459374
chr1	83513353	83513528
chr1	83618957	83619233
chr1	83676820	83677057
chr1	83823183	83823531
chr1	84053255	84053407
chr1	84058846	84059001
chr1	84065567	84065779
chr1	84078476	84078733
chr1	84097996	84098292
chr1	84102195	84102348
chr1	84125514	84125786
chr1	84133651	84133834
chr1	84148970	84149332
chr1	84178868	84179071
chr1	84179488	84179800
chr1	84181127	84181620
chr1	84182886	84183232
chr1	84190391	84190700
chr1	84190892	84191133
chr1	84197630	84197804
chr1	84203561	84204145
chr1	84222452	84222600
chr1	84237988	84238338
chr1	84241774	84242110
chr1	84253587	84253856
chr1	84256866	84257126
chr1	84261283	84261534
chr1	84261673	84261898
chr1	84268027	84268439
chr1	84268597	84268754
chr1	84274382	84274648
chr1	84280736	84280909
chr1	84286189	84286569
chr1	84287502	84287833
chr1	84299860	84300048
chr1	84309264	84309598
chr1	84349870	84350025
chr1	84362384	84362728
chr1	84365416	84365603
chr1	84368352	84368514
chr1	84375660	84375905
chr1	84381990	84382175
chr1	84412089	84412237
chr1	84412635	84412785
chr1	84421909	84422262
chr1	84428665	84429032
chr1	84432134	84432376
chr1	84433689	84433909
chr1	84444358	84444562
chr1	84444770	84444976
chr1	84455688	84455933
chr1	84465782	84465969
chr1	84467777	84468138
chr1	84469081	84469311
chr1	84470994	84471142
chr1	84471915	84472062
chr1	84532916	84533481
chr1	84538650	84538805
chr1	84539204	84539451
chr1	84541232	84541503
chr1	84562196	84562392
chr1	84562756	84562991
chr1	84573911	84574115
chr1	84704717	84704867
chr1	84864700	84865270
chr1	84874425	84874618
chr1	84883006	84883424
chr1	84915030	84915390
chr1	84987252	84987489
chr1	85016860	85017082
chr1	85049000	85049183
chr1	85151368	85151646
chr1	85180449	85180645
chr1	85200034	85200197
chr1	85206862	85207088
chr1	85237628	85237802
chr1	85519376	85519596
chr1	85648206	85648379
chr1	85664089	85664426
chr1	85698227	85698462
chr1	85726860	85727127
chr1	85727325	85727500
chr1	85732691	85733009
chr1	85734656	85735028
chr1	85738108	85738425
chr1	85752355	85752556
chr1	85757815	85758169
chr1	85763404	85763689
chr1	85764619	85764896
chr1	85766387	85766646
chr1	85779576	85779750
chr1	85794411	85794558
chr1	85794656	85795001
chr1	85799949	85800096
chr1	85831550	85831783
chr1	85840360	85840749
chr1	85840825	85841588
chr1	85843763	85843911
chr1	85853308	85853503
chr1	85900648	85900916
chr1	85947485	85947770
chr1	85954428	85954873
chr1	85962232	85962402
chr1	85987312	85987491
chr1	85988391	85988629
chr1	86004448	86004606
chr1	86038232	86038533
chr1	86040826	86041221
chr1	86066728	86067136
chr1	86085820	86086124
chr1	86120284	86120569
chr1	86144609	86144893
chr1	86185068	86185372
chr1	86190295	86190509
chr1	86190831	86191183
chr1	86194053	86194343
chr1	86216415	86216784
chr1	86217607	86218059
chr1	86290193	86290387
chr1	86296830	86297068
chr1	86297487	86297634
chr1	86313282	86313439
chr1	86379019	86379203
chr1	86381012	86381264
chr1	86394341	86394616
chr1	86398532	86398694
chr1	86402434	86402642
chr1	86416895	86417251
chr1	86430122	86430315
chr1	86441335	86441585
chr1	86441631	86441779
chr1	86442856	86443171
chr1	86472062	86472433
chr1	86483559	86483745
chr1	86492276	86492699
chr1	86499895	86500198
chr1	86501695	86501843
chr1	86522452	86522798
chr1	86599724	86600215
chr1	86633043	86633243
chr1	86884950	86885740
chr1	86920899	86921150
chr1	86978147	86978369
chr1	86988940	86989118
chr1	86991910	86992108
chr1	87025939	87026196
chr1	87028923	87029178
chr1	87038529	87038919
chr1	87078368	87078536
chr1	87078656	87078883
chr1	87112074	87112323
chr1	87145021	87145168
chr1	87149375	87149522
chr1	87180409	87180755
chr1	87181713	87181893
chr1	87186992	87187276
chr1	87201264	87201965
chr1	87230527	87230816
chr1	87258516	87258706
chr1	87281556	87282358
chr1	87541805	87541976
chr1	87553775	87553961
chr1	87555155	87555310
chr1	87557418	87557567
chr1	87566056	87566211
chr1	87580909	87581057
chr1	87622657	87622815
chr1	87623681	87623956
chr1	87624918	87625226
chr1	87625319	87625625
chr1	87632216	87632454
chr1	87634310	87634471
chr1	87634556	87634878
chr1	87638252	87638579
chr1	87639466	87639672
chr1	87647818	87648134
chr1	87648685	87649466
chr1	87650522	87651254
chr1	87651512	87651764
chr1	87652458	87653504
chr1	87654882	87655133
chr1	87656187	87656449
chr1	87658945	87659093
chr1	87751112	87751377
chr1	87754702	87754850
chr1	87758365	87758711
chr1	87763039	87763335
chr1	87765868	87766157
chr1	87766260	87766531
chr1	87774867	87775173
chr1	87796650	87796852
chr1	87811508	87811873
chr1	87813642	87814076
chr1	87824475	87824762
chr1	87828265	87828895
chr1	87829067	87829222
chr1	87829604	87830157
chr1	87835331	87835479
chr1	87847380	87847568
chr1	87847639	87847805
chr1	87848937	87849147
chr1	87851458	87851672
chr1	87854713	87855098
chr1	87862623	87862948
chr1	87865140	87865443
chr1	87866728	87866975
chr1	87872970	87873411
chr1	87878318	87878466
chr1	87890882	87891272
chr1	87897939	87898099
chr1	87900285	87900524
chr1	87914919	87915101
chr1	88005004	88005382
chr1	88010674	88010822
chr1	88014262	88014444
chr1	88030929	88031332
chr1	88046611	88046877
chr1	88050374	88050523
chr1	88081510	88082269
chr1	88091282	88091430
chr1	88092343	88092540
chr1	88098465	88098843
chr1	88109038	88109369
chr1	88120481	88120732
chr1	88122910	88123120
chr1	88130181	88130336
chr1	88135423	88135578
chr1	88140498	88140802
chr1	88144132	88144482
chr1	88147297	88147576
chr1	88175275	88175423
chr1	88331560	88331788
chr1	88495265	88495623
chr1	88554613	88554882
chr1	88575879	88576546
chr1	88589158	88589457
chr1	88631574	88631750
chr1	88635665	88635932
chr1	88636811	88637187
chr1	88647709	88647867
chr1	88653617	88653870
chr1	88661243	88661556
chr1	88662967	88663285
chr1	88692749	88693163
chr1	88695183	88695482
chr1	88745239	88745407
chr1	89020884	89021039
chr1	89028296	89028529
chr1	89041377	89041552
chr1	89078805	89079143
chr1	89099142	89099330
chr1	89221103	89221315
chr1	89392771	89392962
chr1	89411349	89411636
chr1	89488413	89488568
chr1	89558178	89558376
chr1	89575548	89575811
chr1	89601473	89601638
chr1	89610053	89610242
chr1	89718942	89719100
chr1	89720689	89720948
chr1	89870786	89871015
chr1	89916379	89916576
chr1	90106571	90106833
chr1	90303954	90304109
chr1	90368688	90368991
chr1	90973338	90973517
chr1	90973868	90974097
chr1	90992943	90993232
chr1	90999695	90999916
chr1	91010254	91010463
chr1	91010782	91010929
chr1	91018930	91019211
chr1	91022572	91022751
chr1	91026970	91027282
[truncated: 59,986 more rows]

## Sheet: unified cistrome (HighAcc)
The unified cistrome of HighAcc regions
chr1	6406082	6406861
chr1	6445495	6445811
chr1	6454164	6454602
chr1	6464861	6465294
chr1	6467074	6467379
chr1	6496661	6496816
chr1	6624005	6624167
chr1	6624565	6624914
chr1	7112998	7113209
chr1	7395606	7395855
chr1	9815827	9816036
chr1	9850155	9850335
chr1	9858977	9859348
chr1	9876752	9877418
chr1	9893027	9893554
chr1	9991901	9992136
chr1	10280204	10280547
chr1	12983202	12983489
chr1	13153194	13153420
chr1	13162417	13162701
chr1	13176508	13176775
chr1	13188493	13188825
chr1	13206968	13207245
chr1	13256227	13256509
chr1	13293368	13293767
chr1	13332708	13332945
chr1	13335938	13336348
chr1	13424557	13425049
chr1	13454648	13454868
chr1	13513731	13514145
chr1	13593121	13593790
chr1	13647859	13648372
chr1	13839974	13840401
chr1	13865700	13866023
chr1	13873863	13874306
chr1	13980258	13980623
chr1	14104491	14104976
chr1	14218580	14218925
chr1	14484616	14484824
chr1	14579370	14579961
chr1	14590832	14591096
chr1	14595822	14596565
chr1	14924893	14925228
chr1	14995383	14995715
chr1	15805677	15806247
chr1	16059864	16060075
chr1	16110825	16111028
chr1	16504906	16505199
chr1	16617670	16618393
chr1	16688548	16688790
chr1	16688835	16689133
chr1	16696639	16696980
chr1	16702778	16703218
chr1	16747172	16747760
chr1	16798002	16798736
chr1	16801057	16801207
chr1	17449399	17449561
chr1	17451554	17452091
chr1	17489177	17489335
chr1	17607873	17608698
chr1	19176176	19176442
chr1	20829383	20829705
chr1	21014586	21014853
chr1	21035781	21036250
chr1	21086294	21086611
chr1	21244347	21244494
chr1	21632740	21632983
chr1	21829872	21830215
chr1	22555802	22556082
chr1	23184837	23185071
chr1	23379956	23380671
chr1	23399546	23399949
chr1	23433492	23434136
chr1	23867527	23867741
chr1	23982856	23983485
chr1	24553439	24553770
chr1	24683958	24684325
chr1	24699262	24699614
chr1	28047860	28048349
chr1	28053947	28054383
chr1	31050037	31050691
chr1	31101222	31101453
chr1	31107981	31108236
chr1	31154083	31154262
chr1	33086210	33086454
chr1	33502950	33503238
chr1	33584727	33584940
chr1	33813280	33813484
chr1	33876234	33877098
chr1	33900148	33900591
chr1	33903564	33904143
chr1	34028838	34029320
chr1	34389092	34389971
chr1	34409845	34410087
chr1	34434697	34435103
chr1	34464288	34465168
chr1	34472525	34472992
chr1	34485769	34486160
chr1	34522168	34522654
chr1	34564462	34564964
chr1	34821461	34821820
chr1	34827936	34828283
chr1	34831249	34831512
chr1	34838315	34838564
chr1	34839384	34839625
chr1	34851603	34851896
chr1	35234063	35234384
chr1	35759603	35760038
chr1	35810561	35811033
chr1	35813598	35814052
chr1	35860790	35861325
chr1	35890351	35890953
chr1	35995270	35995633
chr1	36052525	36053202
chr1	36058969	36059116
chr1	36129162	36129577
chr1	36130343	36130608
chr1	36160134	36160293
chr1	36162675	36163002
chr1	36230871	36231317
chr1	36262069	36262535
chr1	36270624	36270921
chr1	36307964	36308481
chr1	36325879	36326514
chr1	36436536	36437108
chr1	36446010	36446822
chr1	36461816	36462043
chr1	36556500	36556883
chr1	36566536	36566697
chr1	36815159	36815401
chr1	36861786	36862011
chr1	36874884	36875455
chr1	36914495	36914923
chr1	36923104	36923386
chr1	36927620	36928012
chr1	37000278	37000755
chr1	37012977	37013515
chr1	37248478	37248679
chr1	37308514	37309004
chr1	37315021	37315216
chr1	37317863	37318273
chr1	37322771	37323089
chr1	37344275	37344833
chr1	37474155	37475064
chr1	37491653	37492119
chr1	37531699	37531900
chr1	37534639	37534975
chr1	37541175	37541322
chr1	37559727	37560336
chr1	37585696	37585854
chr1	37585992	37586635
chr1	37605764	37606128
chr1	37860284	37860721
chr1	38011884	38012032
chr1	38012220	38012471
chr1	38039101	38039304
chr1	38049605	38049948
chr1	38064020	38064362
chr1	38437693	38438098
chr1	38557733	38557991
chr1	39089824	39090204
chr1	39256483	39256887
chr1	39260655	39260899
chr1	39281922	39282135
chr1	39290345	39290709
chr1	39307183	39307760
chr1	39313659	39314089
chr1	39349064	39349377
chr1	39408683	39409069
chr1	39482114	39482436
chr1	39525748	39526174
chr1	39578490	39578961
chr1	39579116	39579539
chr1	39590145	39590698
chr1	39602482	39602965
chr1	39614374	39615267
chr1	39635947	39636487
chr1	39636677	39636917
chr1	39713899	39714490
chr1	39761232	39761640
chr1	39761953	39762395
chr1	39784609	39785220
chr1	39895227	39895403
chr1	39918807	39919125
chr1	39922643	39923000
chr1	39926150	39926454
chr1	39936357	39936607
chr1	39944245	39944646
chr1	39961436	39961596
chr1	39969103	39969409
chr1	40087391	40087802
chr1	40230270	40230941
chr1	40240415	40240937
chr1	40294386	40295485
chr1	40321754	40322200
chr1	40346329	40346842
chr1	40355910	40356301
chr1	40358968	40359116
chr1	40392583	40392966
chr1	40393120	40393566
chr1	40404273	40405039
chr1	40409876	40410292
chr1	40444697	40445164
chr1	40502066	40502333
chr1	40600409	40600763
chr1	40847591	40847849
chr1	42769144	42769398
chr1	42866057	42866429
chr1	43070782	43070929
chr1	43254198	43254514
chr1	43361290	43361672
chr1	43462677	43463164
chr1	43466139	43466301
chr1	43474040	43474455
chr1	43474501	43474834
chr1	43500198	43500432
chr1	43520649	43521683
chr1	43535391	43536066
chr1	43766452	43766599
chr1	43810982	43811272
chr1	43911893	43912903
chr1	43914373	43914937
chr1	43969418	43969631
chr1	44070173	44070653
chr1	44162392	44162853
chr1	44201161	44201418
chr1	45562958	45563182
chr1	45826204	45826611
chr1	45826798	45827351
chr1	45837848	45837995
chr1	45838317	45838577
chr1	45858008	45858424
chr1	45860498	45860781
chr1	45865703	45866079
chr1	45868574	45869100
chr1	45880889	45881810
chr1	45947829	45948168
chr1	46075951	46076136
chr1	46732464	46732731
chr1	46832075	46832416
chr1	46852777	46852992
chr1	46864221	46864431
chr1	46873402	46874237
chr1	46894458	46894833
chr1	46905677	46906265
chr1	46921583	46922053
chr1	51480238	51480787
chr1	51493504	51494698
chr1	51509056	51509393
chr1	51514352	51514739
chr1	51525753	51525938
chr1	51529582	51530087
chr1	51539571	51539958
chr1	51553862	51554127
chr1	51577768	51578102
chr1	51585045	51585266
chr1	51626436	51626681
chr1	51734575	51734916
chr1	51747537	51747802
chr1	51767525	51767865
chr1	51789298	51789812
chr1	51805124	51805664
chr1	51907598	51908252
chr1	51930570	51931066
chr1	51934427	51934957
chr1	52011375	52011578
chr1	52012744	52013169
chr1	52022011	52022577
chr1	52113752	52114012
chr1	52141385	52141849
chr1	52158937	52159166
chr1	52331355	52331688
chr1	52366239	52366690
chr1	52578105	52578854
chr1	52648146	52648489
chr1	52653294	52653877
chr1	52703102	52703588
chr1	52722587	52723090
chr1	52734175	52734616
chr1	52765140	52765683
chr1	52800304	52800838
chr1	52801662	52802136
chr1	53264600	53265553
chr1	53741785	53742646
chr1	53761829	53762020
chr1	53773923	53774482
chr1	53818113	53818646
chr1	53823643	53824474
chr1	53824827	53825330
chr1	53838143	53838697
chr1	53850881	53851823
chr1	53855583	53856230
chr1	53856779	53857036
chr1	53882541	53883016
chr1	53945846	53946211
chr1	53975070	53975282
chr1	54006148	54006303
chr1	54523632	54524142
chr1	54563865	54564431
chr1	54569149	54569499
chr1	54765690	54766020
chr1	54798436	54798991
chr1	54810108	54810575
chr1	54837581	54838158
chr1	54841906	54842152
chr1	54888465	54888942
chr1	54898729	54899032
chr1	54914484	54914904
chr1	54920074	54920473
chr1	54925578	54925789
chr1	55028719	55029241
chr1	55210105	55210451
chr1	55215388	55215828
chr1	55418924	55419337
chr1	55488168	55488599
chr1	55506352	55506862
chr1	55507025	55507390
chr1	55525119	55525463
chr1	55528763	55529465
chr1	55666102	55666556
chr1	55766706	55767281
chr1	55806811	55807328
chr1	55808636	55809107
chr1	55903224	55903588
chr1	56685224	56685379
chr1	56713063	56713825
chr1	56782218	56782488
chr1	56789553	56790025
chr1	56925200	56925523
chr1	57836693	57837124
chr1	58290119	58290418
chr1	58343896	58344181
chr1	58359563	58359861
chr1	58416128	58416393
chr1	58423029	58423351
chr1	58450487	58450869
chr1	58617875	58618716
chr1	58653064	58653228
chr1	58663425	58663712
chr1	58697653	58697931
chr1	58720052	58720391
chr1	58727022	58727633
chr1	58742405	58742896
chr1	58743139	58743781
chr1	58761340	58761840
chr1	58773461	58773665
chr1	58773954	58774402
chr1	58856935	58857223
chr1	58897545	58897895
chr1	58953779	58954179
chr1	59271786	59272116
chr1	59316031	59316935
chr1	59459002	59459257
chr1	59475642	59475961
chr1	59593459	59593749
chr1	59895511	59895840
chr1	59913859	59914305
chr1	60016156	60016648
chr1	60070637	60071168
chr1	60579745	60580359
chr1	60627480	60628165
chr1	60669128	60669603
chr1	60852258	60852734
chr1	60864987	60865606
chr1	60899287	60899501
chr1	60940614	60941905
chr1	60960528	60960951
chr1	60961008	60961418
chr1	62051576	62051730
chr1	62175158	62175406
chr1	62192365	62192513
chr1	62283587	62284245
chr1	62372770	62372992
chr1	62482982	62483364
chr1	62621526	62621830
chr1	62678869	62679386
chr1	62679436	62679869
chr1	62701049	62701303
chr1	62720151	62720611
chr1	62720800	62721080
chr1	62724505	62725690
chr1	62750428	62750760
chr1	62751052	62751987
chr1	62770496	62770978
chr1	62774344	62774703
chr1	63119749	63120094
chr1	64078421	64078800
chr1	64133932	64134088
chr1	64189515	64190095
chr1	64191519	64192013
chr1	64295240	64295876
chr1	64301070	64302064
chr1	64303117	64303321
chr1	64305558	64305987
chr1	64338572	64339082
chr1	64374073	64374414
chr1	64374712	64375035
chr1	64481986	64482525
chr1	64551833	64552185
chr1	64797199	64797663
chr1	64826379	64826709
chr1	64876200	64876637
chr1	64907703	64908054
chr1	64925632	64926214
chr1	64927452	64928313
chr1	64928480	64929003
chr1	64929122	64929446
chr1	64933022	64933281
chr1	64970856	64971078
chr1	64986114	64986375
chr1	65089119	65089349
chr1	65090302	65090770
chr1	65091535	65091934
chr1	65112890	65113168
chr1	65113574	65113929
chr1	65177443	65178584
chr1	65227614	65228122
chr1	65230251	65230916
chr1	65245714	65246003
chr1	66279197	66280130
chr1	66649652	66650329
chr1	66712854	66713218
chr1	66815910	66816400
chr1	66987914	66988092
chr1	67049574	67049879
chr1	69456638	69456973
chr1	69687003	69687217
chr1	71079244	71079509
chr1	71730870	71731372
chr1	71893686	71894040
chr1	71912574	71912862
chr1	71938380	71939011
chr1	71974692	71975243
chr1	71988113	71988783
chr1	72013870	72014063
chr1	72070466	72070820
chr1	72106626	72106977
chr1	72107115	72107515
chr1	72133837	72134073
chr1	72226124	72226271
chr1	72236763	72237217
chr1	72243726	72244497
chr1	72254846	72255290
chr1	72255417	72255781
chr1	72429198	72429693
chr1	72696243	72696629
chr1	73853442	73853707
chr1	73947576	73947867
chr1	73951310	73951511
chr1	73997942	73998410
chr1	73998683	73998833
chr1	73998985	73999443
chr1	74034615	74035046
chr1	74053082	74053509
chr1	74065957	74066244
chr1	74066592	74066884
chr1	74201007	74201452
chr1	74227116	74227701
chr1	74248576	74249422
chr1	74295326	74296092
chr1	74303739	74303971
chr1	74381505	74381717
chr1	74387015	74387168
chr1	74425869	74426175
chr1	74715534	74715879
chr1	74773244	74773549
chr1	74787946	74788106
chr1	74816911	74817133
chr1	74872329	74872592
chr1	74997171	74997751
chr1	75213200	75213505
chr1	75230461	75230728
chr1	75400828	75401043
chr1	76540644	76540919
chr1	77279529	77279894
chr1	77280546	77281064
chr1	77488014	77488316
chr1	78187160	78187498
chr1	78484426	78484875
chr1	78537476	78537990
chr1	78573699	78574687
chr1	78702417	78702714
chr1	78702863	78703386
chr1	79581316	79581772
chr1	79640414	79640627
chr1	79669637	79669910
chr1	79711402	79711894
chr1	79741062	79741237
chr1	79746147	79746294
chr1	79762731	79763046
chr1	79786580	79786971
chr1	79803481	79803942
chr1	79825167	79825397
chr1	79848499	79849129
chr1	80025907	80026530
chr1	80362465	80362900
chr1	80363036	80363300
chr1	80371532	80371871
chr1	80389582	80390029
chr1	80401901	80402433
chr1	80451837	80452516
chr1	80453053	80453365
chr1	80453938	80454420
chr1	80474938	80475513
chr1	80603197	80603466
chr1	80609621	80610069
chr1	80630406	80630904
chr1	80635630	80636599
chr1	80641761	80642255
chr1	80655143	80655572
chr1	80659414	80659838
chr1	80660267	80660821
chr1	80665077	80665580
chr1	80665640	80666277
chr1	80714019	80714277
chr1	80715576	80716033
chr1	80716059	80716465
chr1	80756827	80757124
chr1	80765545	80765877
chr1	80785043	80785499
chr1	80785575	80785745
chr1	80822266	80822543
chr1	81058841	81059227
chr1	81741935	81742153
chr1	82283024	82283294
chr1	82761444	82762148
chr1	82793149	82793542
chr1	82796197	82796381
chr1	82798432	82799395
chr1	82831914	82832124
chr1	84147853	84148243
chr1	84198960	84199288
chr1	84199841	84200303
chr1	84217932	84218234
chr1	84218585	84219004
chr1	84240171	84240740
chr1	84241454	84241735
chr1	84245349	84245704
chr1	84250768	84251571
chr1	84276711	84276954
chr1	84302739	84303241
chr1	84317437	84318202
chr1	84318689	84319098
chr1	84321185	84321926
chr1	84350127	84350748
chr1	84360049	84360427
chr1	84362821	84363690
chr1	84406717	84407438
chr1	84426665	84427066
chr1	84437535	84438023
chr1	84443784	84444057
chr1	84464824	84465538
chr1	84561745	84562185
chr1	84881603	84881792
chr1	84924124	84924615
chr1	85544681	85545032
chr1	85703333	85704060
chr1	85735524	85735754
chr1	85735833	85735980
chr1	85751354	85751880
chr1	85765990	85766333
chr1	85770242	85770544
chr1	85775032	85775332
chr1	85809213	85809640
chr1	85815471	85815832
chr1	85827785	85827989
chr1	85838082	85838508
chr1	85844066	85844323
chr1	85895462	85895908
chr1	85977744	85978056
chr1	86059450	86059791
chr1	86125522	86125902
chr1	86147532	86148007
chr1	86202629	86203071
chr1	86214294	86214658
chr1	86215348	86215694
chr1	86228759	86229935
chr1	86233722	86234148
chr1	86259977	86260266
chr1	86263540	86264301
chr1	86399341	86399732
chr1	86406274	86406708
chr1	86406977	86407387
chr1	86434109	86434288
chr1	86440610	86440863
chr1	86441874	86442555
chr1	86465898	86466231
chr1	86470397	86470876
chr1	86479113	86479522
chr1	86487312	86487498
chr1	86492723	86493056
chr1	86509387	86509732
chr1	87035638	87036138
chr1	87180818	87181334
chr1	87551090	87551263
chr1	87607789	87608052
chr1	87621238	87621780
chr1	87626325	87626758
chr1	87639800	87640015
chr1	87640225	87640789
chr1	87657857	87658416
chr1	87659240	87659574
chr1	87740695	87740903
chr1	87849376	87849981
chr1	87856824	87857312
chr1	87893078	87893303
chr1	87900889	87901389
chr1	87935094	87935453
chr1	87959992	87960337
chr1	88077136	88077554
chr1	88150366	88150566
chr1	88158234	88158726
chr1	88433552	88433852
chr1	88474640	88474970
chr1	88567036	88567587
chr1	88587259	88588008
chr1	88642671	88643127
chr1	88652649	88652993
chr1	88654689	88655513
chr1	88705771	88706002
chr1	89235427	89235690
chr1	89302503	89302956
chr1	89524377	89524671
chr1	89552312	89552794
chr1	89555579	89555907
chr1	89563470	89563757
chr1	89568937	89569462
chr1	89570434	89570970
chr1	89602920	89603290
chr1	89613259	89613609
chr1	89644164	89644546
chr1	89742398	89742773
chr1	89753597	89753843
chr1	89902143	89902665
chr1	90234735	90234936
chr1	90974887	90975322
chr1	91023992	91024314
chr1	91034365	91034932
chr1	91041574	91041952
chr1	91046221	91046709
chr1	91056387	91056688
chr1	91062563	91062777
chr1	91080264	91080780
chr1	91088166	91088357
chr1	91095463	91095685
chr1	91096507	91096788
chr1	91187347	91188020
chr1	91216446	91216770
chr1	91235394	91235823
chr1	91251330	91251872
chr1	91674394	91674541
chr1	91692832	91692979
chr1	91954902	91955348
chr1	91956210	91956663
chr1	92034288	92034710
chr1	92036131	92036427
chr1	92052156	92052636
chr1	92080113	92080532
chr1	92082740	92083292
chr1	92086936	92087276
chr1	92216206	92217565
chr1	92225236	92225653
chr1	92250824	92251211
chr1	92372750	92373012
chr1	92383921	92384197
chr1	92394380	92394608
chr1	92659504	92659729
chr1	92742198	92742714
chr1	92749650	92749843
chr1	92799670	92800039
chr1	93071228	93071839
chr1	93118828	93119255
chr1	93125186	93125538
chr1	93166712	93167015
chr1	93444828	93444976
chr1	93906600	93907146
chr1	93975685	93976274
chr1	94035158	94035458
chr1	94058326	94058852
chr1	94078312	94078700
chr1	94582103	94582488
chr1	94658333	94658559
chr1	94938153	94938301
chr1	95268215	95268478
chr1	95323005	95323332
chr1	95339555	95339976
chr1	95380946	95381529
chr1	95450802	95451366
chr1	95468105	95468425
chr1	95528675	95529150
chr1	95572686	95573403
chr1	95597922	95598638
chr1	95603746	95604285
chr1	95643916	95644359
chr1	95657055	95657711
chr1	95674139	95674392
chr1	95762221	95762533
chr1	96519423	96519609
chr1	96860327	96861052
chr1	97386240	97386583
chr1	97580207	97580394
chr1	97632986	97633291
chr1	97659392	97659968
chr1	97672725	97673713
chr1	97676128	97676848
chr1	97688854	97689044
chr1	97718464	97718927
chr1	97934938	97935714
chr1	97936471	97936619
chr1	98028995	98029294
chr1	98035766	98036200
chr1	98038278	98038782
chr1	98052788	98053198
chr1	98059505	98059671
chr1	98089597	98089878
chr1	98090349	98090652
chr1	98094821	98094976
chr1	98554444	98554700
chr1	98556563	98556854
chr1	98591017	98591354
chr1	98727482	98728137
chr1	100079814	100080252
chr1	100738781	100739065
chr1	101901980	101902504
chr1	102628212	102628416
chr1	105170117	105170474
chr1	105170986	105171339
chr1	105179442	105179722
chr1	105191139	105191427
chr1	105199322	105199717
chr1	105435110	105435335
chr1	105565080	105565297
chr1	105742357	105742905
chr1	105746532	105746978
chr1	105747157	105747628
chr1	105752122	105752539
chr1	105786803	105787472
chr1	105790120	105790743
chr1	105801164	105801609
chr1	105805743	105805890
chr1	105813357	105813627
chr1	105906430	105906702
chr1	105925454	105926114
chr1	105930940	105931306
chr1	105965019	105965590
chr1	105971744	105972369
chr1	105980772	105981624
chr1	106162577	106163046
chr1	106231189	106231869
chr1	106316846	106317353
chr1	106321374	106321976
chr1	106400822	106401435
chr1	106407968	106408487
chr1	106511662	106512058
chr1	106549109	106549451
chr1	106552860	106553265
chr1	106569020	106569339
chr1	106581759	106582150
chr1	106627179	106627693
chr1	106628247	106628698
chr1	106695710	106696173
chr1	106814953	106815638
chr1	106901311	106901660
chr1	106931391	106932455
chr1	107381401	107381835
chr1	107389651	107390150
chr1	107496749	107497417
chr1	107502117	107502517
chr1	107513336	107513934
chr1	107582776	107583396
chr1	107583816	107584659
chr1	108259372	108259728
chr1	118325149	118325494
chr1	118369100	118369368
chr1	118428437	118428707
chr1	118507230	118507816
chr1	118525371	118525639
chr1	118567668	118568032
chr1	118569593	118569850
chr1	119124914	119125209
chr1	119476917	119477503
chr1	119492207	119492598
chr1	119498634	119498882
chr1	119504046	119504770
chr1	119534350	119534846
chr1	119929793	119929991
chr1	120019508	120019851
chr1	120044831	120045109
chr1	120055354	120055867
chr1	120075317	120075927
chr1	120080587	120081118
chr1	120099477	120100062
chr1	120156021	120156448
chr1	120162590	120162970
chr1	120197206	120197625
chr1	120202536	120203002
chr1	120236386	120236785
chr1	120251129	120251440
chr1	120293743	120294181
chr1	120306112	120306259
chr1	120449589	120449938
chr1	120467377	120467677
chr1	121334287	121334651
chr1	121427026	121427395
chr1	121462697	121462906
chr1	121464581	121464883
chr1	121508331	121508651
chr1	122357169	122357319
chr1	123905803	123906186
chr1	123919563	123920035
chr1	123934044	123934771
chr1	125419954	125420300
chr1	125426959	125427167
chr1	125434506	125435057
chr1	125441662	125442079
chr1	125454517	125454903
chr1	125458484	125458986
chr1	125462837	125463328
chr1	125466510	125467065
chr1	125473171	125473736
chr1	125474198	125474546
chr1	125476341	125476553
chr1	125576925	125577319
chr1	126817720	126818042
chr1	127083750	127084460
chr1	127135654	127136168
chr1	127202215	127202716
chr1	127206464	127206738
chr1	127207029	127207458
chr1	127219141	127219553
chr1	127225057	127225516
chr1	127239924	127240297
chr1	127242750	127243262
chr1	127248591	127249113
chr1	127257110	127257292
chr1	127270163	127271001
chr1	127278053	127278667
chr1	127344880	127345202
chr1	127424900	127425406
chr1	127596163	127596469
chr1	127597678	127597967
chr1	127610227	127610671
chr1	127622445	127622768
chr1	127626730	127626929
chr1	127627499	127627719
chr1	127785835	127786285
chr1	127796357	127796769
chr1	127836445	127836970
chr1	127850103	127850549
chr1	127898682	127898837
chr1	127975646	127975834
chr1	127976471	127977020
chr1	127980969	127981567
chr1	127982175	127982349
chr1	127991691	127992060
chr1	128004339	128004863
chr1	128005857	128006527
chr1	128013862	128014334
chr1	128016025	128016683
chr1	128020310	128020724
chr1	128044175	128044560
chr1	128069136	128069408
chr1	128322993	128323391
chr1	128357441	128357895
chr1	128368739	128368887
chr1	128386358	128386864
chr1	128399104	128399504
chr1	128447239	128447805
chr1	128506840	128507244
chr1	128590751	128591220
chr1	128614607	128615534
chr1	128705014	128705637
chr1	128712826	128713281
chr1	128721932	128722580
chr1	128724376	128725020
chr1	128747416	128747744
chr1	128825009	128825316
chr1	128832386	128832728
chr1	129542633	129542968
chr1	130918366	130918995
chr1	130952492	130952767
chr1	131020940	131021238
chr1	131025837	131026180
chr1	131038026	131038530
chr1	131042813	131043109
chr1	131052478	131052766
chr1	131068176	131068620
chr1	131083895	131084664
chr1	131089698	131090183
chr1	131096899	131097189
chr1	131103656	131104393
chr1	131110350	131111232
chr1	131135065	131135321
chr1	131174540	131174751
chr1	131184316	131184698
chr1	131188574	131188931
chr1	131199234	131199606
chr1	131199986	131200489
chr1	131252572	131253461
chr1	131276669	131277397
chr1	131293943	131294440
chr1	131360750	131361280
chr1	131378919	131379471
chr1	131384427	131384951
chr1	131394575	131394935
chr1	131431938	131432362
chr1	131438365	131439163
chr1	131446516	131446936
chr1	131462603	131462958
chr1	131463908	131464463
chr1	131470647	131470977
chr1	131473645	131474312
chr1	131492380	131492829
chr1	131511056	131511371
chr1	131555190	131555389
chr1	131560478	131561289
chr1	131657909	131658285
chr1	131672472	131672764
chr1	131679574	131680092
chr1	131690399	131690866
chr1	131691269	131691884
chr1	131702489	131702971
chr1	131703460	131703852
chr1	131761387	131761767
chr1	131915456	131916061
chr1	132008242	132008451
chr1	132010638	132011269
chr1	132133451	132133912
chr1	132135648	132135976
chr1	132143266	132143413
chr1	132149475	132149865
chr1	132155745	132156035
chr1	132318505	132318925
chr1	132341644	132342119
chr1	132370638	132371349
chr1	132384268	132384636
chr1	132420762	132420996
chr1	133025154	133025308
chr1	133033797	133034215
chr1	133034242	133034430
chr1	133133488	133133907
chr1	133277065	133277340
chr1	133277383	133277550
chr1	133685695	133686205
chr1	133771886	133772370
chr1	133777788	133778033
chr1	133778897	133779362
chr1	133784441	133784843
chr1	133801112	133801485
chr1	133815810	133816511
chr1	133856237	133856634
chr1	134065029	134065849
chr1	134092988	134093433
chr1	134093797	134094517
chr1	134196247	134196723
chr1	134302690	134303175
chr1	134419982	134420478
chr1	134457773	134458620
chr1	134518582	134519012
chr1	134557027	134557309
chr1	134679347	134679849
chr1	134818786	134819092
chr1	135131054	135131364
chr1	135147541	135148043
chr1	135265936	135266226
chr1	135267657	135268429
chr1	135282410	135283231
chr1	135410912	135411454
chr1	135466926	135467280
chr1	135471828	135472036
chr1	135516887	135517359
chr1	135534723	135535623
chr1	135544851	135545131
chr1	135593968	135594347
chr1	135617345	135617683
chr1	135619704	135620476
chr1	135631533	135631849
chr1	135633424	135634226
chr1	135659407	135659855
chr1	135660182	135660374
chr1	135669822	135670170
chr1	135670509	135670847
chr1	135688310	135688656
chr1	135690884	135691192
chr1	135711116	135711271
chr1	135770973	135771213
chr1	136135048	136135393
chr1	136137061	136137307
chr1	136140332	136140599
chr1	136141585	136142168
chr1	136364789	136365010
chr1	136394653	136394900
chr1	136430157	136430523
chr1	136578355	136578666
chr1	136581895	136582254
chr1	136608849	136609250
chr1	136673352	136673708
chr1	136683713	136684256
chr1	136685149	136685859
chr1	137549614	137550019
chr1	137593759	137594085
chr1	137751373	137752040
chr1	137852269	137852728
chr1	137865043	137865424
chr1	137898433	137898702
chr1	137921560	137921921
chr1	137999301	137999660
chr1	138006952	138007242
chr1	138009595	138009788
chr1	138039030	138039651
chr1	138136372	138137004
chr1	138145481	138146031
chr1	138158446	138158825
chr1	138158889	138159344
chr1	138191672	138192513
chr1	138210625	138211075
chr1	138243856	138244393
chr1	138274816	138275407
chr1	138292159	138292523
chr1	138297852	138298000
chr1	138322601	138323396
chr1	138343369	138343736
chr1	138348451	138348906
chr1	138458180	138458496
chr1	138506531	138506963
chr1	138507270	138507458
chr1	138517003	138517243
chr1	138541550	138542539
chr1	138550294	138550647
chr1	138595927	138596298
chr1	138613941	138615163
chr1	138619179	138619350
chr1	138689239	138689612
chr1	138856115	138856396
chr1	138885852	138886012
chr1	138886128	138886369
chr1	138922950	138923182
chr1	138928881	138929183
chr1	138962106	138962934
chr1	138973477	138973884
chr1	138975892	138976335
chr1	138982157	138982656
chr1	139001023	139001362
chr1	139003387	139004118
chr1	139007500	139007911
chr1	139065168	139065632
chr1	139068221	139068651
chr1	140175522	140175975
chr1	140257698	140258315
chr1	142665194	142665607
chr1	142688761	142689236
chr1	142695167	142695541
chr1	142706041	142706261
chr1	142894112	142894520
chr1	143916478	143916869
chr1	143917032	143917390
chr1	143918266	143918749
chr1	143984957	143985410
chr1	143988738	143989106
chr1	144002633	144003114
chr1	144006473	144006878
chr1	144086087	144086541
chr1	144115308	144115463
chr1	144139703	144140407
chr1	144200379	144200985
chr1	144202845	144203395
chr1	144215147	144215661
chr1	144239254	144239563
chr1	144267846	144268443
chr1	144283314	144283642
chr1	144308265	144308604
chr1	144317476	144317946
chr1	144330245	144330878
chr1	144343277	144343740
chr1	144764358	144764960
chr1	144862112	144862564
chr1	144902646	144903677
chr1	146955785	146956014
chr1	146956565	146956730
chr1	146966394	146966550
chr1	146967475	146968437
chr1	147769698	147769944
chr1	148903060	148903482
chr1	148904077	148904416
chr1	149840796	149841576
chr1	149891070	149891442
chr1	149911041	149911447
chr1	149923845	149924194
chr1	149940087	149940800
chr1	149946943	149947361
chr1	149947675	149947921
chr1	149954036	149954365
chr1	149955520	149955771
chr1	149960824	149961474
chr1	150143592	150144117
chr1	150145053	150145485
chr1	150151254	150151706
chr1	150164625	150165305
chr1	150167169	150167526
chr1	150335200	150335522
chr1	150377391	150377871
chr1	150459705	150459928
chr1	150470025	150470453
chr1	150496583	150497058
chr1	150759311	150760071
chr1	150760914	150761120
chr1	151001878	151002076
chr1	151074434	151074786
chr1	151096138	151096338
chr1	151105211	151105491
chr1	151228333	151228916
chr1	151245144	151245512
chr1	151250683	151251181
chr1	151258315	151258577
chr1	151264791	151265158
chr1	151270599	151271006
chr1	151287397	151287893
chr1	151338205	151338536
chr1	151343041	151343542
chr1	151422192	151422537
chr1	151457118	151457515
chr1	151584469	151584997
chr1	151597840	151598349
chr1	151620560	151621169
chr1	151625235	151626120
chr1	151660915	151661405
chr1	151662983	151663635
chr1	151686534	151687053
chr1	151689209	151689441
chr1	151689511	151689879
chr1	151783466	151783784
chr1	151917661	151918156
chr1	151947874	151948534
chr1	151953751	151953899
chr1	151976847	151977154
chr1	151997541	151997974
chr1	151999635	151999960
chr1	152015531	152016027
chr1	152019233	152019487
chr1	152106135	152106480
chr1	152428142	152428843
chr1	152525161	152525309
chr1	152528673	152529281
chr1	152536359	152537096
chr1	152553769	152554541
chr1	152581133	152581527
chr1	152599318	152599747
chr1	152612739	152613085
chr1	152687967	152688295
chr1	152767907	152768315
chr1	152796768	152797286
chr1	152798164	152798521
chr1	152804889	152805212
chr1	152832289	152832643
chr1	152904425	152904804
chr1	153299346	153299807
chr1	153304663	153305195
chr1	153351060	153351562
chr1	153431773	153432090
chr1	153433886	153434248
chr1	153489142	153489607
chr1	153532207	153532586
chr1	153585709	153586105
chr1	153587852	153588440
chr1	153635272	153635482
chr1	153790726	153791069
chr1	153796005	153796470
chr1	153802585	153803925
chr1	153835953	153836337
chr1	153894194	153894662
chr1	153900236	153900393
chr1	153913694	153914305
chr1	154003817	154004208
chr1	154005981	154006536
chr1	154016617	154016797
chr1	154032646	154033083
chr1	154045966	154046600
chr1	154061431	154061751
chr1	154065429	154065602
chr1	154097618	154098132
chr1	154104843	154105206
chr1	154117956	154118285
chr1	154258766	154259049
chr1	154786356	154786640
chr1	154794411	154794902
chr1	154823122	154823478
chr1	155006681	155006836
chr1	155028573	155029025
chr1	155050100	155050571
chr1	155051253	155051496
chr1	155059512	155059969
chr1	155065177	155065644
chr1	155070420	155071093
chr1	155074884	155075472
chr1	155075887	155076312
chr1	155091238	155091795
chr1	155138755	155139109
chr1	155145519	155145977
chr1	155158972	155159185
chr1	155273004	155273384
chr1	155412627	155413118
chr1	155476217	155476683
chr1	155483689	155484049
chr1	155494393	155494790
chr1	155564849	155565219
chr1	155810187	155810451
chr1	155949169	155949549
chr1	156010097	156010365
chr1	156025050	156025493
chr1	156028385	156028747
chr1	156264037	156264306
chr1	156421036	156421222
chr1	156437296	156438004
chr1	156450610	156450757
chr1	156459556	156460021
chr1	156468602	156468916
chr1	156470859	156471515
chr1	156471558	156472062
chr1	156615337	156615908
chr1	156633270	156633450
chr1	156660496	156661086
chr1	156720290	156720583
chr1	156754578	156754897
chr1	156859841	156860229
chr1	156921536	156921934
chr1	156986279	156987220
chr1	156996431	156996852
chr1	157007915	157008492
chr1	157017482	157017914
chr1	157019634	157020221
chr1	157039003	157039444
chr1	157101150	157101425
chr1	157445201	157445892
chr1	157518306	157518538
chr1	158948080	158948431
chr1	159186807	159187336
chr1	159198486	159199008
chr1	159225323	159225816
chr1	159255339	159255694
chr1	159290844	159291159
chr1	159334242	159334521
chr1	159591259	159591407
chr1	159595767	159595915
chr1	159596685	159597076
chr1	159735008	159735513
chr1	159743513	159744105
chr1	159767287	159767465
chr1	159812733	159813031
chr1	159889392	159889893
chr1	159923048	159923395
chr1	159997339	159997731
chr1	160036954	160037262
chr1	160211590	160212231
chr1	160233297	160233506
chr1	160233796	160234318
chr1	160245969	160246366
chr1	160268224	160268701
chr1	160280622	160281022
chr1	160293418	160293821
chr1	160296795	160297556
chr1	160301081	160301558
chr1	160354145	160354479
chr1	160373301	160373622
chr1	160377604	160377974
chr1	160397104	160397330
chr1	160441204	160441574
chr1	160861184	160861550
chr1	161075976	161076648
chr1	161077291	161077589
chr1	161139436	161139868
chr1	161268135	161268464
chr1	161327371	161327652
chr1	161329199	161329634
chr1	161350993	161351303
chr1	161361633	161362126
chr1	161406358	161406758
chr1	161482087	161482645
chr1	161497129	161497660
chr1	161500768	161501168
chr1	161512042	161512699
chr1	161517306	161517781
chr1	161520072	161520760
chr1	161528133	161528577
chr1	161728555	161728959
chr1	161734800	161735325
chr1	161767107	161767415
chr1	161896095	161896366
chr1	161897203	161897577
chr1	161998652	161999176
chr1	162005179	162005615
chr1	162165007	162165333
chr1	162207248	162207670
chr1	162509367	162510025
chr1	162563184	162563642
chr1	162564894	162565427
chr1	162571244	162571711
chr1	162625108	162625620
chr1	162773718	162773971
chr1	163382299	163382939
chr1	163383615	163384078
chr1	163845791	163846069
chr1	163899629	163900009
chr1	163900262	163900498
chr1	163964077	163964645
chr1	163975146	163975419
chr1	164060065	164060386
chr1	164087858	164088279
chr1	164135213	164135795
chr1	164136018	164136267
chr1	164261572	164261787
chr1	164302129	164302356
chr1	164440193	164440638
chr1	164525544	164525878
chr1	164622506	164622771
chr1	164652137	164652645
chr1	164757016	164757433
chr1	164814401	164814647
chr1	164898845	164899017
chr1	165021251	165021564
chr1	165120344	165120650
chr1	165133890	165134264
chr1	165215854	165216302
chr1	165432898	165433201
chr1	165438309	165438502
chr1	165471552	165471965
chr1	165603390	165603592
chr1	165621823	165622018
chr1	165641560	165641741
chr1	165642049	165642255
chr1	165651114	165651616
chr1	165667143	165667368
chr1	165675143	165675566
chr1	165681168	165681337
chr1	165681384	165681809
chr1	165682492	165682839
chr1	165691472	165691903
chr1	165697519	165697961
chr1	165707246	165707624
chr1	165717686	165718231
chr1	165736147	165736529
chr1	165737547	165738261
chr1	165766424	165766923
chr1	165771527	165771787
chr1	165958149	165958531
chr1	166009082	166009229
chr1	166105534	166105733
chr1	166115768	166116129
chr1	166125012	166125264
chr1	166137461	166137844
chr1	166138192	166138581
chr1	166153404	166153606
chr1	166244443	166244677
chr1	166268339	166268617
chr1	166284423	166284700
chr1	166299856	166300151
chr1	166339058	166339520
chr1	166345523	166346000
chr1	166429853	166430391
chr1	166524740	166525180
chr1	166571887	166572211
chr1	166631710	166632210
chr1	166776388	166776809
chr1	166787737	166788405
chr1	166793037	166793463
chr1	166799056	166799301
chr1	166819505	166819689
chr1	166824227	166824374
chr1	166843324	166843593
chr1	166924172	166924478
chr1	167242215	167242374
chr1	167246954	167247456
chr1	167266442	167266757
chr1	167268524	167268858
chr1	167288659	167288970
chr1	167337122	167338174
chr1	167339183	167339526
chr1	167339635	167339847
chr1	167369972	167370121
chr1	167392777	167393097
chr1	167553993	167554280
chr1	168362499	168362994
chr1	170136399	170136844
chr1	170161863	170162147
chr1	170164924	170165220
chr1	170282149	170283109
chr1	170292546	170292701
chr1	170466214	170466477
chr1	170478309	170478625
chr1	170510569	170510724
chr1	170554757	170555314
chr1	170582320	170582745
chr1	170608690	170609069
chr1	170683941	170684221
chr1	170702403	170702550
chr1	170702985	170703457
chr1	170765833	170766136
chr1	170767022	170767389
chr1	170768674	170769072
chr1	170795705	170796383
chr1	170845560	170846125
chr1	170853237	170854243
chr1	170863062	170863531
chr1	170898404	170898816
chr1	170912208	170912765
chr1	170934100	170934774
chr1	170939238	170939666
chr1	170952972	170953683
chr1	170962402	170962721
chr1	170967524	170967933
chr1	170972970	170973365
chr1	170978700	170979084
chr1	170985098	170985384
chr1	170997707	170998700
chr1	171006281	171006779
chr1	171019628	171019924
chr1	171037029	171037176
chr1	171038044	171038799
chr1	171057336	171057664
chr1	171102870	171103226
chr1	171111179	171111798
chr1	171113806	171114347
chr1	171171222	171171640
chr1	171171669	171171866
chr1	171183508	171184079
chr1	171184209	171184912
chr1	171231783	171232234
chr1	171262771	171263174
chr1	171268284	171268551
chr1	171272108	171272397
chr1	171379756	171380070
chr1	171390118	171390572
chr1	171450968	171451448
chr1	171470623	171471316
chr1	171553942	171554286
chr1	171561221	171561597
chr1	171608414	171608818
chr1	171616854	171617202
chr1	171618921	171619530
chr1	171637136	171637679
chr1	171658496	171658892
chr1	171672933	171673250
chr1	171713324	171714115
chr1	171761866	171762108
chr1	171827585	171828085
chr1	171844123	171844446
chr1	171844945	171845365
chr1	171849288	171850010
chr1	171851433	171851963
chr1	171917904	171918137
chr1	171957253	171957826
chr1	172016010	172016356
chr1	172017550	172017861
chr1	172095343	172095884
chr1	172217255	172217571
chr1	172240874	172241243
chr1	172276889	172277596
chr1	172331608	172332041
chr1	172347359	172347744
chr1	172423237	172423955
chr1	172455834	172456614
chr1	172469933	172470408
chr1	172490432	172490656
chr1	172500702	172500929
chr1	172501759	172502111
chr1	172512964	172513291
chr1	172513908	172514507
chr1	172515244	172515713
chr1	172522542	172522837
chr1	172525102	172525599
chr1	172566133	172566753
chr1	172643534	172644251
chr1	173391828	173392103
chr1	173409177	173409338
chr1	173411850	173412422
chr1	173418883	173419552
chr1	173422980	173423275
chr1	173426268	173426903
chr1	173427334	173427797
chr1	173430311	173430805
chr1	173437525	173437949
chr1	173451619	173452081
chr1	173491138	173491512
chr1	173622312	173622658
chr1	173694241	173694712
chr1	173736974	173737562
chr1	173762433	173762872
chr1	173802497	173803118
chr1	173809249	173809639
chr1	173879232	173879638
chr1	173887120	173887963
chr1	173908442	173909070
chr1	173949068	173949356
chr1	173977566	173978187
chr1	174004442	174005283
chr1	174053022	174053570
chr1	174236006	174236409
chr1	174353675	174353980
chr1	174354568	174354997
chr1	175639705	175640227
chr1	175708094	175708300
chr1	175857345	175857674
chr1	176797353	176797567
chr1	176800741	176801372
chr1	176823872	176824244
chr1	176826164	176826628
chr1	176827507	176828447
chr1	176831976	176832397
chr1	176832485	176833024
chr1	176847503	176847762
chr1	176853189	176853666
chr1	176993706	176994021
chr1	176996586	176997082
chr1	177338776	177339010
chr1	177441776	177441973
chr1	177470018	177470485
chr1	177478516	177478862
chr1	177483458	177484057
chr1	177489757	177490269
chr1	177568414	177568917
chr1	177569549	177570026
chr1	177571072	177571251
chr1	177623522	177623809
chr1	177642019	177642421
chr1	177643996	177644512
chr1	177681182	177681569
chr1	177703322	177703774
chr1	177708867	177709162
chr1	177710926	177711717
chr1	177713748	177714465
chr1	177737499	177737923
chr1	177982640	177983089
chr1	177983331	177983525
chr1	178217051	178217519
chr1	178218344	178218778
chr1	178336444	178336709
chr1	178342665	178342998
chr1	178368591	178368805
chr1	178368963	178369208
chr1	178369307	178369456
chr1	178406199	178406500
chr1	178406626	178406847
chr1	178492324	178492816
chr1	178539589	178539848
chr1	178664600	178664907
chr1	178675216	178675892
chr1	178677869	178678101
chr1	178991548	178991848
chr1	179010757	179011146
chr1	179026707	179027007
chr1	179045941	179046194
chr1	179046317	179046776
chr1	179072901	179073327
chr1	179162809	179164458
chr1	179434681	179435142
chr1	179488017	179488292
chr1	179517094	179517314
chr1	179583158	179583478
chr1	179829016	179829205
chr1	179842453	179843057
chr1	180261000	180261369
chr1	180263307	180263932
chr1	180296126	180296502
chr1	180300311	180300800
chr1	180302425	180303281
chr1	180312993	180313252
chr1	180342942	180343262
chr1	180357717	180358147
chr1	180365052	180365424
chr1	180386971	180387667
chr1	180393097	180393420
chr1	180401871	180402183
chr1	180403647	180404626
chr1	180416975	180417484
chr1	180604546	180604864
chr1	180607428	180607814
chr1	180616788	180617075
chr1	180698116	180698386
chr1	180763989	180764349
chr1	180768281	180768598
chr1	180771807	180772075
chr1	180777689	180777932
chr1	180778482	180778687
chr1	180826555	180827227
chr1	180835241	180836120
chr1	180848373	180849298
chr1	180858708	180859129
chr1	180888695	180889138
chr1	180922355	180922693
chr1	180944655	180945074
chr1	181125977	181126150
chr1	181151320	181151540
chr1	181170075	181170761
chr1	181210495	181210642
chr1	181226872	181227240
chr1	181232311	181232700
chr1	181232720	181232908
chr1	181246682	181246961
chr1	181247132	181247536
chr1	181256646	181256979
chr1	181256992	181257416
chr1	181316630	181316969
chr1	181332592	181332927
chr1	181345336	181345829
chr1	181372369	181372776
chr1	181395294	181395744
chr1	181540323	181540781
chr1	181552777	181553161
chr1	181616193	181616410
chr1	181845668	181846248
chr1	181860621	181861100
chr1	182045193	182045559
chr1	182255130	182255390
chr1	182292040	182292447
chr1	182302648	182302817
chr1	182333814	182334332
chr1	182368884	182369204
chr1	182369431	182370146
chr1	182380554	182381120
chr1	182461376	182461751
chr1	182489764	182489919
chr1	182504214	182504647
chr1	182506599	182506931
chr1	182511846	182512331
chr1	182512963	182513427
chr1	182527945	182528307
chr1	182528487	182528811
chr1	182543162	182543600
chr1	182562574	182562972
chr1	182629746	182630009
chr1	182705177	182705350
chr1	182707506	182707847
chr1	182735221	182735518
chr1	182754907	182755492
chr1	182792878	182793176
chr1	182908420	182908793
chr1	182909641	182910077
chr1	182922702	182923223
chr1	182928531	182928871
chr1	182944698	182945041
chr1	182951475	182951639
chr1	182960003	182960239
chr1	182961823	182962138
chr1	182982987	182983279
chr1	183219036	183219340
chr1	183263979	183264497
chr1	183266150	183266488
chr1	183299068	183299628
chr1	183307653	183307899
chr1	183320616	183321262
chr1	183349803	183350078
chr1	183510712	183511189
chr1	183669744	183669908
chr1	183788725	183789274
chr1	183803379	183803763
chr1	183803825	183804119
chr1	183979533	183980201
chr1	184049002	184049353
chr1	184082936	184083359
chr1	184085077	184085279
chr1	184173759	184174078
chr1	184235675	184235830
chr1	184274735	184275128
chr1	184324253	184324596
chr1	184357906	184358279
chr1	184439513	184439868
chr1	184441161	184441615
chr1	184444184	184444658
chr1	184471411	184471699
chr1	184477924	184478438
chr1	184480557	184481044
chr1	184484835	184485166
chr1	184530489	184530994
chr1	184535609	184536060
chr1	184536258	184536891
chr1	184542270	184543152
chr1	184562776	184563296
chr1	184590638	184591226
chr1	184617910	184618552
chr1	184622590	184622898
chr1	184650715	184651034
chr1	184657469	184657797
chr1	184692789	184693071
chr1	184695499	184695853
chr1	184728705	184729094
chr1	184737984	184738217
chr1	184807638	184808125
chr1	184853405	184853646
chr1	185012684	185012911
chr1	185193770	185193918
chr1	185196407	185196730
chr1	185205014	185205446
chr1	185209896	185210135
chr1	185217978	185218290
chr1	185224583	185225034
chr1	185229997	185230174
chr1	185238416	185238929
chr1	185349882	185350208
chr1	185363658	185363825
chr1	185376369	185376805
chr1	186549184	186549544
chr1	186722100	186722275
chr1	189799027	189799477
chr1	190944392	190944547
chr1	190998106	190998482
chr1	191021193	191021474
chr1	191072843	191073437
chr1	191085475	191086303
chr1	191111087	191111640
chr1	191122814	191123146
chr1	191131608	191131975
chr1	191166251	191166476
chr1	191189830	191190028
chr1	191197737	191198446
chr1	191201194	191201580
chr1	191224188	191224521
chr1	191230075	191230990
chr1	191248468	191248840
chr1	191249969	191250479
chr1	191254372	191254896
chr1	191258910	191259556
chr1	191269421	191270536
chr1	191275627	191276110
chr1	191281216	191281556
chr1	191292341	191292743
chr1	191312654	191313136
chr1	191327421	191328214
chr1	191334411	191334864
chr1	191421063	191422038
chr1	191438458	191438897
chr1	191458273	191458784
chr1	191557164	191557525
chr1	191559788	191560213
chr1	191592335	191592792
chr1	191599149	191599621
chr1	191642953	191643207
chr1	191662147	191662459
chr1	191724509	191725154
chr1	191741050	191741418
chr1	191756489	191757162
chr1	191817845	191818086
chr1	191834938	191835173
chr1	191849459	191849825
chr1	191855572	191855854
chr1	191875654	191876119
chr1	191878108	191878310
chr1	191955173	191955556
chr1	191963490	191963653
chr1	191989789	191990442
chr1	192070751	192071093
chr1	192077395	192077564
chr1	192078404	192078813
chr1	192101564	192101875
chr1	192453930	192454227
chr1	192699164	192699515
chr1	192735955	192736350
chr1	192753114	192753713
chr1	192770410	192770860
chr1	192778787	192779171
chr1	192786261	192786548
chr1	193002319	193002784
chr1	193138764	193139054
chr1	193160287	193160653
chr1	193191752	193192197
chr1	193227715	193228014
chr1	193400382	193400807
chr1	193580449	193580798
chr1	193599963	193600276
chr1	193844509	193844821
chr1	194626058	194626481
chr1	194660409	194660809
chr1	194671801	194672196
chr1	194677792	194678192
chr1	194687755	194688131
chr1	194734921	194735170
chr1	194746318	194746465
chr1	194879721	194880237
chr1	194927956	194928329
chr1	194943594	194943920
chr1	194989034	194989302
chr1	194995073	194995661
chr1	195232693	195232840
chr1	195279125	195279389
chr1	195371633	195372062
chr10	3237178	3237387
chr10	3697380	3697954
chr10	3741143	3741338
chr10	3779041	3779334
chr10	3832152	3832316
chr10	3839937	3840172
chr10	3863407	3863771
chr10	3973633	3973871
chr10	4079598	4080294
chr10	4270648	4270941
chr10	4430213	4430712
chr10	4469377	4469685
chr10	4601167	4602250
chr10	4612574	4612737
chr10	4612906	4613124
chr10	4614315	4614562
chr10	4674942	4675281
chr10	4786981	4787595
chr10	4900407	4900593
chr10	4910520	4910673
chr10	5067179	5067601
chr10	5080146	5080562
chr10	5191486	5192017
chr10	5208135	5208616
chr10	5256798	5256994
chr10	5288163	5288766
chr10	5500013	5500421
chr10	7040060	7040752
chr10	7062995	7063412
chr10	7064124	7064514
chr10	7833600	7833964
chr10	7841483	7842143
chr10	7847053	7847708
chr10	7923483	7923804
chr10	7924289	7924637
chr10	8009937	8010386
chr10	8021228	8021732
chr10	8059582	8059998
chr10	8065705	8066217
chr10	8066690	8067727
chr10	8072429	8073058
chr10	8116709	8117111
chr10	8240542	8241119
chr10	8342626	8342980
chr10	8358253	8358543
chr10	8362168	8362368
chr10	8759165	8759678
chr10	8777429	8778460
chr10	8858683	8859107
chr10	8870373	8870825
chr10	8875307	8875532
chr10	8881632	8882164
chr10	8912137	8912643
chr10	8925322	8925603
chr10	8926207	8926768
chr10	8945120	8945412
chr10	8948261	8948683
chr10	8973877	8974266
chr10	9707116	9707432
chr10	9880210	9880824
chr10	9881905	9882243
chr10	9893474	9893885
chr10	9896674	9897329
chr10	9901962	9902352
chr10	9907481	9908370
chr10	9976503	9976763
chr10	10184444	10184720
chr10	10253077	10253458
chr10	10287362	10288148
chr10	10307349	10307752
chr10	10315627	10315985
chr10	10318798	10319109
chr10	10321120	10321942
chr10	10325638	10325850
chr10	10395891	10396450
chr10	10408229	10408549
chr10	10411102	10411418
chr10	10424362	10424725
chr10	10429071	10429441
chr10	10429596	10430020
chr10	10449053	10449575
chr10	10456927	10457416
chr10	10469093	10469760
chr10	10550215	10550452
chr10	10555239	10555538
chr10	10659944	10660349
chr10	10740860	10741082
chr10	10742198	10742581
chr10	11439169	11439360
chr10	12035097	12035539
chr10	12548425	12548712
chr10	12573603	12574133
chr10	12612503	12612754
chr10	12735616	12736147
chr10	12796728	12796994
chr10	12821443	12821745
chr10	12836399	12836859
chr10	12842699	12842846
chr10	12866900	12867225
chr10	12868126	12868362
chr10	12868902	12869136
chr10	12874830	12875290
chr10	12919296	12919666
chr10	12936035	12936418
chr10	12957307	12957638
chr10	12963509	12963846
chr10	12976626	12976952
chr10	12997194	12997370
chr10	13103802	13104190
chr10	13192815	13192987
chr10	13273749	13274205
chr10	13301129	13301459
chr10	13303965	13304184
chr10	13304781	13304988
chr10	13402006	13402273
chr10	13439573	13439905
chr10	13499368	13499992
chr10	13560262	13560674
chr10	13684543	13684718
chr10	13686174	13686411
chr10	13775449	13775745
chr10	13832484	13833082
chr10	13837646	13838039
chr10	13933291	13933855
chr10	13935530	13936033
chr10	13946511	13946892
chr10	13963942	13964680
chr10	13982932	13983343
chr10	13983666	13983963
chr10	13988107	13988747
chr10	14017735	14018049
chr10	14048618	14048774
chr10	14055350	14055850
chr10	14132888	14133306
chr10	14148052	14148324
chr10	14174128	14174667
chr10	14186314	14186992
chr10	14207621	14208050
chr10	14210004	14210395
chr10	14328256	14328529
chr10	14474781	14475539
chr10	14475717	14476131
chr10	14531015	14531526
chr10	14537115	14537479
chr10	14959247	14959534
chr10	15262407	15262769
chr10	15297225	15297627
chr10	15392194	15392445
chr10	15671694	15672086
chr10	15757570	15758037
chr10	16116645	16116977
chr10	16438504	16438799
chr10	16498518	16499003
chr10	16524264	16524491
chr10	16589438	16589821
chr10	16592795	16593289
chr10	16636968	16637355
chr10	16652433	16652883
chr10	16714499	16715005
chr10	16989588	16989943
chr10	16996627	16997423
chr10	17034773	17035228
chr10	17042991	17043429
chr10	17201072	17201631
chr10	17221267	17222025
chr10	17294477	17294740
chr10	17343854	17344241
chr10	17347671	17348270
chr10	17382972	17383414
chr10	17416213	17416535
chr10	17418151	17418784
chr10	17484907	17485826
chr10	17518401	17519071
chr10	17521964	17522632
chr10	17550478	17551078
chr10	17559912	17560356
chr10	17575882	17576240
chr10	17589016	17589497
chr10	17613285	17613685
chr10	17629649	17630118
chr10	17660806	17661410
chr10	17669394	17669772
chr10	17683708	17684446
chr10	17691310	17692136
chr10	17697912	17698279
chr10	17772517	17772866
chr10	17774797	17775534
chr10	17787715	17788866
chr10	17842063	17842386
chr10	17852641	17852882
chr10	17861120	17861439
chr10	17919046	17919385
chr10	18022391	18022672
chr10	18237156	18237720
chr10	18430208	18430438
chr10	18561289	18561917
chr10	18835987	18836198
chr10	18931328	18931809
chr10	18943257	18943841
chr10	18995633	18995956
chr10	18996422	18996719
chr10	19009164	19009709
chr10	19043760	19044150
chr10	19061934	19062104
chr10	19062122	19062853
chr10	19094333	19094692
chr10	19170538	19171420
chr10	19185919	19186550
chr10	19506023	19506777
chr10	19522086	19522620
chr10	19551559	19551937
chr10	19559564	19560256
chr10	19570137	19570571
chr10	19584120	19584515
chr10	19691744	19692228
chr10	19915257	19915554
[truncated: 21,333 more rows]
