# Supplementary material for: Labelled regulatory elements are pervasive features of the macrophage genome and are dynamically utilized by classical and alternative polarization signals
Source: Nucleic Acids Res. 2019 Feb 25;47(6):2778–92. doi: 10.1093/nar/gkz118 (PMC6451134; doi:10.1093/nar/gkz118)
Supplement: Supplementary Data [file gkz118_supplemental_files.zip › Supplementary_Table_S2.xlsx]

## Sheet: PU.1-LREs
PU.1-LREs
chr1	3052763	3053000
chr1	3059728	3059961
chr1	3138165	3138435
chr1	3153574	3153722
chr1	3239683	3239871
chr1	3240175	3240428
chr1	3305497	3305818
chr1	3501811	3502029
chr1	3748632	3748818
chr1	3768336	3768628
chr1	3822603	3822753
chr1	4020077	4020329
chr1	4081602	4081755
chr1	4191272	4191575
chr1	4253007	4253223
chr1	4484442	4484945
chr1	4564204	4564361
chr1	4564468	4564767
chr1	4867685	4867929
chr1	4870577	4870883
chr1	4947857	4948021
chr1	4951005	4951153
chr1	5036767	5037270
chr1	5077572	5077747
chr1	5079085	5079333
chr1	5080498	5080773
chr1	5193204	5193440
chr1	5266611	5266814
chr1	5269038	5269258
chr1	5354566	5354941
chr1	5434041	5434502
chr1	5475388	5475536
chr1	5740257	5740605
chr1	5824034	5824230
chr1	6129922	6130070
chr1	6147279	6147492
chr1	6405486	6405701
chr1	6419158	6419450
chr1	6453592	6453963
chr1	6455568	6456046
chr1	6492809	6493068
chr1	6498880	6499317
chr1	6556775	6557091
chr1	6586389	6586537
chr1	6628798	6628946
chr1	6741541	6741744
chr1	6783343	6783522
chr1	6920798	6921087
chr1	7086050	7086437
chr1	7100638	7101010
chr1	7113970	7114188
chr1	7283890	7284235
chr1	7330963	7331209
chr1	7434750	7434977
chr1	7479700	7480033
chr1	7484565	7484716
chr1	7710443	7710606
chr1	7711811	7711992
chr1	7790226	7790423
chr1	7824110	7824345
chr1	7844492	7844687
chr1	7930918	7931145
chr1	8093051	8093242
chr1	8214644	8214917
chr1	8217702	8217939
chr1	8238075	8238324
chr1	8252870	8253062
chr1	8521339	8521588
chr1	8637395	8637543
chr1	8689889	8690137
chr1	8692635	8692998
chr1	9047030	9047268
chr1	9062094	9062242
chr1	9122730	9123059
chr1	9179553	9179773
chr1	9237392	9237757
chr1	9244660	9244856
chr1	9592851	9593009
chr1	9593735	9594046
chr1	9597478	9597636
chr1	9673736	9674095
chr1	9744935	9745146
chr1	9769518	9769886
chr1	9773057	9773350
chr1	9782500	9782682
chr1	9798837	9799483
chr1	9805988	9806379
chr1	9813005	9813316
chr1	9823151	9823476
chr1	9824038	9824186
chr1	9825928	9826305
chr1	9857556	9857868
chr1	9858532	9858699
chr1	9879168	9879479
chr1	9882015	9882192
chr1	9907194	9907600
chr1	9945062	9945497
chr1	9970674	9971036
chr1	10266891	10267128
chr1	10268343	10268673
chr1	10269315	10269521
chr1	10296993	10297166
chr1	10386555	10386867
chr1	10424069	10424515
chr1	10531374	10531573
chr1	10533731	10533879
chr1	10539942	10540102
chr1	10788970	10789345
chr1	10792171	10792319
chr1	10819829	10819977
chr1	10823950	10824113
chr1	10870403	10870622
chr1	10884555	10884833
chr1	11071746	11072037
chr1	11551993	11552186
chr1	11622326	11622501
chr1	11674888	11675050
chr1	11677817	11678069
chr1	11681835	11682058
chr1	11716690	11716900
chr1	11718852	11719003
chr1	11779117	11779292
chr1	11781974	11782165
chr1	11809049	11809354
chr1	11854521	11854671
chr1	11857401	11857575
chr1	12219968	12220122
chr1	12220807	12221094
chr1	12664484	12664824
chr1	12899304	12899477
chr1	13231920	13232394
chr1	13245764	13246030
chr1	13267480	13267795
chr1	13291720	13291969
chr1	13311709	13311979
chr1	13328388	13328701
chr1	13342764	13342961
chr1	13343872	13344138
chr1	13346960	13347108
chr1	13585794	13586032
chr1	13649641	13649801
chr1	13652015	13652330
chr1	13652374	13652530
chr1	13658994	13659241
chr1	13733272	13733436
chr1	13772229	13772447
chr1	13865098	13865300
chr1	13883617	13883773
chr1	13907414	13907607
chr1	14089247	14089395
chr1	14105604	14105790
chr1	14143877	14144268
chr1	14299104	14299252
chr1	14478599	14478756
chr1	14505100	14505293
chr1	14576975	14577186
chr1	14630441	14630735
chr1	14673900	14674048
chr1	14675112	14675264
chr1	14971513	14971856
chr1	14990730	14991189
chr1	15023941	15024215
chr1	15024338	15024564
chr1	15051687	15051904
chr1	15087849	15088184
chr1	15232212	15232366
chr1	15260193	15260415
chr1	15263131	15263303
chr1	15270911	15271064
chr1	15493788	15493938
chr1	15675082	15675357
chr1	15690865	15691115
chr1	15738866	15739079
chr1	15762029	15762185
chr1	15762511	15762695
chr1	15864553	15864701
chr1	15930410	15930668
chr1	15933342	15933565
chr1	15952045	15952194
chr1	15952369	15952523
chr1	16079109	16079376
chr1	16112118	16112395
chr1	16122240	16122537
chr1	16161849	16161997
chr1	16166022	16166277
chr1	16456648	16456879
chr1	16588465	16588741
chr1	16621172	16621498
chr1	16637580	16638023
chr1	16651153	16651463
chr1	16685352	16685594
chr1	16689403	16689587
chr1	16689706	16689854
chr1	16731678	16731985
chr1	16750780	16751035
chr1	16784494	16784642
chr1	16829278	16829766
chr1	16835091	16835239
chr1	16871908	16872056
chr1	16913017	16913396
chr1	16949056	16949591
chr1	17262985	17263191
chr1	17290845	17291089
chr1	17293841	17294054
chr1	17331204	17331397
chr1	17334175	17334359
chr1	17385307	17385459
chr1	17385651	17385855
chr1	17470971	17471326
chr1	17477440	17477630
chr1	17607169	17607404
chr1	17701230	17701506
chr1	17899794	17900076
chr1	17918469	17918787
chr1	17921278	17921435
chr1	17953854	17954002
chr1	17978982	17979130
chr1	18082729	18082910
chr1	18449938	18450376
chr1	18476646	18476824
chr1	18541967	18542257
chr1	18876190	18876398
chr1	18881955	18882157
chr1	18928188	18928603
chr1	18931236	18931493
chr1	19127860	19128261
chr1	19376168	19376428
chr1	19402387	19402643
chr1	19436969	19437287
chr1	19689173	19689378
chr1	19689451	19689734
chr1	19803325	19803603
chr1	20231313	20231532
chr1	20279928	20280076
chr1	20280239	20280480
chr1	20317636	20317922
chr1	20424781	20425020
chr1	20425068	20425458
chr1	20491048	20491319
chr1	20491400	20491548
chr1	20529239	20529404
chr1	20578522	20578772
chr1	20644670	20644862
chr1	20709060	20709278
chr1	20829956	20830163
chr1	20864404	20864552
chr1	21070162	21070355
chr1	21197696	21197966
chr1	21554855	21555042
chr1	21585042	21585190
chr1	21834100	21834284
chr1	21856456	21856688
chr1	22013817	22013965
chr1	22056807	22057087
chr1	22060613	22060761
chr1	22095899	22096262
chr1	22160928	22161158
chr1	22233145	22233400
chr1	22870120	22870430
chr1	22918482	22918747
chr1	23298035	23298229
chr1	23381943	23382314
chr1	23382366	23382587
chr1	23419002	23419285
chr1	23432219	23432432
chr1	23466490	23466674
chr1	23533946	23534196
chr1	23617987	23618191
chr1	23666793	23667071
chr1	23727888	23728107
chr1	23792943	23793091
chr1	23886199	23886425
chr1	23889056	23889375
chr1	23920789	23921000
chr1	23963195	23963365
chr1	24005084	24005235
chr1	24079091	24079298
chr1	24079501	24079661
chr1	24102897	24103080
chr1	24342448	24342733
chr1	24468458	24468690
chr1	24469519	24469903
chr1	24471315	24471561
chr1	24481645	24481888
chr1	24500394	24500606
chr1	24642022	24642261
chr1	24644912	24645139
chr1	24686264	24686597
chr1	24725305	24725682
chr1	24802871	24803020
chr1	24809760	24809969
chr1	24967858	24968052
chr1	25014848	25015157
chr1	25019283	25019558
chr1	25121265	25121422
chr1	25123900	25124153
chr1	25404798	25405035
chr1	25406977	25407208
chr1	25522551	25522771
chr1	25525666	25525847
chr1	25591769	25592039
chr1	25594755	25595065
chr1	25603830	25604060
chr1	25665670	25665874
chr1	25666807	25667017
chr1	25913384	25913728
chr1	26008311	26008459
chr1	26414550	26414736
chr1	26430702	26430879
chr1	26535142	26535290
chr1	26588596	26588774
chr1	26801468	26801691
chr1	26941211	26941435
chr1	26944962	26945141
chr1	27034114	27034262
chr1	27129628	27129781
chr1	27141303	27141472
chr1	27143219	27143397
chr1	27160798	27160946
chr1	27163635	27163804
chr1	27198570	27198726
chr1	27198820	27198971
chr1	27272590	27272821
chr1	27740454	27740648
chr1	27758853	27759035
chr1	28188418	28188844
chr1	28292328	28292559
chr1	28402697	28402884
chr1	29039200	29039348
chr1	29336533	29336728
chr1	29372284	29372584
chr1	29417170	29417400
chr1	29582309	29582501
chr1	29582597	29582745
chr1	29585530	29585678
chr1	29704410	29704644
chr1	29705758	29705929
chr1	29707385	29707586
chr1	29738835	29739291
chr1	29835937	29836133
chr1	29891242	29891390
chr1	30038087	30038270
chr1	30038439	30038747
chr1	30038920	30039085
chr1	30070922	30071131
chr1	30161737	30161891
chr1	30161937	30162191
chr1	30306707	30306965
chr1	30312266	30312414
chr1	30337053	30337213
chr1	30375238	30375528
chr1	30613056	30613328
chr1	30662900	30663166
chr1	30725618	30725869
chr1	30726203	30726357
chr1	30734366	30734729
chr1	30764446	30764631
chr1	30779627	30779832
chr1	30857398	30857628
chr1	30872130	30872431
chr1	30930348	30930516
chr1	31079433	31079801
chr1	31297356	31297692
chr1	31384748	31384896
chr1	31387548	31387716
chr1	31412379	31412570
chr1	31412644	31412792
chr1	31585708	31585926
chr1	31616639	31616852
chr1	31697089	31697379
chr1	31700045	31700321
chr1	31792443	31792695
chr1	31816611	31816825
chr1	31988361	31988518
chr1	32069401	32069840
chr1	32374654	32374954
chr1	32440253	32440554
chr1	32669561	32669822
chr1	32746361	32746583
chr1	32758284	32758433
chr1	32912269	32912544
chr1	32948637	32948812
chr1	33015621	33015887
chr1	33018623	33018807
chr1	33049826	33050142
chr1	33115958	33116300
chr1	33166399	33166737
chr1	33229845	33230017
chr1	33252877	33253168
chr1	33301853	33302057
chr1	33304879	33305072
chr1	33412319	33412587
chr1	33538450	33538748
chr1	33592419	33592672
chr1	33788108	33788267
chr1	33827643	33827791
chr1	33883151	33883686
chr1	33898415	33898563
chr1	33901821	33901979
chr1	33916677	33916844
chr1	33922513	33922714
chr1	34312178	34312481
chr1	34386501	34386709
chr1	34421785	34422080
chr1	34460203	34460453
chr1	34465556	34465704
chr1	34467678	34468038
chr1	34468136	34468418
chr1	34468481	34468773
chr1	34478903	34479268
chr1	34480780	34481177
chr1	34482159	34482453
chr1	34823496	34823649
chr1	34835762	34835967
chr1	34844488	34844711
chr1	35083150	35083336
chr1	35157119	35157271
chr1	35165973	35166121
chr1	35410479	35410755
chr1	35412400	35412560
chr1	35656449	35656668
chr1	35814665	35814888
chr1	35867340	35867488
chr1	35972245	35972542
chr1	35975658	35975838
chr1	36121305	36121531
chr1	36123763	36124074
chr1	36126258	36126415
chr1	36133135	36133306
chr1	36133602	36133984
chr1	36134635	36134915
chr1	36180007	36180155
chr1	36239505	36239706
chr1	36260003	36260192
chr1	36279200	36279361
chr1	36309672	36309877
chr1	36345040	36345241
chr1	36357230	36357378
chr1	36437301	36437540
chr1	36450229	36450528
chr1	36569468	36569616
chr1	36573849	36574129
chr1	36591533	36591681
chr1	36612607	36612801
chr1	36614648	36614867
chr1	36657796	36657944
chr1	36711279	36711427
chr1	36754289	36754629
chr1	36814320	36814502
chr1	36818220	36818490
chr1	36869665	36869929
chr1	36875294	36875455
chr1	36922172	36922429
chr1	36937405	36937625
chr1	36940470	36940792
chr1	36953301	36953690
chr1	36960901	36961123
chr1	36969938	36970226
chr1	36987063	36987542
chr1	37001024	37001550
chr1	37002189	37002359
chr1	37120282	37120543
chr1	37154349	37154516
chr1	37300716	37301016
chr1	37308165	37308389
chr1	37317297	37317445
chr1	37324565	37324720
chr1	37333054	37333202
chr1	37357142	37357481
chr1	37421702	37421978
chr1	37427275	37427600
chr1	37466375	37466644
chr1	37472295	37472585
chr1	37477913	37478199
chr1	37495869	37496349
chr1	37505012	37505370
chr1	37561786	37562429
chr1	37589163	37589311
chr1	37602457	37602667
chr1	37633410	37633608
chr1	37734867	37735042
chr1	37867934	37868125
chr1	37888756	37888977
chr1	37957078	37957282
chr1	37966771	37967004
chr1	37999179	37999533
chr1	38012519	38012698
chr1	38012958	38013530
chr1	38081417	38081639
chr1	38121312	38121525
chr1	38123374	38123564
chr1	38601875	38602121
chr1	38878715	38878863
chr1	38988585	38988764
chr1	39060222	39060431
chr1	39079785	39080035
chr1	39144973	39145232
chr1	39153492	39153640
chr1	39191664	39191864
chr1	39309576	39309948
chr1	39321638	39321920
chr1	39463943	39464187
chr1	39469095	39469406
chr1	39480140	39480330
chr1	39493032	39493577
chr1	39493685	39494027
chr1	39503017	39503610
chr1	39520575	39520723
chr1	39520823	39521130
chr1	39571833	39572133
chr1	39580783	39581139
chr1	39583253	39583568
chr1	39601269	39601439
chr1	39603374	39603573
chr1	39614041	39614201
chr1	39626053	39626202
chr1	39724131	39724346
chr1	39733549	39733741
chr1	39767897	39768206
chr1	39778251	39778527
chr1	39785738	39786054
chr1	39855568	39856026
chr1	39861341	39861653
chr1	39893260	39893408
chr1	39895576	39895850
chr1	39904735	39905100
chr1	39916162	39916486
chr1	39920683	39920963
chr1	39924839	39925107
chr1	39976255	39976410
chr1	39979150	39979446
chr1	40037912	40038206
chr1	40045799	40045968
chr1	40064514	40064794
chr1	40080975	40081384
chr1	40087113	40087339
chr1	40144492	40144761
chr1	40199072	40199316
chr1	40202392	40202612
chr1	40252666	40252934
chr1	40271187	40271354
chr1	40287240	40287582
chr1	40299948	40300112
chr1	40324840	40324988
chr1	40330545	40330829
chr1	40354752	40354990
chr1	40381395	40381678
chr1	40395242	40395422
chr1	40411226	40411538
chr1	40413796	40413966
chr1	40415560	40415977
chr1	40454617	40454885
chr1	40473727	40473999
chr1	40475704	40476057
chr1	40479546	40479763
chr1	40480087	40480312
chr1	40496422	40496970
chr1	40509167	40509446
chr1	40543250	40543447
chr1	40786578	40786819
chr1	41471335	41471977
chr1	41519798	41520015
chr1	42141305	42141535
chr1	42338474	42338647
chr1	42380832	42380984
chr1	42506720	42506954
chr1	42763526	42763800
chr1	42768769	42768917
chr1	42975314	42975462
chr1	43229996	43230184
chr1	43234494	43234793
chr1	43321584	43321732
chr1	43447766	43447957
chr1	43456977	43457361
chr1	43464949	43465140
chr1	43466979	43467204
chr1	43501444	43501613
chr1	43507775	43508188
chr1	43588991	43589307
chr1	43620004	43620180
chr1	43700706	43701056
chr1	43757946	43758094
chr1	43804223	43804581
chr1	43814022	43814350
chr1	43843403	43843585
chr1	43851099	43851425
chr1	43868263	43868494
chr1	43908790	43908938
chr1	43910665	43910970
chr1	43915287	43915525
chr1	43916891	43917304
chr1	43931219	43931367
chr1	43934583	43934983
chr1	43939334	43939615
chr1	43972389	43972548
chr1	44100850	44101156
chr1	44125608	44125862
chr1	44161930	44162088
chr1	44248719	44249083
chr1	44270790	44271068
chr1	44281606	44281876
chr1	44284369	44284723
chr1	44352370	44352781
chr1	44371153	44371388
chr1	44374106	44374318
chr1	44385425	44385668
chr1	44415335	44415569
chr1	44479094	44479335
chr1	44484258	44484449
chr1	44485202	44485436
chr1	44604381	44604704
chr1	44696915	44697204
chr1	44724492	44724640
chr1	44724765	44724919
chr1	44727633	44727880
chr1	44906780	44907032
chr1	44960997	44961249
chr1	44963993	44964141
chr1	45048307	45048455
chr1	45049753	45049903
chr1	45052561	45052811
chr1	45107959	45108154
chr1	45164024	45164172
chr1	45169781	45170126
chr1	45201090	45201758
chr1	45406873	45407021
chr1	45433649	45433819
chr1	45657928	45658236
chr1	45783379	45783634
chr1	45837645	45837793
chr1	45879484	45879693
chr1	45919283	45919435
chr1	45974238	45974462
chr1	46022380	46022585
chr1	46049500	46049769
chr1	46073628	46073940
chr1	46092261	46092461
chr1	46095849	46096041
chr1	46317188	46317472
chr1	46348010	46348208
chr1	46350986	46351204
chr1	46383863	46384011
chr1	46386605	46386885
chr1	46445290	46445539
chr1	46488731	46488879
chr1	46549901	46550113
chr1	46566724	46566903
chr1	46723263	46723507
chr1	46755085	46755473
chr1	46849912	46850124
chr1	46858719	46858924
chr1	46860117	46860309
chr1	46860571	46860762
chr1	46871735	46872007
chr1	46887014	46887322
chr1	46892356	46892504
chr1	46908532	46908894
chr1	46927052	46927569
chr1	46953256	46953619
chr1	46958184	46958369
chr1	46975190	46975419
chr1	46993643	46993812
chr1	46996542	46996766
chr1	47082743	47082891
chr1	47083001	47083280
chr1	47085574	47085722
chr1	47109704	47109982
chr1	47110167	47110315
chr1	47177411	47177564
chr1	47242631	47243022
chr1	47247045	47247338
chr1	47249973	47250191
chr1	47584130	47584325
chr1	47588500	47588788
chr1	47591277	47591816
chr1	47633913	47634122
chr1	47687932	47688116
chr1	47756258	47756434
chr1	47954057	47954289
chr1	48047342	48047495
chr1	48227515	48227725
chr1	48286573	48286749
chr1	48364818	48365050
chr1	48420059	48420386
chr1	48422974	48423225
chr1	48441573	48441830
chr1	48498621	48499017
chr1	48499129	48499289
chr1	48548713	48548861
chr1	48550687	48551267
chr1	48691452	48691885
chr1	48704455	48704636
chr1	48711470	48711618
chr1	48871875	48872042
chr1	48924099	48924402
chr1	48924727	48924971
chr1	49070937	49071090
chr1	49098535	49098683
chr1	49130361	49130706
chr1	49131165	49131375
chr1	49253097	49253304
chr1	49937919	49938124
chr1	50216896	50217340
chr1	50333830	50334068
chr1	50737371	50737610
chr1	51253774	51253922
chr1	51254043	51254345
chr1	51437405	51437672
chr1	51473423	51473571
chr1	51476420	51476763
chr1	51489063	51489239
chr1	51498013	51498287
chr1	51500103	51500554
chr1	51501373	51501594
chr1	51519225	51519425
chr1	51520289	51520849
chr1	51525083	51525298
chr1	51594810	51594988
chr1	51666711	51666859
chr1	51667740	51668028
chr1	51669029	51669239
chr1	51714619	51714839
chr1	51917844	51918250
chr1	51931143	51931688
chr1	51938446	51938786
chr1	52014394	52014542
chr1	52058237	52058483
chr1	52166681	52166834
chr1	52226380	52226784
chr1	52232347	52232526
chr1	52283144	52283295
chr1	52294651	52294805
chr1	52298400	52298576
chr1	52342175	52342385
chr1	52402848	52403053
chr1	52404343	52404817
chr1	52471190	52471353
chr1	52495170	52495318
chr1	52499442	52499636
chr1	52499900	52500072
chr1	52501450	52501708
chr1	52576501	52576838
chr1	52695343	52695586
chr1	52715421	52715673
chr1	52729400	52729588
chr1	52730569	52730785
chr1	52748088	52748551
chr1	52748610	52748758
chr1	52754402	52754556
chr1	52764188	52764796
chr1	52770792	52770953
chr1	52771194	52771415
chr1	52847668	52847923
chr1	52855954	52856236
chr1	52858313	52858552
chr1	52889971	52890260
chr1	52909730	52910140
chr1	52943848	52944103
chr1	52951474	52951644
chr1	52960261	52960420
chr1	52995486	52995786
chr1	53348525	53348675
chr1	53355670	53355904
chr1	53490422	53490590
chr1	53493464	53493659
chr1	53552027	53552313
chr1	53692774	53692937
chr1	53696698	53696858
chr1	53741908	53742065
chr1	53743245	53743449
chr1	53752237	53752520
chr1	53773319	53773721
chr1	53775072	53775399
chr1	53782646	53783064
chr1	53787389	53787660
chr1	53815925	53816227
chr1	53816421	53816680
chr1	53818448	53818596
chr1	53839882	53840084
chr1	53848489	53849096
chr1	53870737	53870986
chr1	53876656	53876930
chr1	53883127	53883357
chr1	53890301	53890609
chr1	53919364	53919570
chr1	53940919	53941067
chr1	53952800	53953004
chr1	53959114	53959275
chr1	54005938	54006086
chr1	54027952	54028100
chr1	54029534	54029682
chr1	54029895	54030130
chr1	54269478	54269715
chr1	54391154	54391393
chr1	54409161	54409309
chr1	54410636	54410816
chr1	54411273	54411536
chr1	54443706	54443999
chr1	54448913	54449192
chr1	54500681	54501011
chr1	54555157	54555420
chr1	54568844	54569009
chr1	54572613	54572780
chr1	54585139	54585702
chr1	54586243	54586580
chr1	54747636	54747876
chr1	54774236	54774521
chr1	54781759	54782026
chr1	54795385	54795589
chr1	54832552	54832709
chr1	54837145	54837338
chr1	54838842	54839045
chr1	54840039	54840232
chr1	54870620	54870906
chr1	54877661	54877846
chr1	54887864	54888063
chr1	54896531	54897087
chr1	54909913	54910156
chr1	54910954	54911601
chr1	54913051	54913231
chr1	54921547	54921831
chr1	54923208	54923764
chr1	54924550	54924770
chr1	54933738	54933953
chr1	54944731	54944948
chr1	54979242	54979547
chr1	54982778	54982932
chr1	55023704	55023974
chr1	55025865	55026338
chr1	55044745	55045079
chr1	55049255	55049403
chr1	55406731	55406973
chr1	55478564	55478821
chr1	55505049	55505293
chr1	55513027	55513323
chr1	55553460	55553692
chr1	55555481	55555696
chr1	55763331	55763538
chr1	55766548	55766702
chr1	55776956	55777140
chr1	55792915	55793224
chr1	55804067	55804325
chr1	55819506	55819782
chr1	55821345	55821494
chr1	55822769	55822981
chr1	55827861	55828011
chr1	55865491	55865732
chr1	56094659	56094931
chr1	56137946	56138195
chr1	56140853	56141310
chr1	56241470	56241889
chr1	56276720	56276937
chr1	56384223	56384567
chr1	56460929	56461136
chr1	56625563	56625754
chr1	56684768	56684996
chr1	56713063	56713211
chr1	56717541	56717829
chr1	56718651	56718878
chr1	56741987	56742198
chr1	56834428	56834690
chr1	56943777	56944087
chr1	56963355	56963636
chr1	56980092	56980324
chr1	56994916	56995068
chr1	57370507	57370817
chr1	57374634	57374869
chr1	57394012	57394296
chr1	57429845	57430159
chr1	57472354	57472564
chr1	57502530	57502759
chr1	57945597	57945766
chr1	57974068	57974306
chr1	57976871	57977183
chr1	57978253	57978538
chr1	57983492	57983774
chr1	58034008	58034156
chr1	58087905	58088082
chr1	58113585	58113764
chr1	58114725	58114947
chr1	58318735	58318883
chr1	58320791	58320978
chr1	58343191	58343516
chr1	58348552	58349015
chr1	58605202	58605579
chr1	58628918	58629217
chr1	58650396	58650544
chr1	58669657	58670180
chr1	58678536	58678861
chr1	58693737	58694142
chr1	58700838	58701090
chr1	58711135	58711440
chr1	58711913	58712197
chr1	58714436	58714655
chr1	58716115	58716264
chr1	58716405	58716680
chr1	58720809	58721205
chr1	58724122	58724464
chr1	58725945	58726211
chr1	58728515	58728663
chr1	58745280	58745512
chr1	58797411	58797743
chr1	58803651	58803927
chr1	58806840	58806988
chr1	58823654	58823907
chr1	58860611	58861019
chr1	58876695	58876892
chr1	59029737	59029964
chr1	59192879	59193143
chr1	59316595	59316935
chr1	59317587	59317798
chr1	59319793	59320033
chr1	59320596	59320909
chr1	59373044	59373209
chr1	59442829	59442985
chr1	59496040	59496199
chr1	59653238	59653551
chr1	59658317	59658505
chr1	59766644	59766908
chr1	59769013	59769240
chr1	59830349	59830678
chr1	59919148	59919476
chr1	59923318	59923608
chr1	59951266	59951414
chr1	59952936	59953214
chr1	59959050	59959198
chr1	59967373	59967534
chr1	60000300	60000590
chr1	60027086	60027352
chr1	60096656	60096952
chr1	60158618	60158772
chr1	60173135	60173399
chr1	60177901	60178079
chr1	60189255	60189520
chr1	60240501	60240649
chr1	60324135	60324508
chr1	60325087	60325235
chr1	60338036	60338184
chr1	60422698	60422870
chr1	60451898	60452135
chr1	60503596	60503775
chr1	60533449	60533727
chr1	60552129	60552333
chr1	60565681	60565830
chr1	60582480	60582713
chr1	60587429	60587611
chr1	60615723	60616074
chr1	60617006	60617211
chr1	60622890	60623188
chr1	60627957	60628165
chr1	60630261	60630450
chr1	60637099	60637377
chr1	60652547	60652810
chr1	60657102	60657536
chr1	60662672	60662995
chr1	60691569	60691869
chr1	60696633	60696977
chr1	60713862	60714043
chr1	60718695	60718953
chr1	60744158	60744403
chr1	60759949	60760110
chr1	60789335	60789510
chr1	60803840	60804339
chr1	60811939	60812126
chr1	60824350	60824498
chr1	60825935	60826182
chr1	60851594	60851863
chr1	60857739	60857887
chr1	60861869	60862017
chr1	60893073	60893274
chr1	60912938	60913409
chr1	60937371	60937730
chr1	60939970	60940120
chr1	60974807	60975063
chr1	61001743	61001904
chr1	61008259	61008463
chr1	61213443	61213661
chr1	61251943	61252139
chr1	61344124	61344294
chr1	61350904	61351131
chr1	61403243	61403457
chr1	61468794	61469032
chr1	61494046	61494330
chr1	61495298	61495472
chr1	61518812	61519049
chr1	61584561	61584865
chr1	61674771	61675061
chr1	61694441	61694589
chr1	61709776	61710224
chr1	61771575	61771723
chr1	61772245	61772409
chr1	61773803	61773997
chr1	61892951	61893181
chr1	62102324	62102587
chr1	62105152	62105416
chr1	62223962	62224122
chr1	62229229	62229611
chr1	62282983	62283215
chr1	62299718	62300041
chr1	62393008	62393180
chr1	62440369	62440581
chr1	62521431	62521594
chr1	62594686	62594917
chr1	62673626	62673857
chr1	62676508	62676734
chr1	62691286	62691531
chr1	62696920	62697332
chr1	62721127	62721721
chr1	62751638	62751839
chr1	62760190	62760377
chr1	62775876	62776031
chr1	62867120	62867505
chr1	63116004	63116203
chr1	63121451	63121604
chr1	63800076	63800340
chr1	63859881	63860137
chr1	63863083	63863322
chr1	63890738	63891027
chr1	63948317	63948473
chr1	64035899	64036181
chr1	64080231	64080563
chr1	64107153	64107384
chr1	64118623	64118772
chr1	64193194	64193543
chr1	64197733	64197889
chr1	64198877	64199225
chr1	64200480	64200752
chr1	64215130	64215340
chr1	64222445	64222971
chr1	64246612	64246837
chr1	64249668	64250076
chr1	64252705	64253008
chr1	64262285	64262465
chr1	64276081	64276229
chr1	64296852	64297205
chr1	64302820	64303001
chr1	64308416	64308761
chr1	64343297	64343614
chr1	64367015	64367355
chr1	64373763	64373917
chr1	64376229	64376710
chr1	64383658	64383806
chr1	64390325	64390634
chr1	64441844	64442096
chr1	64527590	64527749
chr1	64531680	64531875
chr1	64533717	64534414
chr1	64539097	64539257
chr1	64573364	64573531
chr1	64621273	64621628
chr1	64675598	64675825
chr1	64717512	64717677
chr1	64746692	64746840
chr1	64866237	64866441
chr1	64867729	64868008
chr1	64898035	64898306
chr1	64919381	64919629
chr1	64949362	64949535
chr1	65177444	65177874
chr1	65188987	65189377
chr1	65207307	65207457
chr1	65213154	65213419
chr1	65266473	65266720
chr1	65414160	65414468
chr1	65752647	65752962
chr1	65975822	65976005
chr1	65976979	65977129
chr1	66013575	66013723
chr1	66026692	66026873
chr1	66040575	66040852
chr1	66052238	66052473
chr1	66230376	66230704
chr1	66266755	66266985
chr1	66273484	66273632
chr1	66279298	66279553
chr1	66320727	66320956
chr1	66517249	66517526
chr1	66517602	66517848
chr1	66546324	66546784
chr1	66577692	66577994
chr1	66702936	66703332
chr1	66759255	66759434
chr1	66814338	66814554
chr1	66859613	66859776
chr1	66861156	66861404
chr1	66869211	66869378
chr1	66992724	66992935
chr1	67280745	67281022
chr1	67591002	67591302
chr1	67621961	67622196
chr1	67684872	67685058
chr1	67753785	67753981
chr1	67905944	67906092
chr1	68271936	68272190
chr1	68409505	68409717
chr1	68470146	68470350
chr1	68470576	68470731
chr1	68472603	68472799
chr1	68473068	68473225
chr1	68585311	68585496
chr1	68625949	68626243
chr1	68629026	68629288
chr1	69146145	69146433
chr1	69195384	69195629
chr1	69236031	69236250
chr1	69770240	69770532
chr1	69912276	69912726
chr1	69944136	69944414
chr1	69964735	69964950
chr1	69965129	69965350
chr1	69985246	69985455
chr1	70095333	70095540
chr1	70211480	70211722
chr1	70212577	70212737
chr1	70547683	70548093
chr1	70631151	70631395
chr1	70634214	70634492
chr1	70688167	70688365
chr1	70855897	70856262
chr1	70875132	70875412
chr1	70936759	70936944
chr1	70982299	70982619
chr1	71003829	71004123
chr1	71022867	71023040
chr1	71081921	71082259
chr1	71098102	71098406
chr1	71098808	71098995
chr1	71115820	71116107
chr1	71254232	71254447
chr1	71533468	71533861
chr1	71722847	71723286
chr1	71728994	71729347
chr1	71730226	71730417
chr1	71735660	71735829
chr1	71811515	71811818
chr1	71853230	71853501
chr1	71953001	71953267
chr1	71956997	71957152
chr1	71986344	71986594
chr1	72034163	72034386
chr1	72254066	72254214
chr1	72307561	72307709
chr1	72544195	72544551
chr1	72545088	72545236
chr1	72567183	72567387
chr1	73295621	73295844
chr1	73320128	73320349
chr1	73421719	73421884
chr1	73467679	73468001
chr1	73474864	73475245
chr1	73551428	73551739
chr1	73587380	73587554
chr1	73650757	73651005
chr1	73889249	73889538
chr1	73902176	73902598
chr1	73997953	73998156
chr1	74039044	74039323
chr1	74055700	74055987
chr1	74077298	74077572
chr1	74127249	74127533
chr1	74130926	74131210
chr1	74133920	74134161
chr1	74155428	74155712
chr1	74237675	74238054
chr1	74238107	74238522
chr1	74240922	74241138
chr1	74241951	74242099
chr1	74244953	74245234
chr1	74250090	74250238
chr1	74250308	74250527
chr1	74273580	74274047
chr1	74293673	74293852
chr1	74300198	74300399
chr1	74303234	74303421
chr1	74307049	74307363
chr1	74308657	74308836
chr1	74363611	74363931
chr1	74373330	74373620
chr1	74380419	74380567
chr1	74389925	74390104
chr1	74439545	74439826
chr1	74455545	74455744
chr1	74486764	74486936
chr1	74553529	74553913
chr1	74683352	74683506
chr1	74702127	74702704
chr1	74715136	74715386
chr1	74716790	74717007
chr1	74775810	74776094
chr1	74779503	74779813
chr1	75037213	75037477
chr1	75189747	75190168
chr1	75208867	75209017
chr1	75234685	75234948
chr1	75241653	75241914
chr1	75710091	75710355
chr1	76057679	76057827
chr1	76059305	76059453
chr1	76125423	76125571
chr1	76315834	76316084
chr1	76355129	76355368
chr1	76463866	76464250
chr1	77202893	77203152
chr1	77213803	77214003
chr1	77227878	77228150
chr1	77787108	77787426
chr1	77938905	77939163
chr1	78243186	78243425
chr1	78485263	78485461
chr1	78487931	78488210
chr1	78490100	78490616
chr1	78537050	78537240
chr1	78607888	78608036
chr1	78674499	78675011
chr1	78696418	78696616
chr1	78709085	78709477
chr1	78780795	78780960
chr1	78951419	78951661
chr1	78986170	78986393
chr1	78997080	78997255
chr1	78997525	78997673
chr1	79041531	79041812
chr1	79102492	79102704
chr1	79122495	79122773
chr1	79249897	79250124
chr1	79251996	79252333
chr1	79278275	79278566
chr1	79280864	79281020
chr1	79384739	79385001
chr1	79492050	79492310
chr1	79555344	79555576
chr1	79642754	79642925
chr1	79652415	79652898
chr1	79671293	79671558
chr1	79684045	79684412
chr1	79750294	79750442
chr1	79760135	79760421
chr1	79768300	79768547
chr1	79853632	79853888
chr1	79971091	79971239
chr1	80003869	80004027
chr1	80004112	80004339
chr1	80033799	80033947
chr1	80049011	80049159
chr1	80104404	80104709
chr1	80126773	80127123
chr1	80137849	80138104
chr1	80191677	80192030
chr1	80202445	80202595
chr1	80326074	80326256
chr1	80335232	80335519
chr1	80383613	80383779
chr1	80396666	80396878
chr1	80397500	80397707
chr1	80413872	80414186
chr1	80414780	80414937
chr1	80418782	80418956
chr1	80471222	80471370
chr1	80612296	80612480
chr1	80613487	80613837
chr1	80614677	80614989
chr1	80626899	80627100
chr1	80627801	80627957
chr1	80637002	80637644
chr1	80641246	80641536
chr1	80646593	80647018
chr1	80657842	80658075
chr1	80664309	80664560
chr1	80670504	80670666
chr1	80671165	80671389
chr1	80676327	80676617
chr1	80689994	80690295
chr1	80695850	80696060
chr1	80715576	80715926
chr1	80717900	80718150
chr1	80724655	80724808
chr1	80726950	80727111
chr1	80735887	80736109
chr1	80755768	80756072
chr1	80759753	80760058
chr1	80763165	80763466
chr1	80821528	80821707
chr1	80880771	80881005
chr1	80901304	80901501
chr1	80987796	80988180
chr1	81048513	81048670
chr1	81183943	81184236
chr1	81287251	81287512
chr1	81424226	81424499
chr1	81495028	81495276
chr1	81502352	81502512
chr1	81766184	81766344
chr1	81868227	81868417
chr1	82176451	82176613
chr1	82177720	82177868
chr1	82514290	82514484
chr1	82549989	82550394
chr1	82704443	82704741
chr1	82799499	82799678
chr1	82924755	82924907
chr1	83373412	83373579
chr1	83459180	83459374
chr1	83513353	83513528
chr1	83618957	83619233
chr1	83676820	83677057
chr1	83823183	83823531
chr1	84058846	84059001
chr1	84065567	84065779
chr1	84078476	84078733
chr1	84097999	84098253
chr1	84102195	84102348
chr1	84125514	84125786
chr1	84148970	84149332
chr1	84178868	84179071
chr1	84179488	84179800
chr1	84181127	84181620
chr1	84182886	84183232
chr1	84190391	84190700
chr1	84190892	84191133
chr1	84197630	84197804
chr1	84203561	84204145
chr1	84222452	84222600
chr1	84238125	84238338
chr1	84253587	84253856
chr1	84256866	84257126
chr1	84261673	84261898
chr1	84268027	84268439
chr1	84268597	84268754
chr1	84274382	84274648
chr1	84280736	84280909
chr1	84286189	84286569
chr1	84287502	84287716
chr1	84309264	84309598
chr1	84362384	84362728
chr1	84362971	84363119
chr1	84368352	84368514
chr1	84375660	84375905
chr1	84412089	84412237
chr1	84421909	84422262
chr1	84428665	84429032
chr1	84432134	84432376
chr1	84433689	84433909
chr1	84444770	84444976
chr1	84455688	84455933
chr1	84465782	84465969
chr1	84467949	84468138
chr1	84469081	84469311
chr1	84470994	84471142
chr1	84533195	84533455
chr1	84538650	84538805
chr1	84539204	84539451
chr1	84541265	84541503
chr1	84562756	84562991
chr1	84573911	84574115
chr1	84704717	84704867
chr1	84864831	84865270
chr1	84874434	84874590
chr1	84987252	84987417
chr1	85016860	85017082
chr1	85049000	85049183
chr1	85151368	85151646
chr1	85237628	85237802
chr1	85519376	85519596
chr1	85648206	85648379
chr1	85664106	85664303
chr1	85698227	85698462
chr1	85726860	85727127
chr1	85727325	85727500
chr1	85734715	85735015
chr1	85738144	85738422
chr1	85764619	85764862
chr1	85766387	85766646
chr1	85779576	85779750
chr1	85831550	85831725
chr1	85840360	85840749
chr1	85840825	85841588
chr1	85843763	85843911
chr1	85900682	85900916
chr1	85954428	85954873
chr1	85987312	85987491
chr1	86004448	86004606
chr1	86038232	86038533
chr1	86040826	86041084
chr1	86066728	86067136
chr1	86085820	86086124
chr1	86125754	86125902
chr1	86144638	86144891
chr1	86185168	86185372
chr1	86190831	86191183
chr1	86194114	86194343
chr1	86216452	86216672
chr1	86217648	86218059
chr1	86296830	86297068
chr1	86398532	86398683
chr1	86402434	86402642
chr1	86417003	86417215
chr1	86441335	86441585
chr1	86441631	86441779
chr1	86441898	86442344
chr1	86483559	86483745
chr1	86492331	86492699
chr1	86499895	86500124
chr1	86501695	86501843
chr1	86599765	86600067
chr1	86633043	86633243
chr1	86884950	86885740
chr1	86920923	86921150
chr1	86978147	86978369
chr1	86988940	86989118
chr1	86991910	86992108
chr1	87025939	87026196
chr1	87029008	87029171
chr1	87038529	87038919
chr1	87078368	87078536
chr1	87078656	87078883
chr1	87112106	87112323
chr1	87180409	87180574
chr1	87181713	87181893
chr1	87201480	87201965
chr1	87230527	87230816
chr1	87281556	87282358
chr1	87557418	87557567
chr1	87580909	87581057
chr1	87622657	87622815
chr1	87623681	87623956
chr1	87625033	87625226
chr1	87625319	87625625
chr1	87632216	87632422
chr1	87634310	87634471
chr1	87634556	87634878
chr1	87638252	87638553
chr1	87639466	87639672
chr1	87648685	87649466
chr1	87650561	87651254
chr1	87651512	87651764
chr1	87652458	87653504
chr1	87654882	87655133
chr1	87656187	87656449
chr1	87658945	87659093
chr1	87751112	87751377
chr1	87754702	87754850
chr1	87758393	87758711
chr1	87763039	87763335
chr1	87765868	87766139
chr1	87766383	87766531
chr1	87774867	87775173
chr1	87796650	87796852
chr1	87811522	87811820
chr1	87813653	87813924
chr1	87824475	87824762
chr1	87828265	87828895
chr1	87829604	87829810
chr1	87835331	87835479
chr1	87847380	87847568
chr1	87847639	87847805
chr1	87848937	87849147
chr1	87851458	87851672
chr1	87854713	87855098
chr1	87862623	87862936
chr1	87865140	87865443
chr1	87866728	87866957
chr1	87872970	87873401
chr1	87878318	87878466
chr1	87897939	87898099
chr1	87900285	87900524
chr1	87914919	87915101
chr1	88005165	88005341
chr1	88010674	88010822
chr1	88030929	88031332
chr1	88046611	88046877
chr1	88050374	88050523
chr1	88081510	88082269
chr1	88091282	88091430
chr1	88092343	88092540
chr1	88098593	88098843
chr1	88120481	88120732
chr1	88144132	88144482
chr1	88175275	88175423
chr1	88576208	88576466
chr1	88589174	88589429
chr1	88631574	88631723
chr1	88635665	88635932
chr1	88636976	88637187
chr1	88647709	88647867
chr1	88662967	88663285
chr1	88692749	88692985
chr1	88695183	88695482
chr1	88745239	88745407
chr1	89028296	89028529
chr1	89099142	89099330
chr1	89221103	89221315
chr1	89411349	89411636
chr1	89610053	89610242
chr1	89720689	89720849
chr1	89916379	89916576
chr1	90106571	90106833
chr1	90973338	90973517
chr1	90973868	90974020
chr1	90992943	90993232
chr1	91018930	91019211
chr1	91026970	91027282
chr1	91035227	91035419
chr1	91037828	91038204
chr1	91040315	91040535
chr1	91054755	91055246
chr1	91057155	91057348
chr1	91057619	91057890
chr1	91063247	91063473
chr1	91064977	91065369
chr1	91069683	91069870
chr1	91087067	91087223
chr1	91093609	91093839
chr1	91094455	91094803
chr1	91201523	91201821
chr1	91218006	91218299
chr1	91231253	91231598
chr1	91231867	91232015
chr1	91255921	91256086
chr1	91268980	91269299
chr1	91282570	91282889
chr1	91282950	91283098
chr1	92037152	92037408
chr1	92048579	92048828
chr1	92061777	92062050
chr1	92094048	92094523
chr1	92106665	92107189
chr1	92183037	92183296
chr1	92248631	92248870
chr1	92414365	92414706
chr1	92417446	92417645
chr1	92563270	92563561
chr1	92640497	92640673
chr1	92675893	92676277
chr1	92678894	92679217
chr1	92708321	92708505
chr1	92798498	92798681
chr1	92834230	92834442
chr1	92845162	92845310
chr1	92968142	92968290
chr1	92970208	92970479
chr1	92992067	92992398
chr1	93013423	93013735
chr1	93069342	93069615
chr1	93083787	93083935
chr1	93103356	93103504
chr1	93165487	93165772
chr1	93272766	93272914
chr1	93411092	93411285
chr1	93484044	93484367
chr1	93486613	93486895
chr1	93495284	93495533
chr1	93507230	93507486
chr1	93654012	93654188
chr1	93722821	93723018
chr1	93764864	93765208
chr1	93841426	93841592
chr1	93844369	93844633
chr1	94053514	94053696
chr1	94059027	94059257
chr1	94104870	94105249
chr1	94154937	94155182
chr1	94238249	94238434
chr1	94390508	94390656
chr1	94400146	94400395
chr1	94403087	94403358
chr1	94477422	94477690
chr1	94573075	94573524
chr1	94582651	94582807
chr1	94728016	94728189
chr1	94855507	94855782
chr1	94868933	94869205
chr1	94925150	94925298
chr1	94925359	94925560
chr1	94941874	94942152
chr1	94956673	94957007
chr1	95227083	95227476
chr1	95233036	95233235
chr1	95234693	95234849
chr1	95314731	95315009
chr1	95318848	95319210
chr1	95322698	95322898
chr1	95355324	95355520
chr1	95366158	95366663
chr1	95398388	95398594
chr1	95425511	95425695
chr1	95449282	95449583
chr1	95449714	95450198
chr1	95459329	95459711
chr1	95493047	95493385
chr1	95513743	95513961
chr1	95514233	95514402
chr1	95571285	95571487
chr1	95592957	95593262
chr1	95596890	95597118
chr1	95598784	95599045
chr1	95603357	95603693
chr1	95604872	95605020
chr1	95613439	95613777
chr1	95646830	95647089
chr1	95650769	95651019
chr1	95653675	95654036
chr1	95661225	95661403
chr1	95662597	95662917
chr1	95664128	95664427
chr1	95665033	95665324
chr1	95666030	95666622
chr1	95669046	95669357
chr1	95749043	95749203
chr1	95787255	95787497
chr1	95811907	95812418
chr1	95846806	95847011
chr1	95852849	95853003
chr1	95911934	95912102
chr1	95974337	95974760
chr1	96097177	96097437
chr1	96192240	96192426
chr1	96195078	96195419
chr1	96241614	96241896
chr1	96330415	96330661
chr1	96380054	96380364
chr1	96440027	96440224
chr1	96536343	96536568
chr1	96757708	96758030
chr1	97158248	97158550
chr1	97197847	97197995
chr1	97212643	97212955
chr1	97275108	97275401
chr1	97283056	97283209
chr1	97394612	97394887
chr1	97419342	97419633
chr1	97422326	97422541
chr1	97509104	97509326
chr1	97623368	97623516
chr1	97630575	97630903
chr1	97632218	97632418
chr1	97647404	97647937
chr1	97662832	97663228
chr1	97664634	97664787
chr1	97667430	97667578
chr1	97667925	97668126
chr1	97668183	97668331
chr1	97668703	97668973
chr1	97671061	97671344
chr1	97697394	97697542
chr1	97714055	97714340
chr1	97841449	97841645
chr1	97974911	97975059
chr1	97991954	97992276
chr1	98036617	98036814
chr1	98038833	98039112
chr1	98069957	98070253
chr1	98071675	98071837
chr1	98113867	98114331
chr1	98159033	98159291
chr1	98159950	98160120
chr1	98205014	98205212
chr1	98320690	98320838
chr1	98370624	98370791
chr1	98415486	98415641
chr1	98559596	98559819
chr1	98561373	98561668
chr1	98581724	98582008
chr1	98589702	98589857
chr1	98616852	98617069
chr1	98619946	98620124
chr1	98647263	98647442
chr1	98788550	98788838
chr1	98798126	98798274
chr1	98842412	98842675
chr1	98877758	98877958
chr1	98885423	98885620
chr1	98888448	98888638
chr1	98896365	98896513
chr1	98950414	98950668
chr1	99186998	99187345
chr1	99206855	99207070
chr1	99207126	99207274
chr1	99255757	99255968
chr1	99264820	99265099
chr1	99347768	99348044
chr1	99579742	99579940
chr1	99820178	99820508
chr1	100070476	100070674
chr1	100308025	100308277
chr1	100316428	100316852
chr1	100563245	100563468
chr1	100640034	100640278
chr1	100641309	100641486
chr1	100755890	100756038
chr1	100758711	100759084
chr1	100982637	100982980
chr1	100991874	100992128
chr1	101043803	101043979
chr1	101149085	101149283
chr1	101176692	101176874
chr1	101245637	101245862
chr1	101265497	101265856
chr1	101306298	101306574
chr1	101332879	101333160
chr1	101335988	101336144
chr1	101760632	101760854
chr1	101930715	101931052
chr1	102005729	102005914
chr1	102013554	102013762
chr1	102126790	102126979
chr1	102238652	102238976
chr1	102251657	102252111
chr1	102254841	102255010
chr1	102364315	102364463
chr1	102392278	102392591
chr1	102464219	102464497
chr1	102523223	102523505
chr1	102601527	102601781
chr1	102849566	102849851
chr1	102966650	102966978
chr1	103004622	103004821
chr1	103113465	103113752
chr1	103150081	103150360
chr1	103292384	103292532
chr1	103546780	103546971
chr1	103587075	103587243
chr1	103894509	103894737
chr1	103922318	103922488
chr1	104162663	104162923
chr1	104218616	104218817
chr1	104218966	104219179
chr1	104221508	104221845
chr1	104276093	104276344
chr1	104385184	104385403
chr1	104964928	104965143
chr1	105015991	105016237
chr1	105016441	105016598
chr1	105018974	105019249
chr1	105045268	105045702
chr1	105092657	105092906
chr1	105104698	105104846
chr1	105143571	105143924
chr1	105183041	105183287
chr1	105191914	105192062
chr1	105495702	105495993
chr1	105535712	105535999
chr1	105544640	105544788
chr1	105553285	105553468
chr1	105571842	105571996
chr1	105572069	105572261
chr1	105607065	105607284
chr1	105654383	105654531
chr1	105664977	105665358
chr1	105668097	105668386
chr1	105668619	105668856
chr1	105669876	105670055
chr1	105671997	105672233
chr1	105683762	105683926
chr1	105748239	105748510
chr1	105781883	105782038
chr1	105795701	105795993
chr1	105838683	105838840
chr1	105865013	105865306
chr1	105921851	105922146
chr1	105931473	105931680
chr1	105932585	105932786
chr1	105934095	105934243
chr1	105964598	105964793
chr1	105976304	105976483
chr1	105997340	105997576
chr1	106019935	106020190
chr1	106037020	106037192
chr1	106071427	106071598
chr1	106115317	106115467
chr1	106139161	106139373
chr1	106214248	106214420
chr1	106233571	106233729
chr1	106279994	106280240
chr1	106296027	106296304
chr1	106322068	106322295
chr1	106334176	106334324
chr1	106345252	106345634
chr1	106348034	106348295
chr1	106440422	106440577
chr1	106519605	106519770
chr1	106525000	106525352
chr1	106548297	106548451
chr1	106567655	106567820
chr1	106570923	106571270
chr1	106643379	106643527
chr1	106644636	106644871
chr1	106694777	106694959
chr1	106697736	106697889
chr1	106792433	106792710
chr1	106817580	106817942
chr1	106851167	106851376
chr1	106877420	106877568
chr1	107039860	107040108
chr1	107123583	107123731
chr1	107201283	107201451
chr1	107204713	107204861
chr1	107205049	107205252
chr1	107261034	107261191
chr1	107350449	107350626
chr1	107395155	107395303
chr1	107492533	107492819
chr1	107503280	107503521
chr1	107506194	107506573
chr1	107516033	107516256
chr1	107564612	107564848
chr1	107566513	107566664
chr1	107581410	107581667
chr1	107584831	107585016
chr1	107629814	107629962
chr1	107630125	107630413
chr1	107754083	107754231
chr1	107824465	107824693
chr1	107827377	107827643
chr1	107884920	107885119
chr1	107888014	107888204
chr1	107922357	107922547
chr1	108251958	108252296
chr1	108289805	108289988
chr1	108351760	108351983
chr1	108354620	108355002
chr1	108405378	108405626
chr1	108408362	108408567
chr1	108520216	108520507
chr1	108625294	108625443
chr1	108628431	108628621
chr1	108737214	108737362
chr1	108782673	108782828
chr1	108815848	108816059
chr1	109038934	109039200
chr1	109050194	109050430
chr1	109070536	109070698
chr1	109200706	109200872
chr1	109266566	109266729
chr1	109407461	109407803
chr1	109442589	109442746
chr1	109587788	109588015
chr1	109726373	109726551
chr1	109875613	109875898
chr1	110175067	110175456
chr1	110175600	110175807
chr1	110290757	110290905
chr1	110346576	110346860
chr1	110544186	110544476
chr1	111274866	111275089
chr1	111314108	111314256
chr1	111434690	111434838
chr1	111464536	111464684
chr1	111576711	111576948
chr1	111577013	111577301
chr1	111627289	111627490
chr1	111630198	111630499
chr1	111694126	111694274
chr1	111716656	111716804
chr1	111958132	111958313
chr1	111961143	111961318
chr1	112216355	112216675
chr1	112219420	112219594
chr1	112283037	112283275
chr1	112357669	112357817
chr1	112534888	112535036
chr1	112552766	112552925
chr1	112580883	112581325
chr1	112655946	112656199
chr1	112818528	112818747
chr1	112821519	112821698
chr1	112842469	112842808
chr1	113055100	113055349
chr1	113186064	113186355
chr1	113188814	113188978
chr1	113716023	113716292
chr1	113746856	113747141
chr1	113804696	113804890
chr1	113895630	113895783
chr1	113895961	113896109
chr1	114031770	114032045
chr1	114067635	114067834
chr1	114106062	114106320
chr1	114130434	114130759
chr1	114178932	114179186
chr1	114181932	114182080
chr1	114226092	114226433
chr1	114380570	114380791
chr1	114405630	114405778
chr1	114561857	114562032
chr1	114651683	114651831
chr1	114658792	114659021
chr1	114732410	114732587
chr1	114735283	114735661
chr1	114765942	114766169
chr1	114766725	114766981
chr1	114804343	114804642
chr1	114804694	114804906
chr1	114856540	114856857
chr1	115102905	115103184
chr1	115103238	115103421
chr1	115104028	115104341
chr1	115304332	115304602
chr1	115477484	115477701
chr1	115480326	115480559
chr1	115596016	115596310
chr1	115612215	115612644
chr1	115693397	115693636
chr1	115803355	115803566
chr1	116121633	116121889
chr1	116359027	116359230
chr1	116493641	116493789
chr1	116857826	116858023
chr1	116899536	116899758
chr1	117168540	117168688
chr1	117171355	117171778
chr1	117207789	117207937
chr1	117235575	117235989
chr1	117256658	117256806
chr1	117258074	117258251
chr1	117258340	117258571
chr1	117403241	117403408
chr1	117430328	117430528
chr1	117481918	117482192
chr1	117484927	117485075
chr1	117588404	117588552
chr1	117637504	117637696
chr1	117640371	117640630
chr1	117674397	117674545
chr1	117721834	117722102
chr1	117861203	117861519
chr1	118069383	118069624
chr1	118073777	118073992
chr1	118101107	118101338
chr1	118102762	118102949
chr1	118103782	118103962
chr1	118124348	118124721
chr1	118277301	118277465
chr1	118365131	118365337
chr1	118396575	118396796
chr1	118426169	118426434
chr1	118448291	118448567
chr1	118514668	118514822
chr1	118584057	118584321
chr1	119480781	119481053
chr1	119502538	119502855
chr1	119689361	119689537
chr1	119748283	119748503
chr1	119836601	119836846
chr1	119917103	119917374
chr1	120020748	120020959
chr1	120033498	120033666
chr1	120057132	120057357
chr1	120122265	120122479
chr1	120122952	120123320
chr1	120253833	120254159
chr1	120255883	120256207
chr1	120279792	120280081
chr1	120443386	120443677
chr1	120513713	120513885
chr1	120997886	120998035
chr1	121039365	121039766
chr1	121208306	121208532
chr1	121307230	121307497
chr1	121314869	121315111
chr1	121329835	121330154
chr1	121461930	121462217
chr1	121624764	121624914
chr1	121627612	121627775
chr1	121666273	121666421
chr1	122033806	122034002
chr1	122034579	122034727
chr1	122035029	122035177
chr1	122087962	122088258
chr1	122089379	122089539
chr1	122090512	122090741
chr1	122444726	122444874
chr1	122445787	122445935
chr1	122657285	122657480
chr1	122672960	122673108
chr1	122674094	122674386
chr1	122768411	122768688
chr1	122863665	122863813
chr1	123248262	123248571
chr1	123318798	123318980
chr1	123860972	123861156
chr1	123877575	123877861
chr1	124088856	124089004
chr1	124089236	124089398
chr1	124089587	124089794
chr1	124145221	124145404
chr1	124196761	124196979
chr1	124199752	124199900
chr1	124336893	124337063
chr1	124380861	124381099
chr1	124381215	124381391
chr1	124899065	124899333
chr1	124926409	124926597
chr1	124968220	124968503
chr1	124971270	124971425
chr1	125093257	125093546
chr1	125138641	125138909
chr1	125142281	125142450
chr1	125142598	125142748
chr1	125357815	125358095
[truncated: 44,281 more rows]

## Sheet: PU.1 (+) HighAcc
PU.1 (+) HighAcc
chr1	6406082	6406861
chr1	6445560	6445811
chr1	6454290	6454602
chr1	6464901	6465122
chr1	6467156	6467324
chr1	6624607	6624914
chr1	7112998	7113146
chr1	9815827	9816036
chr1	9850155	9850330
chr1	9858994	9859270
chr1	9876772	9877281
chr1	9893071	9893526
chr1	9991930	9992111
chr1	10280208	10280547
chr1	12983202	12983489
chr1	13153194	13153416
chr1	13162508	13162701
chr1	13176508	13176775
chr1	13188493	13188825
chr1	13207026	13207229
chr1	13256227	13256509
chr1	13332708	13332945
chr1	13335961	13336308
chr1	13424674	13424881
chr1	13454648	13454868
chr1	13513731	13514042
chr1	13593121	13593661
chr1	13647861	13648372
chr1	13840059	13840229
chr1	13865702	13866013
chr1	13873971	13874272
chr1	13980377	13980617
chr1	14104498	14104976
chr1	14579370	14579832
chr1	14590832	14591096
chr1	14595822	14596565
chr1	15806019	15806187
chr1	16059864	16060075
chr1	16110825	16111028
chr1	16504939	16505192
chr1	16617670	16618393
chr1	16688835	16689133
chr1	16702842	16703218
chr1	16747178	16747760
chr1	16798207	16798736
chr1	17451781	17452091
chr1	17607873	17608627
chr1	20829383	20829705
chr1	21035836	21036250
chr1	21829992	21830140
chr1	23184837	23185059
chr1	23380013	23380646
chr1	23433567	23434136
chr1	23867527	23867695
chr1	23983050	23983440
chr1	24553439	24553756
chr1	28047860	28048349
chr1	28054113	28054383
chr1	31050037	31050300
chr1	31050357	31050691
chr1	31101260	31101453
chr1	31107981	31108236
chr1	33502950	33503238
chr1	33584770	33584940
chr1	33813280	33813484
chr1	33876234	33876771
chr1	33900148	33900591
chr1	33903564	33904143
chr1	34028838	34029198
chr1	34389146	34389971
chr1	34434697	34435009
chr1	34464300	34465168
chr1	34472538	34472832
chr1	34485801	34486047
chr1	34522168	34522563
chr1	34564491	34564961
chr1	34821506	34821820
chr1	34827957	34828283
chr1	34831249	34831472
chr1	34838315	34838564
chr1	34839384	34839625
chr1	35234209	35234384
chr1	35810570	35810866
chr1	35813598	35813991
chr1	35860790	35861307
chr1	35890619	35890808
chr1	35995270	35995553
chr1	36052528	36052961
chr1	36129162	36129534
chr1	36130355	36130608
chr1	36160134	36160293
chr1	36162675	36163002
chr1	36230871	36231317
chr1	36262069	36262535
chr1	36270624	36270914
chr1	36308007	36308481
chr1	36436536	36436976
chr1	36446139	36446822
chr1	36461816	36462043
chr1	36815159	36815401
chr1	36861799	36861947
chr1	36874970	36875142
chr1	36914528	36914901
chr1	36927635	36927935
chr1	37000278	37000682
chr1	37012977	37013431
chr1	37308671	37309004
chr1	37315021	37315216
chr1	37318052	37318232
chr1	37322771	37323089
chr1	37474155	37475064
chr1	37491653	37492119
chr1	37534752	37534909
chr1	37559833	37560296
chr1	37585696	37585854
chr1	37586113	37586635
chr1	37605790	37606063
chr1	37860287	37860721
chr1	38011884	38012032
chr1	38012220	38012458
chr1	39089884	39090163
chr1	39260655	39260899
chr1	39290517	39290665
chr1	39307185	39307760
chr1	39313685	39314041
chr1	39349064	39349212
chr1	39408683	39409050
chr1	39482114	39482436
chr1	39525805	39526174
chr1	39578552	39578961
chr1	39579116	39579539
chr1	39590182	39590698
chr1	39602555	39602965
chr1	39614430	39615123
chr1	39635947	39636425
chr1	39714084	39714474
chr1	39762028	39762395
chr1	39784780	39785111
chr1	39918811	39919106
chr1	39922643	39923000
chr1	39926150	39926454
chr1	39936357	39936607
chr1	39944245	39944646
chr1	39961436	39961596
chr1	39969155	39969367
chr1	40087393	40087802
chr1	40230270	40230703
chr1	40240455	40240937
chr1	40294386	40295485
chr1	40321754	40322200
chr1	40346493	40346834
chr1	40355918	40356220
chr1	40358968	40359116
chr1	40392620	40392933
chr1	40404273	40405029
chr1	40409876	40410292
chr1	40444747	40444976
chr1	40502066	40502268
chr1	40600471	40600759
chr1	42866097	42866429
chr1	43254213	43254514
chr1	43462791	43463164
chr1	43474109	43474402
chr1	43474588	43474834
chr1	43520649	43521422
chr1	43535551	43536066
chr1	43810982	43811272
chr1	43911908	43912903
chr1	43914373	43914869
chr1	44070261	44070640
chr1	44162511	44162853
chr1	45562958	45563182
chr1	45826204	45826562
chr1	45826798	45827180
chr1	45838317	45838494
chr1	45858008	45858408
chr1	45860579	45860781
chr1	45865703	45866055
chr1	45868587	45868990
chr1	45880889	45881741
chr1	45947882	45948065
chr1	46832075	46832416
chr1	46873402	46874237
chr1	46894458	46894833
chr1	46905677	46906265
chr1	46921583	46922053
chr1	51480238	51480787
chr1	51493504	51494698
chr1	51509056	51509393
chr1	51514352	51514739
chr1	51525753	51525938
chr1	51529582	51530078
chr1	51539571	51539928
chr1	51577768	51578102
chr1	51626436	51626681
chr1	51734575	51734897
chr1	51767525	51767865
chr1	51789317	51789812
chr1	51805124	51805664
chr1	51907710	51908123
chr1	51930570	51931066
chr1	51934493	51934957
chr1	52012744	52013004
chr1	52022237	52022554
chr1	52141532	52141756
chr1	52331355	52331662
chr1	52578105	52578548
chr1	52648146	52648489
chr1	52653316	52653877
chr1	52703102	52703473
chr1	52722612	52723090
chr1	52734199	52734616
chr1	52765196	52765559
chr1	52800329	52800666
chr1	52801670	52802136
chr1	53264600	53265553
chr1	53774000	53774482
chr1	53818115	53818402
chr1	53823643	53824474
chr1	53824827	53825330
chr1	53838143	53838547
chr1	53850987	53851823
chr1	53855583	53856230
chr1	53882541	53883003
chr1	53975112	53975282
chr1	54523749	54524064
chr1	54563900	54564309
chr1	54569149	54569496
chr1	54765738	54765998
chr1	54798436	54798892
chr1	54810169	54810575
chr1	54837581	54838054
chr1	54842004	54842152
chr1	54888651	54888942
chr1	54898729	54899019
chr1	54914521	54914904
chr1	54920074	54920417
chr1	54925578	54925789
chr1	55028719	55029230
chr1	55210142	55210299
chr1	55215388	55215828
chr1	55418924	55419337
chr1	55488283	55488599
chr1	55506364	55506755
chr1	55507025	55507390
chr1	55525119	55525463
chr1	55529004	55529423
chr1	55666231	55666510
chr1	55766783	55767113
chr1	55806811	55807309
chr1	55808636	55809107
chr1	55903313	55903573
chr1	56713266	56713825
chr1	56789553	56790000
chr1	56925200	56925468
chr1	57836779	57836977
chr1	58343896	58344181
chr1	58359687	58359861
chr1	58423029	58423351
chr1	58450562	58450836
chr1	58618236	58618606
chr1	58653064	58653228
chr1	58663498	58663709
chr1	58697653	58697931
chr1	58727079	58727633
chr1	58742412	58742896
chr1	58743272	58743781
chr1	58773516	58773665
chr1	58773961	58774339
chr1	58856935	58857223
chr1	58897545	58897879
chr1	58953806	58954107
chr1	59316031	59316467
chr1	59475642	59475822
chr1	59593459	59593749
chr1	59895546	59895840
chr1	59913924	59914280
chr1	60016244	60016648
chr1	60070637	60071168
chr1	60579745	60580359
chr1	60627515	60627841
chr1	60669287	60669603
chr1	60852305	60852734
chr1	60864987	60865606
chr1	60899287	60899501
chr1	60940614	60941905
chr1	60960574	60960951
chr1	60961008	60961418
chr1	62051576	62051730
chr1	62192365	62192513
chr1	62283587	62284056
chr1	62372770	62372992
chr1	62483038	62483318
chr1	62678869	62679272
chr1	62679599	62679866
chr1	62701049	62701303
chr1	62720229	62720611
chr1	62720800	62721080
chr1	62724505	62725150
chr1	62750469	62750760
chr1	62751062	62751359
chr1	62770496	62770898
chr1	62774498	62774703
chr1	63119749	63120022
chr1	64078421	64078790
chr1	64189515	64190095
chr1	64191519	64191922
chr1	64295314	64295876
chr1	64301070	64302064
chr1	64303117	64303321
chr1	64305588	64305987
chr1	64338572	64339082
chr1	64374741	64375023
chr1	64481986	64482525
chr1	64552025	64552183
chr1	64797306	64797570
chr1	64876200	64876610
chr1	64907721	64907886
chr1	64925632	64926214
chr1	64927452	64928313
chr1	64928480	64929003
chr1	64929177	64929446
chr1	64933022	64933280
chr1	64970856	64971078
chr1	65090366	65090762
chr1	65112891	65113166
chr1	65113580	65113800
chr1	65178165	65178435
chr1	65227614	65228036
chr1	65230251	65230880
chr1	66279622	66280130
chr1	66649686	66650281
chr1	66712854	66713071
chr1	66815937	66816174
chr1	66816237	66816400
chr1	66987914	66988092
chr1	67049574	67049879
chr1	71730870	71731372
chr1	71938380	71938800
chr1	71974692	71975243
chr1	71988128	71988783
chr1	72013870	72014026
chr1	72106626	72106823
chr1	72107137	72107431
chr1	72236996	72237217
chr1	72244209	72244361
chr1	72254916	72255290
chr1	72429257	72429565
chr1	73951353	73951511
chr1	73998985	73999296
chr1	74034615	74034899
chr1	74053126	74053473
chr1	74065995	74066186
chr1	74201007	74201367
chr1	74227116	74227701
chr1	74248576	74249422
chr1	74295618	74295850
chr1	74295912	74296092
chr1	74387015	74387168
chr1	74715534	74715879
chr1	74787946	74788106
chr1	74816937	74817133
chr1	74872329	74872592
chr1	74997284	74997605
chr1	77279653	77279894
chr1	77280659	77281064
chr1	77488014	77488310
chr1	78187163	78187476
chr1	78484517	78484681
chr1	78702909	78703344
chr1	79669679	79669901
chr1	79762830	79763023
chr1	79786605	79786845
chr1	79803491	79803914
chr1	79848684	79849129
chr1	80363036	80363300
chr1	80371648	80371852
chr1	80389689	80389980
chr1	80401901	80402353
chr1	80451837	80452501
chr1	80453053	80453365
chr1	80453938	80454420
chr1	80475000	80475311
chr1	80609621	80609962
chr1	80630504	80630859
chr1	80635688	80636597
chr1	80641761	80642172
chr1	80655143	80655541
chr1	80659414	80659838
chr1	80660267	80660821
chr1	80665077	80665580
chr1	80665640	80666277
chr1	80714091	80714277
chr1	80716113	80716465
chr1	80756827	80757118
chr1	80765545	80765875
chr1	80785132	80785499
chr1	80785575	80785745
chr1	80822266	80822414
chr1	81058846	81059178
chr1	82283024	82283294
chr1	82761444	82761992
chr1	82793149	82793468
chr1	82796197	82796361
chr1	82798461	82798783
chr1	82798996	82799310
chr1	84147950	84148174
chr1	84198961	84199288
chr1	84199886	84200281
chr1	84218005	84218234
chr1	84218585	84218904
chr1	84240171	84240740
chr1	84241485	84241735
chr1	84245349	84245704
chr1	84250857	84251520
chr1	84302821	84303191
chr1	84317437	84318202
chr1	84318689	84319098
chr1	84321185	84321926
chr1	84350127	84350748
chr1	84360063	84360295
chr1	84363171	84363639
chr1	84406717	84407438
chr1	84426686	84427035
chr1	84437573	84437945
chr1	84443784	84443984
chr1	84464878	84465538
chr1	84561745	84562088
chr1	84924172	84924499
chr1	85544681	85545019
chr1	85703352	85703998
chr1	85735524	85735754
chr1	85751454	85751880
chr1	85765990	85766333
chr1	85770242	85770496
chr1	85775032	85775332
chr1	85809213	85809582
chr1	85815477	85815814
chr1	85827785	85827989
chr1	85838146	85838508
chr1	85844066	85844323
chr1	85895614	85895908
chr1	85977744	85978026
chr1	86202629	86203071
chr1	86214294	86214658
chr1	86215348	86215694
chr1	86228759	86229935
chr1	86233817	86234053
chr1	86259981	86260231
chr1	86263540	86264042
chr1	86399341	86399692
chr1	86406274	86406708
chr1	86407044	86407387
chr1	86465898	86466173
chr1	86470487	86470720
chr1	86479113	86479489
chr1	86487312	86487498
chr1	86492834	86493013
chr1	86509387	86509697
chr1	87035862	87036138
chr1	87181043	87181334
chr1	87621303	87621742
chr1	87626325	87626735
chr1	87639800	87640015
chr1	87640225	87640789
chr1	87657857	87658416
chr1	87659270	87659564
chr1	87849376	87849981
chr1	87856829	87857312
chr1	87893078	87893303
chr1	87935159	87935453
chr1	87959992	87960337
chr1	88077136	88077554
chr1	88158509	88158698
chr1	88433552	88433835
chr1	88474640	88474895
chr1	88567036	88567551
chr1	88587334	88588008
chr1	88642671	88643127
chr1	88652664	88652981
chr1	88654689	88655513
chr1	88705771	88706002
chr1	89235427	89235690
chr1	89302633	89302887
chr1	89524386	89524628
chr1	89552367	89552766
chr1	89563470	89563757
chr1	89568937	89569462
chr1	89570532	89570810
chr1	89644164	89644546
chr1	89742398	89742720
chr1	89902143	89902665
chr1	90974939	90975219
chr1	91024059	91024314
chr1	91034365	91034917
chr1	91041644	91041909
chr1	91046302	91046709
chr1	91080331	91080755
chr1	91095463	91095685
chr1	91096533	91096705
chr1	91187387	91187917
chr1	91216446	91216759
chr1	91235394	91235823
chr1	91251428	91251872
chr1	91954909	91955348
chr1	92034303	92034644
chr1	92036131	92036427
chr1	92052156	92052636
chr1	92080269	92080532
chr1	92082740	92083292
chr1	92216239	92216690
chr1	92216741	92217565
chr1	92225286	92225589
chr1	92250824	92251197
chr1	92394380	92394608
chr1	92742383	92742664
chr1	92749650	92749843
chr1	93071408	93071823
chr1	93118836	93119255
chr1	93125296	93125538
chr1	93166867	93167015
chr1	93444828	93444976
chr1	93906722	93907008
chr1	93975829	93976080
chr1	94058331	94058807
chr1	94078434	94078649
chr1	94582103	94582256
chr1	94658333	94658559
chr1	94938153	94938301
chr1	95323020	95323247
chr1	95339555	95339841
chr1	95380946	95381529
chr1	95450802	95451366
chr1	95468229	95468406
chr1	95528675	95529150
chr1	95573212	95573403
chr1	95597922	95598638
chr1	95603746	95604285
chr1	95643916	95644332
chr1	95657055	95657692
chr1	95762221	95762533
chr1	96860327	96861052
chr1	97386263	97386583
chr1	97580207	97580394
chr1	97632986	97633291
chr1	97659392	97659968
chr1	97672901	97673713
chr1	97676128	97676848
chr1	97718550	97718903
chr1	97934938	97935714
chr1	97936471	97936619
chr1	98035766	98036200
chr1	98038278	98038782
chr1	98052788	98053152
chr1	98089597	98089745
chr1	98554444	98554644
chr1	98591081	98591308
chr1	98727688	98727957
chr1	100079858	100080108
chr1	101902035	101902466
chr1	105170117	105170456
chr1	105170986	105171339
chr1	105199322	105199680
chr1	105742357	105742905
chr1	105746542	105746978
chr1	105747157	105747628
chr1	105752158	105752446
chr1	105786803	105787465
chr1	105790158	105790456
chr1	105790523	105790743
chr1	105801229	105801605
chr1	105813357	105813627
chr1	105965200	105965497
chr1	105971744	105972369
chr1	105980772	105981233
chr1	105981394	105981624
chr1	106162742	106163018
chr1	106231189	106231869
chr1	106316988	106317353
chr1	106321405	106321976
chr1	106400988	106401337
chr1	106407984	106408487
chr1	106511725	106512041
chr1	106549109	106549451
chr1	106552875	106553223
chr1	106581759	106582150
chr1	106627196	106627693
chr1	106628247	106628698
chr1	106695767	106696173
chr1	106815116	106815638
chr1	106931834	106932455
chr1	107381489	107381835
chr1	107389661	107390122
chr1	107496788	107497211
chr1	107502148	107502517
chr1	107513336	107513845
chr1	107582776	107583396
chr1	107583816	107584659
chr1	108259372	108259624
chr1	118325208	118325494
chr1	118507291	118507724
chr1	118567676	118567988
chr1	118569593	118569850
chr1	119124914	119125209
chr1	119476917	119477081
chr1	119492313	119492598
chr1	119498634	119498882
chr1	119504046	119504465
chr1	119534350	119534846
chr1	120019545	120019812
chr1	120044883	120045109
chr1	120055642	120055867
chr1	120075422	120075837
chr1	120080650	120080898
chr1	120099477	120099988
chr1	120162657	120162821
chr1	120202593	120203002
chr1	120251189	120251431
chr1	120293792	120294181
chr1	120449677	120449881
chr1	120467377	120467677
chr1	121334287	121334651
chr1	121427135	121427395
chr1	121462697	121462906
chr1	121464658	121464842
chr1	121508331	121508651
chr1	123905803	123906125
chr1	123919583	123919993
chr1	123934106	123934657
chr1	125426959	125427167
chr1	125434525	125434921
chr1	125441662	125442045
chr1	125454517	125454900
chr1	125458484	125458986
chr1	125462837	125463312
chr1	125466510	125467065
chr1	125473171	125473736
chr1	125474198	125474546
chr1	127083750	127084460
chr1	127135654	127136132
chr1	127202215	127202716
chr1	127206464	127206738
chr1	127207029	127207452
chr1	127219141	127219553
chr1	127225079	127225516
chr1	127240011	127240219
chr1	127242919	127243210
chr1	127248618	127249076
chr1	127257110	127257292
chr1	127270298	127270877
chr1	127278122	127278633
chr1	127424988	127425303
chr1	127596163	127596469
chr1	127597690	127597967
chr1	127610437	127610654
chr1	127785882	127786250
chr1	127796379	127796679
chr1	127836445	127836970
chr1	127850103	127850387
chr1	127975646	127975828
chr1	127976509	127977020
chr1	127980969	127981567
chr1	127982175	127982349
chr1	127991691	127992060
chr1	128004339	128004863
chr1	128014007	128014334
chr1	128016025	128016683
chr1	128020310	128020618
chr1	128044175	128044560
chr1	128069136	128069408
chr1	128357441	128357690
chr1	128368739	128368887
chr1	128399142	128399329
chr1	128447260	128447674
chr1	128506840	128507244
chr1	128590796	128591104
chr1	128615157	128615402
chr1	128705014	128705637
chr1	128712893	128713200
chr1	128721994	128722580
chr1	128724376	128725020
chr1	128747422	128747628
chr1	128825066	128825305
chr1	130918682	130918995
chr1	131020940	131021235
chr1	131038026	131038470
chr1	131042843	131043109
chr1	131052510	131052741
chr1	131068199	131068620
chr1	131084176	131084664
chr1	131089751	131089962
chr1	131103656	131104393
chr1	131110350	131111223
chr1	131135065	131135321
chr1	131184316	131184698
chr1	131188574	131188898
chr1	131199314	131199606
chr1	131200099	131200489
chr1	131252572	131253362
chr1	131276669	131277397
chr1	131293943	131294388
chr1	131360750	131361195
chr1	131378919	131379424
chr1	131384427	131384951
chr1	131394575	131394935
chr1	131431938	131432362
chr1	131438365	131439163
chr1	131446570	131446919
chr1	131462603	131462958
chr1	131463908	131464463
chr1	131470647	131470977
chr1	131473645	131474312
chr1	131492380	131492797
chr1	131511056	131511349
chr1	131555190	131555389
chr1	131560490	131561222
chr1	131657909	131658268
chr1	131672472	131672764
chr1	131679574	131680092
chr1	131690399	131690866
chr1	131691335	131691884
chr1	131702489	131702837
chr1	131703463	131703852
chr1	131761387	131761762
chr1	131915771	131916061
chr1	132010877	132011256
chr1	132133451	132133807
chr1	132135656	132135976
chr1	132155745	132156035
chr1	132318585	132318925
chr1	132341644	132342110
chr1	132370698	132371349
chr1	132384272	132384636
chr1	132420762	132420996
chr1	133034242	133034430
chr1	133133488	133133907
chr1	133277065	133277214
chr1	133771886	133772088
chr1	133772163	133772370
chr1	133778897	133779177
chr1	133784481	133784831
chr1	133816181	133816389
chr1	133856275	133856634
chr1	134065088	134065723
chr1	134093797	134094517
chr1	134196361	134196693
chr1	134302775	134303175
chr1	134419982	134420462
chr1	134458084	134458570
chr1	134518603	134518971
chr1	134557046	134557288
chr1	134679460	134679849
chr1	135131054	135131364
chr1	135147731	135148043
chr1	135265936	135266180
chr1	135282453	135283231
chr1	135410912	135411382
chr1	135466969	135467165
chr1	135516887	135517316
chr1	135534782	135535573
chr1	135617345	135617678
chr1	135619704	135620476
chr1	135631537	135631849
chr1	135633558	135634226
chr1	135659407	135659818
chr1	135660182	135660374
chr1	135669822	135670081
chr1	135690884	135691192
chr1	135770973	135771143
chr1	136135058	136135393
chr1	136141585	136141903
chr1	136394653	136394900
chr1	136430157	136430498
chr1	136578355	136578666
chr1	136581895	136582236
chr1	136608895	136609207
chr1	136673352	136673708
chr1	136683737	136684256
chr1	136685149	136685614
chr1	137549614	137550019
chr1	137593802	137594085
chr1	137751373	137752007
chr1	137852332	137852728
chr1	137898433	137898702
chr1	137921560	137921921
chr1	137999375	137999617
chr1	138006983	138007156
chr1	138039250	138039512
chr1	138136372	138137004
chr1	138145481	138146031
chr1	138158457	138158825
chr1	138158900	138159187
chr1	138191959	138192513
chr1	138210701	138211038
chr1	138243856	138244393
chr1	138274928	138275407
chr1	138297852	138298000
chr1	138322680	138323396
chr1	138343369	138343595
chr1	138348467	138348722
chr1	138458181	138458496
chr1	138506596	138506896
chr1	138517003	138517243
chr1	138541550	138542481
chr1	138550318	138550647
chr1	138595927	138596202
chr1	138613941	138614977
chr1	138619179	138619350
chr1	138689345	138689612
chr1	138856115	138856396
chr1	138922985	138923167
chr1	138928881	138929044
chr1	138962106	138962934
chr1	138973477	138973884
chr1	138975950	138976335
chr1	138982304	138982636
chr1	139001023	139001362
chr1	139003387	139004118
chr1	139007500	139007911
chr1	139065227	139065626
chr1	139068369	139068651
chr1	140257839	140257989
chr1	142665335	142665605
chr1	142688785	142689212
chr1	142695167	142695541
chr1	142706084	142706261
chr1	142894112	142894510
chr1	143916478	143916850
chr1	143917032	143917299
chr1	143918441	143918749
chr1	143984960	143985375
chr1	143988738	143989087
chr1	144002633	144003114
chr1	144006473	144006827
chr1	144139703	144140318
chr1	144200379	144200985
chr1	144202852	144203395
chr1	144215264	144215605
chr1	144239398	144239563
chr1	144267846	144268443
chr1	144283338	144283619
chr1	144317557	144317946
chr1	144330310	144330878
chr1	144343391	144343740
chr1	144764358	144764960
chr1	144862268	144862564
chr1	144902659	144903677
chr1	146967475	146968398
chr1	148903060	148903482
chr1	148904171	148904416
chr1	149840796	149841576
chr1	149891080	149891442
chr1	149911108	149911421
chr1	149923845	149924187
chr1	149940187	149940707
chr1	149946970	149947291
chr1	149947675	149947901
chr1	149954036	149954329
chr1	149955520	149955744
chr1	149960824	149961474
chr1	150143604	150144117
chr1	150151296	150151539
chr1	150164625	150165305
chr1	150167169	150167526
chr1	150335200	150335522
chr1	150377391	150377868
chr1	150470025	150470453
chr1	150496666	150496814
chr1	150759311	150760071
chr1	151001878	151002076
chr1	151074434	151074780
chr1	151105211	151105423
chr1	151228333	151228794
chr1	151245205	151245512
chr1	151250720	151251102
chr1	151270763	151270995
chr1	151287397	151287854
chr1	151338276	151338536
chr1	151343129	151343495
chr1	151422192	151422537
chr1	151457177	151457515
chr1	151584519	151584997
chr1	151597840	151598284
chr1	151620560	151621169
chr1	151625235	151626120
chr1	151660915	151661405
chr1	151662983	151663635
chr1	151686535	151687034
chr1	151689209	151689441
chr1	151689511	151689817
chr1	151783466	151783614
chr1	151917739	151918135
chr1	151947979	151948399
chr1	151953751	151953899
chr1	151976863	151977154
chr1	151997541	151997974
chr1	151999714	151999939
chr1	152015531	152015967
chr1	152019233	152019487
chr1	152428142	152428843
chr1	152525161	152525309
chr1	152528673	152529199
chr1	152536359	152537096
chr1	152553950	152554144
chr1	152581187	152581503
chr1	152599439	152599700
chr1	152612739	152613085
chr1	152688081	152688229
chr1	152767907	152768315
chr1	152796768	152797140
chr1	152798164	152798521
chr1	152804930	152805196
chr1	152832326	152832631
chr1	153299346	153299804
chr1	153304701	153305195
chr1	153351071	153351260
chr1	153431774	153432090
chr1	153433906	153434237
chr1	153489142	153489607
chr1	153532207	153532519
chr1	153585855	153586105
chr1	153587973	153588256
chr1	153790726	153791069
chr1	153796005	153796470
chr1	153803112	153803904
chr1	153836025	153836334
chr1	153894398	153894662
chr1	153913694	153914296
chr1	154003817	154004034
chr1	154005981	154006536
chr1	154032662	154033043
chr1	154046433	154046600
chr1	154061431	154061744
chr1	154097618	154098132
chr1	154104879	154105190
chr1	154117956	154118232
chr1	154258766	154259049
chr1	154786368	154786524
chr1	154794423	154794876
chr1	154823163	154823397
chr1	155028709	155029002
chr1	155050100	155050530
chr1	155051315	155051496
chr1	155059512	155059969
chr1	155065177	155065632
chr1	155070445	155071093
chr1	155075084	155075472
chr1	155076085	155076285
chr1	155091238	155091640
chr1	155138885	155139075
chr1	155145519	155145977
chr1	155412627	155413118
chr1	155476295	155476616
chr1	155483689	155484021
chr1	155494393	155494725
chr1	155949284	155949448
chr1	156010097	156010365
chr1	156025220	156025493
chr1	156028385	156028747
chr1	156264037	156264306
chr1	156437296	156437693
chr1	156459556	156459999
chr1	156468761	156468916
chr1	156470859	156471515
chr1	156633270	156633450
chr1	156660689	156660986
chr1	156720290	156720538
chr1	156859841	156860229
chr1	156921536	156921934
chr1	156986342	156987220
chr1	156996431	156996852
chr1	157007964	157008492
chr1	157017482	157017865
chr1	157020073	157020221
chr1	157039016	157039444
chr1	157101150	157101330
chr1	157445201	157445780
chr1	157518389	157518538
chr1	158948110	158948431
chr1	159186807	159187300
chr1	159198493	159199008
chr1	159225323	159225816
chr1	159290844	159291159
chr1	159334242	159334515
chr1	159591259	159591407
chr1	159595767	159595915
chr1	159735008	159735491
chr1	159743513	159744105
chr1	159767287	159767465
chr1	159812782	159813031
chr1	159889579	159889893
chr1	159923048	159923263
chr1	159997339	159997720
chr1	160036954	160037262
chr1	160211620	160211999
chr1	160233297	160233506
chr1	160233857	160234318
chr1	160245969	160246271
chr1	160268364	160268698
chr1	160280622	160281022
chr1	160293479	160293749
chr1	160296795	160297514
chr1	160301081	160301558
chr1	160354202	160354479
chr1	160377604	160377974
chr1	160441210	160441574
chr1	160861184	160861538
chr1	161076328	161076648
chr1	161077291	161077589
chr1	161139563	161139861
chr1	161329199	161329533
chr1	161350993	161351290
chr1	161482181	161482608
chr1	161497129	161497653
chr1	161500770	161501168
chr1	161512042	161512699
chr1	161517306	161517779
chr1	161520072	161520760
chr1	161528133	161528544
chr1	161728624	161728828
chr1	161734800	161735209
chr1	161896095	161896366
chr1	161897203	161897577
chr1	161998652	161999167
chr1	162005248	162005615
chr1	162165007	162165155
chr1	162207309	162207670
chr1	162509520	162509781
chr1	162563184	162563642
chr1	162564960	162565258
chr1	162571244	162571711
chr1	162625108	162625620
chr1	162773791	162773971
chr1	163382366	163382712
chr1	163383624	163384078
chr1	163899699	163899946
chr1	163900263	163900438
chr1	163964077	163964580
chr1	163975146	163975419
chr1	164060147	164060318
chr1	164135213	164135794
chr1	164136018	164136183
chr1	164440193	164440577
chr1	164652137	164652630
chr1	164757116	164757433
chr1	164814401	164814647
chr1	164898845	164899017
chr1	165021251	165021472
chr1	165120344	165120534
chr1	165133907	165134264
chr1	165215981	165216270
chr1	165438309	165438502
chr1	165471581	165471850
chr1	165621823	165622018
chr1	165651130	165651515
chr1	165667143	165667303
chr1	165675150	165675539
chr1	165681168	165681337
chr1	165681443	165681763
chr1	165682492	165682839
chr1	165691543	165691838
chr1	165697519	165697961
chr1	165707343	165707624
chr1	165717686	165718231
chr1	165736148	165736529
chr1	165737547	165738261
chr1	165766424	165766888
chr1	165771528	165771759
chr1	165958149	165958531
chr1	166105534	166105733
chr1	166115803	166116129
chr1	166125012	166125264
chr1	166137496	166137787
chr1	166138202	166138511
chr1	166244505	166244677
chr1	166268339	166268617
chr1	166339074	166339466
chr1	166345523	166346000
chr1	166429885	166430391
chr1	166524740	166525180
chr1	166571887	166572211
chr1	166631782	166632210
chr1	166776398	166776695
chr1	166787737	166788405
chr1	166793037	166793378
chr1	166799056	166799301
chr1	166843324	166843593
chr1	166924234	166924444
chr1	167247000	167247419
chr1	167266442	167266725
chr1	167268544	167268858
chr1	167337122	167338174
chr1	167339183	167339526
chr1	167339654	167339847
chr1	167369972	167370121
chr1	167553993	167554280
chr1	170136548	170136725
chr1	170161863	170162147
chr1	170164924	170165173
chr1	170282149	170283109
chr1	170466214	170466477
chr1	170478400	170478625
chr1	170510569	170510724
chr1	170554837	170555314
chr1	170582433	170582745
chr1	170608690	170608991
chr1	170683969	170684221
chr1	170765833	170766136
chr1	170767022	170767361
chr1	170768710	170769072
chr1	170795742	170796383
chr1	170845601	170845953
chr1	170853237	170854243
chr1	170863062	170863531
chr1	170898404	170898751
chr1	170912243	170912507
chr1	170934100	170934774
chr1	170939303	170939631
chr1	170952972	170953612
chr1	170962402	170962677
chr1	170967524	170967910
chr1	170972994	170973297
chr1	170985098	170985268
chr1	170997743	170998700
chr1	171006281	171006739
chr1	171019684	171019854
chr1	171038422	171038799
chr1	171057336	171057658
chr1	171102870	171103226
chr1	171111179	171111570
chr1	171113806	171114011
chr1	171114186	171114347
chr1	171171222	171171626
chr1	171183508	171184024
chr1	171184227	171184912
chr1	171231829	171232234
chr1	171262854	171263054
chr1	171268284	171268551
chr1	171272108	171272397
chr1	171379756	171380070
chr1	171390118	171390572
chr1	171451028	171451348
chr1	171553992	171554286
chr1	171561221	171561565
chr1	171608461	171608818
chr1	171616854	171617202
chr1	171618921	171619530
chr1	171637136	171637679
chr1	171658627	171658892
chr1	171713372	171714115
chr1	171827585	171828085
chr1	171844123	171844446
chr1	171844945	171845365
chr1	171849288	171850010
chr1	171851433	171851963
chr1	171917904	171918137
chr1	171957253	171957759
chr1	172016064	172016325
chr1	172017550	172017861
chr1	172095343	172095884
chr1	172217255	172217571
chr1	172240874	172241243
chr1	172277040	172277566
chr1	172331608	172332041
chr1	172347387	172347740
chr1	172423237	172423955
chr1	172455834	172456614
chr1	172469933	172470408
chr1	172490432	172490656
chr1	172501857	172502058
chr1	172514043	172514320
chr1	172515244	172515713
chr1	172522542	172522823
chr1	172525102	172525599
chr1	172566133	172566736
chr1	172643576	172644221
chr1	173409177	173409338
chr1	173411850	173412421
chr1	173419030	173419371
chr1	173426268	173426903
chr1	173427367	173427797
chr1	173430358	173430805
chr1	173451714	173452059
chr1	173491138	173491509
chr1	173694241	173694712
chr1	173737042	173737562
chr1	173762433	173762872
chr1	173802497	173803057
chr1	173809249	173809639
chr1	173879232	173879638
chr1	173887120	173887963
chr1	173908442	173909070
chr1	173949068	173949334
chr1	173977566	173978187
chr1	174004442	174005283
chr1	174053216	174053570
chr1	174236026	174236343
chr1	174353675	174353980
chr1	174354568	174354997
chr1	175639705	175640227
chr1	175857345	175857569
chr1	176797353	176797526
chr1	176800741	176801372
chr1	176823885	176824204
chr1	176826186	176826514
chr1	176827534	176828447
chr1	176832065	176832397
chr1	176832485	176832910
chr1	176847505	176847730
chr1	176853189	176853666
chr1	176996586	176996929
chr1	177338785	177338933
chr1	177470134	177470449
chr1	177478516	177478850
chr1	177483480	177484057
chr1	177489796	177490269
chr1	177568414	177568917
chr1	177569674	177570026
chr1	177623522	177623796
chr1	177642071	177642421
chr1	177644219	177644512
chr1	177681221	177681569
chr1	177703322	177703697
chr1	177708883	177709162
chr1	177710981	177711381
chr1	177711455	177711630
chr1	177713749	177714304
chr1	177737552	177737837
chr1	178217051	178217519
chr1	178336452	178336600
chr1	178342665	178342998
chr1	178369307	178369456
chr1	178492483	178492797
chr1	178664646	178664907
chr1	178675216	178675892
chr1	178677869	178678058
chr1	178991583	178991829
chr1	179010769	179010966
chr1	179026727	179027007
chr1	179045941	179046120
chr1	179072901	179073310
chr1	179162809	179164428
chr1	179434696	179435102
chr1	179488017	179488280
chr1	179583158	179583478
chr1	179842453	179842918
chr1	180261000	180261369
chr1	180263307	180263932
chr1	180296126	180296502
chr1	180300311	180300800
chr1	180302425	180303171
chr1	180342942	180343262
chr1	180357717	180358147
chr1	180365052	180365424
chr1	180387079	180387630
chr1	180393199	180393420
chr1	180401871	180402177
chr1	180403724	180404626
chr1	180417040	180417436
chr1	180604546	180604864
chr1	180607477	180607733
chr1	180616788	180617075
chr1	180698116	180698375
chr1	180763989	180764349
chr1	180771807	180772075
chr1	180826687	180827227
chr1	180835241	180836120
chr1	180848373	180848550
chr1	180848778	180849242
chr1	180888780	180889055
chr1	180922355	180922693
chr1	180944767	180944924
chr1	181170075	181170761
chr1	181226874	181227044
chr1	181232351	181232700
chr1	181246682	181246961
chr1	181247132	181247507
chr1	181256646	181256794
chr1	181256992	181257350
chr1	181316630	181316969
chr1	181345336	181345794
chr1	181372417	181372626
chr1	181395324	181395744
chr1	181540423	181540755
chr1	181552831	181553161
chr1	181845668	181846248
chr1	181860705	181861093
chr1	182045215	182045559
chr1	182255130	182255379
chr1	182292040	182292415
chr1	182369006	182369204
chr1	182369492	182369847
chr1	182380554	182380985
chr1	182461535	182461728
chr1	182504261	182504647
chr1	182506599	182506931
chr1	182511857	182512125
chr1	182513000	182513427
chr1	182528014	182528246
chr1	182528538	182528772
chr1	182562574	182562960
chr1	182707506	182707847
chr1	182735221	182735475
chr1	182754995	182755492
chr1	182792933	182793176
chr1	182908510	182908793
chr1	182909641	182910077
chr1	182922702	182923223
chr1	182928531	182928871
chr1	182944700	182944992
chr1	182951475	182951639
chr1	182960003	182960222
chr1	182961823	182961977
chr1	183264087	183264327
chr1	183266150	183266488
chr1	183307682	183307899
chr1	183320650	183321182
chr1	183510712	183511162
chr1	183803407	183803626
chr1	183979533	183980201
chr1	184049181	184049353
chr1	184082936	184083359
chr1	184173802	184174078
chr1	184235675	184235830
chr1	184274739	184275128
chr1	184324283	184324507
chr1	184357906	184358137
chr1	184439513	184439868
chr1	184441161	184441613
chr1	184444184	184444658
chr1	184471411	184471699
chr1	184477924	184478338
chr1	184480557	184481039
chr1	184484835	184485166
chr1	184530581	184530994
chr1	184535663	184536060
chr1	184536258	184536888
chr1	184542270	184542714
chr1	184562776	184563296
chr1	184590638	184591045
chr1	184617958	184618552
chr1	184622605	184622898
chr1	184692789	184692937
chr1	184728705	184729094
chr1	184737984	184738217
chr1	184807638	184808125
chr1	184853423	184853646
chr1	185193770	185193918
chr1	185196481	185196730
chr1	185205014	185205446
chr1	185217978	185218290
chr1	185224664	185225034
chr1	185238483	185238918
chr1	185376561	185376733
chr1	189799032	189799292
chr1	191021193	191021474
chr1	191073046	191073425
chr1	191085475	191086188
chr1	191111105	191111605
chr1	191122814	191123146
chr1	191131827	191131975
chr1	191197737	191198446
chr1	191201267	191201580
chr1	191224373	191224521
chr1	191230075	191230972
chr1	191248518	191248840
chr1	191249969	191250479
chr1	191254425	191254896
chr1	191258910	191259556
chr1	191269421	191269957
chr1	191270197	191270536
chr1	191275770	191275918
chr1	191281216	191281556
chr1	191292341	191292508
chr1	191312654	191313026
chr1	191327458	191327767
chr1	191327997	191328214
chr1	191334470	191334807
chr1	191438458	191438658
chr1	191458329	191458570
chr1	191557230	191557438
chr1	191559869	191560213
chr1	191592406	191592781
chr1	191599257	191599562
chr1	191642953	191643207
chr1	191662287	191662442
chr1	191724579	191725154
chr1	191741061	191741418
chr1	191756539	191757162
chr1	191817845	191818074
chr1	191849459	191849772
chr1	191875733	191876119
chr1	191878108	191878283
chr1	191955221	191955503
chr1	191989827	191990442
chr1	192070751	192071093
chr1	192078404	192078813
chr1	192101564	192101762
chr1	192699164	192699515
chr1	192736084	192736311
chr1	192753223	192753713
chr1	192778948	192779168
chr1	192786261	192786548
chr1	193002319	193002639
chr1	193160287	193160653
chr1	193191855	193192023
chr1	193400392	193400730
chr1	193580530	193580798
chr1	193844522	193844790
chr1	194671870	194672196
chr1	194677954	194678192
chr1	194943686	194943920
chr1	194989034	194989302
chr1	194995125	194995661
chr10	3697425	3697796
chr10	3779041	3779334
chr10	3839937	3840172
chr10	3863407	3863606
chr10	4079630	4079927
chr10	4079980	4080294
chr10	4270648	4270941
chr10	4430213	4430712
chr10	4469377	4469685
chr10	4601167	4602250
chr10	4612906	4613124
chr10	4674947	4675281
chr10	4787090	4787433
chr10	4900407	4900593
chr10	4910520	4910673
chr10	5067179	5067601
chr10	5080146	5080562
chr10	5191570	5191931
chr10	5208181	5208552
chr10	5256798	5256994
chr10	5288163	5288742
chr10	5500013	5500421
chr10	7040060	7040686
chr10	7062996	7063412
chr10	7064124	7064496
chr10	7833600	7833964
chr10	7841558	7841706
chr10	7841810	7842143
chr10	7847138	7847708
chr10	7923483	7923804
chr10	7924334	7924637
chr10	8010008	8010270
chr10	8021228	8021714
chr10	8059582	8059931
chr10	8065705	8066217
chr10	8066690	8067727
chr10	8072429	8073058
chr10	8240712	8241119
chr10	8342671	8342980
chr10	8759165	8759678
chr10	8777429	8778302
chr10	8858693	8859107
chr10	8870441	8870825
chr10	8881632	8882164
chr10	8912137	8912643
chr10	8925322	8925573
chr10	8926289	8926768
chr10	8945122	8945412
chr10	8948261	8948642
chr10	9880210	9880824
chr10	9881905	9882243
chr10	9893474	9893885
chr10	9896674	9897302
chr10	9901962	9902352
chr10	9907528	9908370
chr10	10184516	10184692
chr10	10287495	10288148
chr10	10318798	10319091
chr10	10321120	10321769
chr10	10395975	10396399
chr10	10408229	10408421
chr10	10411102	10411418
chr10	10424430	10424704
chr10	10429071	10429441
chr10	10429618	10430020
chr10	10456927	10457331
chr10	10469233	10469501
chr10	10660012	10660349
chr10	10742198	10742581
chr10	12035097	12035539
chr10	12573670	12574133
chr10	12612503	12612754
chr10	12735616	12736068
chr10	12796728	12796957
chr10	12836539	12836859
chr10	12866950	12867225
chr10	12874830	12875197
chr10	12919374	12919666
chr10	12936066	12936308
chr10	12957307	12957638
chr10	12963509	12963846
chr10	13103802	13104174
chr10	13273749	13274180
chr10	13301129	13301393
chr10	13499368	13499992
chr10	13560262	13560619
chr10	13686174	13686357
chr10	13832660	13833082
chr10	13837693	13837929
chr10	13933313	13933656
chr10	13935594	13936026
chr10	13946554	13946892
chr10	13983666	13983938
chr10	13988111	13988747
chr10	14055350	14055651
chr10	14132956	14133293
chr10	14148052	14148324
chr10	14174128	14174661
chr10	14186314	14186964
chr10	14207659	14208050
chr10	14210004	14210323
chr10	14328256	14328529
chr10	14474816	14475380
chr10	14475735	14476131
chr10	14531015	14531425
chr10	14959247	14959534
chr10	15262411	15262741
chr10	15297225	15297627
chr10	15671758	15672009
chr10	15757577	15757915
chr10	16116645	16116977
chr10	16498642	16498973
chr10	16589438	16589821
chr10	16592795	16593289
chr10	16637204	16637352
chr10	16652443	16652883
chr10	16714499	16714899
chr10	16989588	16989943
chr10	16996827	16997423
chr10	17034845	17035056
chr10	17042992	17043390
chr10	17201072	17201467
chr10	17221267	17222025
chr10	17294517	17294704
chr10	17343857	17344241
chr10	17347671	17348270
chr10	17383036	17383398
chr10	17416213	17416535
chr10	17418172	17418768
chr10	17484992	17485766
chr10	17518401	17518939
chr10	17522152	17522632
chr10	17550565	17551078
chr10	17559912	17560322
chr10	17575882	17576069
chr10	17589016	17589497
chr10	17613287	17613685
chr10	17629770	17630118
chr10	17660806	17661410
chr10	17669394	17669772
chr10	17683821	17684429
chr10	17691746	17692128
chr10	17697972	17698164
chr10	17772517	17772866
chr10	17774797	17775534
chr10	17787715	17788446
chr10	17788499	17788866
chr10	17842145	17842369
chr10	17861120	17861280
chr10	18237202	18237720
chr10	18561289	18561911
chr10	18835987	18836198
chr10	18931488	18931766
chr10	18943447	18943804
chr10	18996422	18996690
chr10	19009231	19009709
chr10	19043788	19044150
chr10	19061934	19062104
chr10	19062636	19062831
chr10	19094338	19094650
chr10	19170538	19171151
chr10	19185935	19186550
chr10	19506383	19506704
chr10	19522228	19522620
chr10	19551559	19551937
chr10	19559564	19560256
chr10	19570202	19570551
chr10	19584120	19584502
chr10	19691796	19692170
chr10	19915257	19915554
chr10	19939176	19939670
chr10	19941022	19941480
chr10	19941833	19942264
chr10	19991902	19992156
chr10	20036770	20037385
chr10	20058181	20058517
chr10	20104404	20104942
chr10	20105382	20105578
chr10	20123471	20123786
chr10	20348905	20349292
chr10	20437492	20437835
chr10	20505760	20506020
chr10	20737304	20737503
chr10	20773219	20773461
chr10	20818632	20818902
chr10	20834792	20834995
chr10	20835208	20835892
chr10	20855051	20855268
chr10	20990608	20991011
chr10	21077003	21077260
chr10	21077560	21077827
chr10	21565670	21565843
chr10	21605020	21605561
chr10	21609682	21609979
chr10	21636778	21637037
chr10	21696674	21697015
chr10	21701506	21701783
chr10	21777093	21777674
chr10	21826940	21827397
chr10	21845328	21845507
chr10	21889331	21889903
chr10	21946590	21947258
chr10	21976248	21976864
chr10	21992353	21992731
chr10	22038062	22038330
chr10	22059397	22059677
chr10	22070204	22070534
chr10	22165306	22166344
chr10	22169175	22169493
chr10	22186474	22186699
chr10	22194765	22195038
chr10	22286340	22286642
chr10	22302391	22302790
chr10	22353510	22354543
chr10	22357495	22357786
chr10	22384959	22385200
chr10	22699974	22700286
chr10	22720952	22721100
chr10	22747036	22747359
chr10	23177019	23177267
chr10	23180089	23180356
chr10	24086679	24087272
chr10	24133224	24133550
chr10	24142713	24143011
chr10	24160342	24160790
chr10	24165717	24166217
chr10	24591951	24592118
chr10	24635284	24635543
chr10	24635628	24635917
chr10	24642744	24643275
chr10	24823723	24824042
chr10	24911293	24911619
chr10	24930125	24930547
chr10	24950273	24950575
chr10	25119090	25119434
chr10	25128426	25128655
chr10	25268544	25268716
chr10	25284307	25284792
chr10	25318408	25318811
chr10	25321246	25321546
chr10	25331717	25332165
chr10	25366673	25367176
chr10	25374796	25375123
chr10	25381178	25381472
chr10	25434369	25434587
chr10	25464373	25464541
chr10	26544773	26544958
chr10	26545032	26545180
chr10	26559250	26559621
chr10	26564504	26564706
chr10	26564778	26565115
chr10	26576045	26576631
chr10	26577057	26577391
chr10	26688225	26688407
chr10	26725311	26725504
chr10	26762436	26763046
chr10	26778928	26779331
chr10	26780691	26780911
chr10	26799033	26799188
chr10	26799357	26799945
chr10	26827456	26827889
chr10	26836078	26836299
chr10	26836457	26837254
chr10	26895842	26896253
chr10	28303955	28304182
chr10	28322940	28323387
chr10	28463784	28464010
chr10	28516180	28516494
chr10	28540625	28540928
chr10	28593925	28594190
chr10	28746589	28746764
chr10	29361120	29361392
chr10	30550115	30550386
chr10	30674754	30675267
chr10	30712500	30712842
chr10	30723113	30723416
chr10	30729843	30730001
chr10	30751532	30751944
chr10	30754761	30755044
chr10	30755172	30755495
chr10	30796823	30797131
chr10	30811060	30811309
chr10	31519576	31519818
chr10	31538238	31538619
chr10	31538817	31539016
chr10	31544199	31544526
chr10	31544630	31544780
chr10	31557181	31557406
chr10	31594678	31594874
chr10	31600086	31600447
chr10	34131168	34131868
chr10	34138036	34138377
chr10	34158986	34159322
chr10	34171704	34172152
chr10	34172677	34173004
chr10	34198056	34198619
chr10	34215796	34215995
chr10	34235398	34235762
chr10	34249506	34250048
chr10	34267431	34267768
chr10	34307105	34307475
chr10	37112735	37113042
chr10	37141268	37141551
chr10	37190042	37190740
chr10	37194956	37195387
chr10	37203759	37204062
chr10	37227882	37228187
chr10	37231633	37232693
chr10	37235783	37236422
chr10	37257521	37257884
chr10	37261143	37261584
chr10	37289810	37290507
chr10	37321271	37321599
chr10	37337348	37337648
chr10	37337998	37338797
chr10	37342295	37343098
chr10	37358975	37359615
chr10	37361059	37361406
chr10	37364473	37364888
chr10	37400178	37400825
chr10	38880432	38880592
chr10	39261165	39261512
chr10	39266411	39266845
chr10	39267075	39267295
chr10	39415605	39416034
chr10	39417691	39417987
chr10	39434748	39435192
chr10	39443124	39443417
chr10	39451100	39451458
chr10	39456262	39456556
chr10	39499164	39499371
chr10	40068845	40069118
chr10	40073714	40073918
chr10	40077588	40077981
chr10	40094902	40095115
chr10	40097473	40097757
chr10	40108014	40108216
chr10	40125266	40125483
chr10	40128489	40128983
chr10	40135968	40136295
chr10	40152531	40152864
chr10	40164957	40165158
chr10	40229595	40230272
chr10	40275914	40276298
chr10	40300735	40300887
chr10	40316682	40317323
chr10	40358076	40358467
chr10	40372384	40372797
chr10	40437156	40437566
chr10	40448014	40448953
chr10	40457333	40457751
chr10	40499905	40500498
chr10	40525613	40526223
chr10	40565645	40566023
chr10	41385404	41386229
chr10	41473675	41474016
chr10	41477181	41477461
chr10	41523765	41524116
chr10	41571028	41571766
chr10	41573158	41573610
chr10	41587300	41587745
chr10	41826486	41827055
chr10	41882795	41883304
chr10	41978390	41979233
chr10	42022604	42022984
chr10	42089098	42089520
chr10	42093249	42093523
chr10	42122880	42123207
chr10	42225084	42225466
chr10	42244743	42244970
chr10	42258109	42258357
chr10	42269332	42269489
chr10	42270482	42271185
chr10	42464338	42464506
chr10	42504231	42504632
chr10	42962884	42963060
chr10	43001133	43001470
chr10	43034868	43035131
chr10	43641239	43641658
chr10	43667883	43668767
chr10	43703034	43703269
chr10	43752196	43752613
chr10	43832865	43833013
chr10	43833080	43833301
chr10	43841029	43841455
chr10	43856350	43856765
chr10	43996164	43996709
chr10	44029579	44029946
chr10	44069165	44069498
chr10	44326998	44327581
chr10	44342004	44342483
chr10	44380426	44381241
chr10	44434593	44435005
chr10	44448092	44448384
chr10	44474135	44474557
chr10	44553712	44553860
chr10	44565165	44565350
chr10	44589130	44589873
chr10	44596000	44596330
chr10	44602033	44602668
chr10	44625469	44626200
chr10	44631527	44632126
chr10	44659429	44659762
chr10	44659889	44660129
chr10	44676440	44676736
chr10	44691640	44692275
chr10	44702083	44702453
chr10	44818629	44819042
chr10	44858706	44859056
chr10	45048691	45049147
chr10	45821437	45821585
chr10	50586626	50586799
chr10	50612076	50612435
chr10	50690281	50690727
chr10	50702360	50702703
chr10	50763036	50763396
chr10	51422570	51422918
chr10	51435730	51436059
chr10	51453679	51454644
chr10	51455718	51456190
chr10	51459784	51460010
chr10	51520087	51520438
chr10	51521526	51521848
chr10	51526078	51526422
chr10	51529058	51529484
chr10	51530858	51531183
chr10	51534766	51534957
chr10	51554002	51554202
chr10	51571240	51571474
chr10	51597257	51597539
chr10	53505490	53506107
chr10	53925367	53925816
chr10	53927914	53928235
chr10	54032389	54032797
chr10	54040356	54040582
chr10	54040718	54041130
chr10	54059935	54060281
chr10	54112424	54112977
chr10	54117593	54118274
chr10	54119168	54119721
chr10	54132699	54133065
chr10	54154027	54154291
chr10	56598286	56598718
chr10	56685910	56686082
chr10	56792969	56793517
chr10	56852581	56852901
chr10	56879772	56880050
chr10	56912825	56913017
chr10	57463355	57463661
chr10	57492115	57492614
chr10	57637042	57637388
chr10	57637478	57637952
chr10	57690021	57690584
chr10	57712680	57713079
chr10	57721046	57721443
chr10	57722288	57722976
chr10	57727660	57728023
chr10	57745560	57745720
chr10	57760745	57761060
chr10	57792938	57793353
chr10	58331688	58331962
chr10	58341633	58342079
chr10	58350484	58351059
chr10	58351718	58352144
chr10	58360679	58360836
chr10	58370167	58370547
chr10	58381864	58382418
chr10	58383251	58383469
chr10	58392912	58393666
chr10	58399396	58399909
chr10	58405464	58405697
chr10	58405793	58406328
chr10	59236476	59236783
chr10	59265661	59265945
chr10	59333575	59333849
chr10	59430867	59431234
chr10	59564755	59564917
chr10	59578081	59578468
chr10	59589424	59589800
chr10	59589914	59590118
chr10	59825491	59825824
chr10	59887228	59887610
chr10	59980854	59981244
chr10	60252585	60253013
chr10	60260617	60260993
chr10	60262612	60262857
chr10	60268815	60268971
chr10	60273402	60273791
chr10	60286510	60286987
chr10	60341694	60341856
chr10	60348853	60349494
chr10	60362208	60362696
chr10	60367022	60367600
chr10	60379550	60379884
chr10	60391151	60391345
chr10	60398430	60398830
chr10	60569155	60569348
chr10	60706219	60706788
chr10	60744711	60745241
chr10	60807828	60807991
chr10	60931954	60932431
chr10	60934308	60934590
chr10	60958102	60958315
chr10	61114001	61114620
chr10	61134126	61134485
chr10	61135040	61135571
chr10	61374160	61374388
chr10	61504250	61504442
chr10	61706485	61706803
chr10	62287657	62288126
chr10	62311312	62311804
chr10	62320702	62320857
chr10	62337210	62337616
chr10	62426588	62426806
chr10	62506201	62506659
chr10	62509216	62509688
chr10	62543145	62544073
chr10	62553501	62553829
chr10	62556560	62556856
chr10	62740012	62740388
chr10	62948494	62948942
chr10	63176358	63176799
chr10	63177421	63177584
chr10	63247586	63247970
chr10	66814496	66814654
chr10	66851944	66852327
chr10	66852577	66853080
chr10	66864321	66864899
chr10	66911595	66911847
chr10	66920164	66920565
chr10	66927993	66928501
chr10	66930596	66931115
chr10	66932493	66933192
chr10	66937044	66937491
chr10	66954015	66954484
chr10	66998704	66999242
chr10	67004094	67004574
chr10	67025543	67025954
chr10	67036230	67036490
chr10	67071851	67072225
chr10	67100322	67100532
chr10	67115166	67115457
chr10	67115601	67115824
chr10	67204908	67205588
chr10	67271707	67272197
chr10	67311574	67311882
chr10	67318025	67318267
chr10	67430779	67431227
chr10	67483470	67483763
chr10	67566270	67566424
chr10	67596632	67596953
chr10	67598555	67599103
chr10	67695888	67696453
chr10	67704665	67705006
chr10	67712732	67713427
chr10	67748646	67749017
chr10	67959922	67960255
chr10	67966153	67966536
chr10	67966732	67966880
chr10	68085550	68085976
chr10	68105171	68105521
chr10	68124966	68125393
chr10	68192870	68193082
chr10	68203916	68204077
chr10	68221642	68221855
chr10	68238805	68239281
chr10	68240946	68241387
chr10	68249158	68249973
chr10	68263870	68264167
chr10	68282549	68282792
chr10	68377858	68378566
chr10	68684025	68684340
chr10	68705542	68705694
chr10	69185326	69185637
chr10	69185740	69186244
chr10	69186308	69186523
chr10	69252556	69253151
chr10	69254497	69254688
chr10	69309028	69309510
chr10	69321302	69321680
chr10	69351235	69351485
chr10	70195310	70195719
chr10	70197602	70197960
chr10	70199538	70200121
chr10	70287846	70288064
[truncated: 16,449 more rows]

## Sheet: PU.1 (-) HighAcc
PU.1 (-) HighAcc
chr1	6406469	6406585
chr1	6445503	6445604
chr1	6454193	6454657
chr1	6465119	6465228
chr1	6467136	6467270
chr1	6624507	6624780
chr1	7112959	7113168
chr1	9815856	9816134
chr1	9850182	9850352
chr1	9859062	9859310
chr1	9876857	9877285
chr1	9893137	9893382
chr1	9991956	9992088
chr1	10280224	10280427
chr1	12983228	12983404
chr1	13153239	13153508
chr1	13162454	13162580
chr1	13176665	13176802
chr1	13188532	13188756
chr1	13206903	13207169
chr1	13256380	13256489
chr1	13332712	13332841
chr1	13336005	13336282
chr1	13424618	13424797
chr1	13454673	13454895
chr1	13513896	13514046
chr1	13593268	13593462
chr1	13647889	13648256
chr1	13840089	13840349
chr1	13865828	13865970
chr1	13874071	13874351
chr1	13980374	13980512
chr1	14104599	14104782
chr1	14579436	14579792
chr1	14590973	14591142
chr1	14596030	14596383
chr1	15805919	15806098
chr1	16059883	16059984
chr1	16110875	16111035
chr1	16504987	16505307
chr1	16617859	16618004
chr1	16688628	16688867
chr1	16702927	16703115
chr1	16747377	16747606
chr1	16798269	16798590
chr1	17451756	17451978
chr1	17608459	17608693
chr1	20829488	20829589
chr1	21036000	21036148
chr1	21830107	21830371
chr1	23184677	23185011
chr1	23380066	23380368
chr1	23380469	23380684
chr1	23433598	23433981
chr1	23867492	23867673
chr1	23983212	23983313
chr1	24553495	24553706
chr1	28048038	28048250
chr1	28053982	28054285
chr1	31050087	31050258
chr1	31050310	31050607
chr1	31101179	31101284
chr1	31108097	31108198
chr1	33502941	33503142
chr1	33584713	33584814
chr1	33813384	33813683
chr1	33876364	33876703
chr1	33900232	33900475
chr1	33903737	33903926
chr1	34028850	34029050
chr1	34389255	34389852
chr1	34434737	34435102
chr1	34464714	34464815
chr1	34472572	34472839
chr1	34485972	34486081
chr1	34522307	34522448
chr1	34564410	34564635
chr1	34821539	34821695
chr1	34827976	34828290
chr1	34831269	34831410
chr1	34838411	34838613
chr1	34839412	34839527
chr1	35234166	35234377
chr1	35810645	35810845
chr1	35813644	35813942
chr1	35860893	35860994
chr1	35890545	35890864
chr1	35995271	35995506
chr1	36052628	36053014
chr1	36129184	36129364
chr1	36130393	36130641
chr1	36160275	36160556
chr1	36162770	36163027
chr1	36230992	36231151
chr1	36262162	36262447
chr1	36270722	36270903
chr1	36307946	36308275
chr1	36436648	36437007
chr1	36446547	36446688
chr1	36461962	36462083
chr1	36815159	36815319
chr1	36861829	36861930
chr1	36874980	36875170
chr1	36914627	36914738
chr1	36927719	36927828
chr1	37000441	37000567
chr1	37013120	37013264
chr1	37308842	37308943
chr1	37315088	37315207
chr1	37318006	37318142
chr1	37322890	37322991
chr1	37474109	37474332
chr1	37474719	37474928
chr1	37491784	37492040
chr1	37534728	37534829
chr1	37559785	37559966
chr1	37585814	37585924
chr1	37586026	37586156
chr1	37586275	37586384
chr1	37605857	37605958
chr1	37860483	37860598
chr1	38011788	38011928
chr1	38012227	38012434
chr1	39089859	39090158
chr1	39260740	39260841
chr1	39290496	39290623
chr1	39307310	39307515
chr1	39313813	39313968
chr1	39349140	39349367
chr1	39408833	39408934
chr1	39482268	39482398
chr1	39525835	39526074
chr1	39578559	39578759
chr1	39579226	39579406
chr1	39590352	39590486
chr1	39602556	39602875
chr1	39614561	39614778
chr1	39614929	39615030
chr1	39636297	39636531
chr1	39714132	39714270
chr1	39762119	39762296
chr1	39784728	39784920
chr1	39918806	39918907
chr1	39922763	39923033
chr1	39926281	39926425
chr1	39936590	39936785
chr1	39944413	39944614
chr1	39961375	39961476
chr1	39969164	39969321
chr1	40087541	40087729
chr1	40230355	40230620
chr1	40240531	40240655
chr1	40294891	40295219
chr1	40321779	40322133
chr1	40346572	40346718
chr1	40355971	40356233
chr1	40358890	40359115
chr1	40392700	40392866
chr1	40404488	40404869
chr1	40410007	40410212
chr1	40444840	40445035
chr1	40502092	40502294
chr1	40600410	40600603
chr1	42866097	42866290
chr1	43254273	43254374
chr1	43462719	43462999
chr1	43474110	43474398
chr1	43474541	43474799
chr1	43521046	43521310
chr1	43535738	43535947
chr1	43811055	43811291
chr1	43912408	43912510
chr1	43914428	43914889
chr1	44070303	44070460
chr1	44162496	44162676
chr1	45563045	45563168
chr1	45826275	45826443
chr1	45826881	45827147
chr1	45838401	45838516
chr1	45858132	45858233
chr1	45860483	45860669
chr1	45865828	45866009
chr1	45868881	45868987
chr1	45881391	45881741
chr1	45947880	45948129
chr1	46832043	46832144
chr1	46873539	46874089
chr1	46894446	46894766
chr1	46905766	46906014
chr1	46921620	46921885
chr1	51480497	51480753
chr1	51493955	51494122
chr1	51509132	51509327
chr1	51514448	51514675
chr1	51525873	51525983
chr1	51529809	51529925
chr1	51539732	51539934
chr1	51577911	51578012
chr1	51626493	51626615
chr1	51734641	51734893
chr1	51767676	51767778
chr1	51789356	51789740
chr1	51805170	51805271
chr1	51907809	51908012
chr1	51930704	51930891
chr1	51934541	51934903
chr1	52012801	52013037
chr1	52022289	52022464
chr1	52141588	52141734
chr1	52331464	52331701
chr1	52578337	52578446
chr1	52578523	52578726
chr1	52648245	52648458
chr1	52653476	52653643
chr1	52703182	52703478
chr1	52722682	52722962
chr1	52734221	52734471
chr1	52765270	52765608
chr1	52800375	52800567
chr1	52801744	52801951
chr1	53264764	53264946
chr1	53265273	53265377
chr1	53774083	53774281
chr1	53818203	53818390
chr1	53823762	53824156
chr1	53824228	53824400
chr1	53825023	53825218
chr1	53838263	53838487
chr1	53850928	53851313
chr1	53851439	53851613
chr1	53855831	53856018
chr1	53882585	53882818
chr1	53975039	53975204
chr1	54523827	54523961
chr1	54563890	54564239
chr1	54569207	54569378
chr1	54765795	54765896
chr1	54798526	54798741
chr1	54810277	54810438
chr1	54837726	54838015
chr1	54841930	54842095
chr1	54888619	54888793
chr1	54898710	54898811
chr1	54914585	54914714
chr1	54920141	54920438
chr1	54925644	54925759
chr1	55028964	55029097
chr1	55210200	55210386
chr1	55215454	55215757
chr1	55419022	55419291
chr1	55488361	55488582
chr1	55506448	55506576
chr1	55507076	55507322
chr1	55525284	55525389
chr1	55528897	55529153
chr1	55529244	55529422
chr1	55666276	55666528
chr1	55766893	55766996
chr1	55807033	55807280
chr1	55808727	55808977
chr1	55903275	55903508
chr1	56713418	56713604
chr1	56789769	56789924
chr1	56925280	56925381
chr1	57836853	57836954
chr1	58343984	58344089
chr1	58359602	58359891
chr1	58423030	58423155
chr1	58450634	58450760
chr1	58618302	58618522
chr1	58653027	58653139
chr1	58663473	58663615
chr1	58697746	58697905
chr1	58727084	58727517
chr1	58742511	58742827
chr1	58743402	58743668
chr1	58773397	58773557
chr1	58774018	58774224
chr1	58856978	58857113
chr1	58897641	58897829
chr1	58953820	58954037
chr1	59316077	59316310
chr1	59475741	59475858
chr1	59593622	59593848
chr1	59895574	59895701
chr1	59913898	59914151
chr1	60016076	60016414
chr1	60070700	60071034
chr1	60579907	60580240
chr1	60627469	60627759
chr1	60669353	60669454
chr1	60852468	60852650
chr1	60865298	60865411
chr1	60899380	60899481
chr1	60941316	60941507
chr1	60960510	60960623
chr1	60961125	60961337
chr1	62051552	62051686
chr1	62192319	62192470
chr1	62283754	62283904
chr1	62372796	62372897
chr1	62483144	62483431
chr1	62679013	62679250
chr1	62679530	62679750
chr1	62701158	62701343
chr1	62720286	62720541
chr1	62720887	62721010
chr1	62724517	62724844
chr1	62724915	62725194
chr1	62750489	62750749
chr1	62751188	62751352
chr1	62770686	62770873
chr1	62774385	62774550
chr1	63119846	63120100
chr1	64078418	64078694
chr1	64189558	64189761
chr1	64191639	64191810
chr1	64295378	64295608
chr1	64301218	64301704
chr1	64303096	64303197
chr1	64305503	64305832
chr1	64338691	64338897
chr1	64374702	64375056
chr1	64482171	64482372
chr1	64552044	64552207
chr1	64797256	64797495
chr1	64876311	64876618
chr1	64907848	64908078
chr1	64925793	64925932
chr1	64927987	64928266
chr1	64928665	64928819
chr1	64929172	64929303
chr1	64933059	64933297
chr1	64970841	64970966
chr1	65090452	65090772
chr1	65112937	65113090
chr1	65113611	65113775
chr1	65178178	65178616
chr1	65227741	65228016
chr1	65230676	65230814
chr1	66279675	66279787
chr1	66649651	66649917
chr1	66650097	66650318
chr1	66712930	66713245
chr1	66816053	66816267
chr1	66987975	66988107
chr1	67049630	67049775
chr1	71731081	71731358
chr1	71938523	71938670
chr1	71938727	71938828
chr1	71974809	71975083
chr1	71988166	71988405
chr1	72013938	72014203
chr1	72106702	72106953
chr1	72107178	72107372
chr1	72236850	72237145
chr1	72243790	72244552
chr1	72254894	72255683
chr1	72429158	72429529
chr1	73951253	73951534
chr1	73999048	73999332
chr1	74034775	74034893
chr1	74053180	74053380
chr1	74066120	74066295
chr1	74201007	74201265
chr1	74227372	74227642
chr1	74248822	74249108
chr1	74295519	74296055
chr1	74386976	74387212
chr1	74715664	74715813
chr1	74787975	74788077
chr1	74816653	74817067
chr1	74872346	74872447
chr1	74997373	74997564
chr1	77279697	77279813
chr1	77280763	77280927
chr1	77488097	77488274
chr1	78187239	78187410
chr1	78484488	78484712
chr1	78702944	78703257
chr1	79669679	79669925
chr1	79762895	79763078
chr1	79786670	79786803
chr1	79803562	79803866
chr1	79848783	79849062
chr1	80363052	80363220
chr1	80371622	80371728
chr1	80389646	80389981
chr1	80402045	80402256
chr1	80452053	80452440
chr1	80453101	80453202
chr1	80454096	80454268
chr1	80475054	80475155
chr1	80609704	80609988
chr1	80630412	80630513
chr1	80636398	80636499
chr1	80641869	80642102
chr1	80655252	80655451
chr1	80659599	80659740
chr1	80660554	80660702
chr1	80665271	80665491
chr1	80665853	80666051
chr1	80714008	80714185
chr1	80715992	80716300
chr1	80756924	80757181
chr1	80765635	80765828
chr1	80785228	80785330
chr1	80785403	80785661
chr1	80822239	80822340
chr1	81058990	81059131
chr1	82283080	82283536
chr1	82761532	82762011
chr1	82793209	82793551
chr1	82796215	82796328
chr1	82798433	82798594
chr1	82799007	82799216
chr1	84147780	84148157
chr1	84199003	84199196
chr1	84200066	84200183
chr1	84218033	84218199
chr1	84218645	84218853
chr1	84240371	84240472
chr1	84241538	84241639
chr1	84245426	84245630
chr1	84250868	84251082
chr1	84302851	84303065
chr1	84317892	84318069
chr1	84318643	84318744
chr1	84321179	84321320
chr1	84321385	84321693
chr1	84350236	84350671
chr1	84360187	84360367
chr1	84363265	84363567
chr1	84406964	84407216
chr1	84426718	84426965
chr1	84437643	84437788
chr1	84443739	84443928
chr1	84464818	84465170
chr1	84561867	84562166
chr1	84924191	84924323
chr1	85544752	85544858
chr1	85703287	85704063
chr1	85735630	85736048
chr1	85751467	85751849
chr1	85766033	85766196
chr1	85770313	85770430
chr1	85775098	85775321
chr1	85809422	85809567
chr1	85815548	85815682
chr1	85827864	85827965
chr1	85838100	85838365
chr1	85844172	85844313
chr1	85895490	85895817
chr1	85977870	85977987
chr1	86202738	86202910
chr1	86214283	86214587
chr1	86215373	86215504
chr1	86228803	86229009
chr1	86229367	86229752
chr1	86233905	86234054
chr1	86260147	86260248
chr1	86263541	86264140
chr1	86399517	86399665
chr1	86406395	86406614
chr1	86407017	86407242
chr1	86465998	86466190
chr1	86470575	86471076
chr1	86479191	86479367
chr1	86487318	86487739
chr1	86492860	86492961
chr1	86509475	86509639
chr1	87035926	87036048
chr1	87180907	87181275
chr1	87621258	87621444
chr1	87621584	87621685
chr1	87626449	87626698
chr1	87639848	87640005
chr1	87640377	87640612
chr1	87658091	87658265
chr1	87659367	87659576
chr1	87849489	87849644
chr1	87857003	87857129
chr1	87893048	87893172
chr1	87935211	87935312
chr1	87960138	87960319
chr1	88077246	88077370
chr1	88158534	88158716
chr1	88433620	88433775
chr1	88474528	88474919
chr1	88567242	88567527
chr1	88587425	88587914
chr1	88642936	88643085
chr1	88652743	88652848
chr1	88654805	88655076
chr1	88705871	88706063
chr1	89235425	89235652
chr1	89302686	89302924
chr1	89524524	89524633
chr1	89552509	89552742
chr1	89563545	89563656
chr1	89569047	89569308
chr1	89570606	89570777
chr1	89644164	89644475
chr1	89742461	89742679
chr1	89902185	89902530
chr1	90974962	90975366
chr1	91023972	91024253
chr1	91034641	91034828
chr1	91041680	91041806
chr1	91046362	91046628
chr1	91080358	91080676
chr1	91095442	91095558
chr1	91096635	91096770
chr1	91187445	91187633
chr1	91216549	91216730
chr1	91235526	91235627
chr1	91251324	91251616
chr1	91954954	91955239
chr1	92034309	92034603
chr1	92036261	92036362
chr1	92052289	92052575
chr1	92080283	92080528
chr1	92082891	92083062
chr1	92216254	92216593
chr1	92216761	92216993
chr1	92225267	92225616
chr1	92250946	92251110
chr1	92394401	92394604
chr1	92742396	92742566
chr1	92749567	92749668
chr1	93071388	93071777
chr1	93118959	93119135
chr1	93125321	93125461
chr1	93166819	93166997
chr1	93444814	93445035
chr1	93906741	93907001
chr1	93975825	93976121
chr1	94058416	94058625
chr1	94078448	94078549
chr1	94582063	94582382
chr1	94658359	94658486
chr1	94938113	94938214
chr1	95323131	95323262
chr1	95339670	95340029
chr1	95381128	95381341
chr1	95450933	95451289
chr1	95468093	95468494
chr1	95528774	95529036
chr1	95573091	95573332
chr1	95598161	95598364
chr1	95603968	95604078
chr1	95644168	95644554
chr1	95657235	95657579
chr1	95762297	95762490
chr1	96860255	96860574
chr1	97386301	97386442
chr1	97580321	97580422
chr1	97633035	97633183
chr1	97659512	97659638
chr1	97672904	97673135
chr1	97676326	97676479
chr1	97718481	97718743
chr1	97935043	97935208
chr1	97936428	97936529
chr1	98035875	98036059
chr1	98038265	98038588
chr1	98038646	98038751
chr1	98052886	98053014
chr1	98089730	98089839
chr1	98554483	98554652
chr1	98591138	98591291
chr1	98727697	98728070
chr1	100079907	100080124
chr1	101902157	101902456
chr1	105170189	105170456
chr1	105171013	105171342
chr1	105199353	105199676
chr1	105742574	105742828
chr1	105746618	105746808
chr1	105747364	105747465
chr1	105752282	105752507
chr1	105787079	105787320
chr1	105790225	105790582
chr1	105801327	105801558
chr1	105813422	105813523
chr1	105965204	105965520
chr1	105971728	105971928
chr1	105980863	105981192
chr1	105981352	105981546
chr1	106162600	106162926
chr1	106231446	106231659
chr1	106317027	106317239
chr1	106321487	106321686
chr1	106400881	106401243
chr1	106407941	106408175
chr1	106408243	106408448
chr1	106511712	106511975
chr1	106549223	106549365
chr1	106552901	106553038
chr1	106581859	106582167
chr1	106627179	106627554
chr1	106628384	106628551
chr1	106695723	106696055
chr1	106814975	106815117
chr1	106815337	106815680
chr1	106932032	106932251
chr1	107381605	107381865
chr1	107389814	107390106
chr1	107496848	107497188
chr1	107502133	107502349
chr1	107513678	107513844
chr1	107582866	107583178
chr1	107583865	107584263
chr1	108259407	108259621
chr1	118325287	118325390
chr1	118507659	118507760
chr1	118567770	118567913
chr1	118569625	118569764
chr1	119124980	119125167
chr1	119476913	119477183
chr1	119492298	119492507
chr1	119498691	119498845
chr1	119504266	119504458
chr1	119534392	119534661
chr1	119534755	119534875
chr1	120019491	120019715
chr1	120044866	120044974
chr1	120055594	120055696
chr1	120075582	120075808
chr1	120080732	120081012
chr1	120099516	120099858
chr1	120162726	120162963
chr1	120202489	120202861
chr1	120251051	120251471
chr1	120293918	120294079
chr1	120449708	120449881
chr1	120467431	120467573
chr1	121334391	121334582
chr1	121427028	121427202
chr1	121462796	121462988
chr1	121464689	121464811
chr1	121508486	121508691
chr1	123905823	123905968
chr1	123919758	123919945
chr1	123933947	123934303
chr1	123934423	123934683
chr1	125427032	125427163
chr1	125434784	125434976
chr1	125441741	125441954
chr1	125454583	125454783
chr1	125458661	125458763
chr1	125463033	125463134
chr1	125466729	125466990
chr1	125473286	125473594
chr1	125474236	125474367
chr1	127083829	127084193
chr1	127135829	127136015
chr1	127202381	127202489
chr1	127206447	127206551
chr1	127207244	127207436
chr1	127219196	127219489
chr1	127225165	127225349
chr1	127240046	127240300
chr1	127242904	127243129
chr1	127248668	127248845
chr1	127257120	127257317
chr1	127270309	127270861
chr1	127278148	127278641
chr1	127424892	127425326
chr1	127596342	127596481
chr1	127597602	127597849
chr1	127610463	127610614
chr1	127785942	127786167
chr1	127796672	127796962
chr1	127836706	127836921
chr1	127850152	127850529
chr1	127975705	127975950
chr1	127976630	127976806
chr1	127981033	127981479
chr1	127982142	127982246
chr1	127991768	127991975
chr1	128004438	128004668
chr1	128013960	128014245
chr1	128016189	128016394
chr1	128020547	128020676
chr1	128044331	128044432
chr1	128069188	128069383
chr1	128357571	128357693
chr1	128368763	128368966
chr1	128399170	128399526
chr1	128447271	128447514
chr1	128506966	128507168
chr1	128590804	128591266
chr1	128615094	128615195
chr1	128704985	128705472
chr1	128712847	128713215
chr1	128722012	128722474
chr1	128724627	128724954
chr1	128747529	128747677
chr1	128825024	128825198
chr1	130918638	130918859
chr1	131021001	131021240
chr1	131038093	131038399
chr1	131042797	131043056
chr1	131052524	131052678
chr1	131068337	131068530
chr1	131084300	131084501
chr1	131089786	131090044
chr1	131103861	131104190
chr1	131110787	131111107
chr1	131135274	131135377
chr1	131184401	131184607
chr1	131188632	131188801
chr1	131199331	131199503
chr1	131200018	131200387
chr1	131252687	131253180
chr1	131276887	131277216
chr1	131293938	131294390
chr1	131360835	131361206
chr1	131379018	131379192
chr1	131384495	131384734
chr1	131394706	131394807
chr1	131431998	131432185
chr1	131438720	131438836
chr1	131446649	131446881
chr1	131462697	131462812
chr1	131464108	131464239
chr1	131470773	131470876
chr1	131473868	131474072
chr1	131492560	131492669
chr1	131511199	131511382
chr1	131555154	131555439
chr1	131560634	131560840
chr1	131560944	131561045
chr1	131658014	131658335
chr1	131672492	131672622
chr1	131679670	131679983
chr1	131690500	131690772
chr1	131691420	131691739
chr1	131702504	131702691
chr1	131703335	131703479
chr1	131703528	131703768
chr1	131761460	131761833
chr1	131915853	131916037
chr1	132010810	132010923
chr1	132011056	132011188
chr1	132133369	132133830
chr1	132135795	132135913
chr1	132155874	132155975
chr1	132318513	132318791
chr1	132341812	132342089
chr1	132370750	132371164
chr1	132384412	132384634
chr1	132420801	132420904
chr1	133034308	133034437
chr1	133133580	133133777
chr1	133277033	133277434
chr1	133771906	133772229
chr1	133779005	133779216
chr1	133784511	133784823
chr1	133816222	133816345
chr1	133856151	133856581
chr1	134065214	134065703
chr1	134093934	134094159
chr1	134196428	134196732
chr1	134302858	134303065
chr1	134420218	134420368
chr1	134458292	134458477
chr1	134518658	134518879
chr1	134556925	134557184
chr1	134679490	134679760
chr1	135131164	135131274
chr1	135147758	135147956
chr1	135265937	135266252
chr1	135282623	135282803
chr1	135411035	135411267
chr1	135467051	135467258
chr1	135516915	135517244
chr1	135534851	135535081
chr1	135535331	135535621
chr1	135617468	135617598
chr1	135619919	135620345
chr1	135631526	135631745
chr1	135633497	135633832
chr1	135634046	135634220
chr1	135659508	135659961
chr1	135660211	135660365
chr1	135669936	135670140
chr1	135691157	135691329
chr1	135770967	135771098
chr1	136135103	136135352
chr1	136141513	136141816
chr1	136394660	136394765
chr1	136430248	136430455
chr1	136578423	136578524
chr1	136581988	136582089
chr1	136608973	136609261
chr1	136673422	136673589
chr1	136683706	136683816
chr1	136683879	136684122
chr1	136685312	136685616
chr1	137549769	137549969
chr1	137593797	137594018
chr1	137751385	137751992
chr1	137852354	137852540
chr1	137898372	137898703
chr1	137921645	137921881
chr1	137999420	137999541
chr1	138006993	138007191
chr1	138039126	138039451
chr1	138136429	138136732
chr1	138145720	138145840
chr1	138158431	138158532
chr1	138159034	138159223
chr1	138191993	138192331
chr1	138210774	138210889
chr1	138244005	138244262
chr1	138275047	138275282
chr1	138297916	138298018
chr1	138322731	138323074
chr1	138323140	138323365
chr1	138343452	138343785
chr1	138348514	138348809
chr1	138458222	138458558
chr1	138506724	138506825
chr1	138517084	138517195
chr1	138541605	138541770
chr1	138541909	138542139
chr1	138542270	138542390
chr1	138550281	138550564
chr1	138596021	138596325
chr1	138614647	138614806
chr1	138619142	138619462
chr1	138689397	138689576
chr1	138856257	138856388
chr1	138923011	138923112
chr1	138928751	138929042
chr1	138962422	138962581
chr1	138973577	138973765
chr1	138976082	138976237
chr1	138982400	138982558
chr1	139001120	139001254
chr1	139003648	139003884
chr1	139007647	139007818
chr1	139065287	139065465
chr1	139068367	139068468
chr1	140257847	140257969
chr1	142665338	142665621
chr1	142688974	142689075
chr1	142695251	142695407
chr1	142706068	142706267
chr1	142894244	142894493
chr1	143916601	143917053
chr1	143918474	143918645
chr1	143985130	143985310
chr1	143988816	143988978
chr1	144002786	144002925
chr1	144006603	144006812
chr1	144139898	144140441
chr1	144200551	144200894
chr1	144202958	144203237
chr1	144215353	144215571
chr1	144239045	144239547
chr1	144267910	144268332
chr1	144283065	144283611
chr1	144317592	144317941
chr1	144330330	144330669
chr1	144343386	144343704
chr1	144764593	144764881
chr1	144862241	144862445
chr1	144903091	144903318
chr1	146967624	146967758
chr1	146967888	146968177
chr1	148903134	148903447
chr1	148904183	148904332
chr1	149840881	149841143
chr1	149841241	149841342
chr1	149891177	149891405
chr1	149911152	149911383
chr1	149923877	149924139
chr1	149940233	149940592
chr1	149947023	149947307
chr1	149947695	149947867
chr1	149954059	149954340
chr1	149955620	149955750
chr1	149960855	149961030
chr1	150143633	150143851
chr1	150151397	150151689
chr1	150164861	150165239
chr1	150167283	150167466
chr1	150335239	150335405
chr1	150377337	150377722
chr1	150470104	150470307
chr1	150496700	150496936
chr1	150759525	150760021
chr1	151001998	151002246
chr1	151074583	151074740
chr1	151105349	151105493
chr1	151228441	151228606
chr1	151245403	151245504
chr1	151250773	151251206
chr1	151270760	151270922
chr1	151287549	151287932
chr1	151338327	151338451
chr1	151343099	151343275
chr1	151422261	151422508
chr1	151457217	151457381
chr1	151584533	151584819
chr1	151597959	151598271
chr1	151620730	151621021
chr1	151625398	151625529
chr1	151625755	151625936
chr1	151661108	151661231
chr1	151663086	151663204
chr1	151686767	151687012
chr1	151689119	151689343
chr1	151689572	151689826
chr1	151783557	151783757
chr1	151917826	151918079
chr1	151948219	151948331
chr1	151953683	151953827
chr1	151976897	151977024
chr1	151997533	151997660
chr1	151999646	151999747
chr1	152015755	152015866
chr1	152019230	152019539
chr1	152428373	152428523
chr1	152525013	152525227
chr1	152528865	152529157
chr1	152536485	152536860
chr1	152554069	152554439
chr1	152581288	152581495
chr1	152599416	152599639
chr1	152612816	152613025
chr1	152688124	152688225
chr1	152768164	152768318
chr1	152796891	152796998
chr1	152798240	152798476
chr1	152805049	152805150
chr1	152832435	152832541
chr1	153299480	153299782
chr1	153304875	153305084
chr1	153351147	153351261
chr1	153431868	153431981
chr1	153434036	153434137
chr1	153489187	153489382
chr1	153532283	153532667
chr1	153585866	153586002
chr1	153588007	153588216
chr1	153790738	153790923
chr1	153796147	153796377
chr1	153803558	153803885
chr1	153836146	153836327
chr1	153894240	153894669
chr1	153913953	153914206
chr1	154003897	154003998
chr1	154006201	154006320
chr1	154032692	154032993
chr1	154046393	154046550
chr1	154061555	154061656
chr1	154097720	154098013
chr1	154104941	154105042
chr1	154118005	154118273
chr1	154258755	154258933
chr1	154786463	154786612
chr1	154794481	154794671
chr1	154794746	154794888
chr1	154823243	154823344
chr1	155028836	155029030
chr1	155050240	155050565
chr1	155051213	155051375
chr1	155059546	155059826
chr1	155065401	155065620
chr1	155070578	155070902
chr1	155075029	155075187
chr1	155075999	155076201
chr1	155091401	155091732
chr1	155138913	155139156
chr1	155145769	155145929
chr1	155412806	155413033
chr1	155476260	155476545
chr1	155483756	155483913
chr1	155494410	155494691
chr1	155949320	155949426
chr1	156010259	156010399
chr1	156025222	156025365
chr1	156028457	156028783
chr1	156264008	156264285
chr1	156437360	156437714
chr1	156459748	156460002
chr1	156468700	156468888
chr1	156471206	156471351
chr1	156633259	156633360
chr1	156660927	156661028
chr1	156720383	156720490
chr1	156859961	156860155
chr1	156921650	156921876
chr1	156986335	156986574
chr1	156996555	156996802
chr1	157008036	157008527
chr1	157017651	157017752
chr1	157019970	157020197
chr1	157039088	157039424
chr1	157101146	157101376
chr1	157445491	157445592
chr1	157518341	157518540
chr1	158948071	158948338
chr1	159186851	159187169
chr1	159198648	159198929
chr1	159225610	159225711
chr1	159290970	159291166
chr1	159334218	159334501
chr1	159591232	159591337
chr1	159595803	159596024
chr1	159735121	159735379
chr1	159743803	159744173
chr1	159767354	159767532
chr1	159812787	159813176
chr1	159889396	159889767
chr1	159923068	159923276
chr1	159997409	159997678
chr1	160037028	160037152
chr1	160211791	160211905
chr1	160233352	160233474
chr1	160233959	160234137
chr1	160246031	160246247
chr1	160268249	160268368
chr1	160268464	160268600
chr1	160280678	160280967
chr1	160293549	160293784
chr1	160297288	160297480
chr1	160301270	160301386
chr1	160354198	160354322
chr1	160377777	160377883
chr1	160441259	160441524
chr1	160861312	160861413
chr1	161076401	161076605
chr1	161077403	161077504
chr1	161139672	161139784
chr1	161329340	161329616
chr1	161351109	161351232
chr1	161482259	161482534
chr1	161497395	161497581
chr1	161500713	161501005
chr1	161512155	161512408
chr1	161517452	161517637
chr1	161520351	161520452
chr1	161528249	161528457
chr1	161728678	161728821
chr1	161734745	161735297
chr1	161896087	161896418
chr1	161897242	161897360
chr1	161998791	161999185
chr1	162005244	162005624
chr1	162165097	162165207
chr1	162207224	162207526
chr1	162509455	162509968
chr1	162563345	162563550
chr1	162565052	162565352
chr1	162571201	162571351
chr1	162571419	162571632
chr1	162625269	162625615
chr1	162773767	162773960
chr1	163382333	163382813
chr1	163383643	163383890
chr1	163899816	163899953
chr1	163900280	163900407
chr1	163964102	163964312
chr1	163975211	163975358
chr1	164060222	164060323
chr1	164135280	164135785
chr1	164136008	164136203
chr1	164440286	164440535
chr1	164652235	164652524
chr1	164757130	164757449
chr1	164814373	164814538
chr1	164898876	164899163
chr1	165021295	165021456
chr1	165120466	165120607
chr1	165133961	165134149
chr1	165215987	165216102
chr1	165438403	165438504
chr1	165471581	165471790
chr1	165621814	165621975
chr1	165651245	165651427
chr1	165667058	165667217
chr1	165675215	165675470
chr1	165681276	165681470
chr1	165681516	165681658
chr1	165682556	165682775
chr1	165691606	165691805
chr1	165697645	165697796
chr1	165707433	165707534
chr1	165717773	165717968
chr1	165736186	165736432
chr1	165737617	165737746
chr1	165737942	165738141
chr1	165766643	165766824
chr1	165771548	165771829
chr1	165958293	165958448
chr1	166105523	166105750
chr1	166115911	166116068
chr1	166125100	166125201
chr1	166137647	166137902
chr1	166138173	166138650
chr1	166244498	166244663
chr1	166268399	166268581
chr1	166339198	166339408
chr1	166345696	166345863
chr1	166429879	166430297
chr1	166524741	166525016
chr1	166571905	166572107
chr1	166631753	166632118
chr1	166776377	166776641
chr1	166787888	166788324
chr1	166793167	166793374
chr1	166799141	166799315
chr1	166843360	166843504
chr1	166924061	166924458
chr1	167247096	167247308
chr1	167266567	167266673
chr1	167268713	167268921
chr1	167337705	167338001
chr1	167339421	167339786
chr1	167369911	167370218
chr1	167554077	167554229
chr1	170136463	170136746
chr1	170161984	170162085
chr1	170164973	170165204
chr1	170282353	170282739
chr1	170466143	170466293
chr1	170478296	170478556
chr1	170510648	170510820
chr1	170554584	170554860
chr1	170554956	170555328
chr1	170582545	170582660
chr1	170608755	170608867
chr1	170683971	170684072
chr1	170765857	170766010
chr1	170767130	170767273
chr1	170768968	170769069
chr1	170795830	170796259
chr1	170845815	170845991
chr1	170853643	170853833
chr1	170863189	170863307
chr1	170898519	170898669
chr1	170912309	170912597
chr1	170934523	170934641
chr1	170939374	170939530
chr1	170953299	170953489
chr1	170962457	170962577
chr1	170967612	170967787
chr1	170973071	170973265
chr1	170985254	170985355
chr1	170997926	170998027
chr1	170998132	170998626
chr1	171006503	171006607
chr1	171019731	171019863
chr1	171038582	171038683
chr1	171057419	171057559
chr1	171102664	171103068
chr1	171111102	171111231
chr1	171111370	171111543
chr1	171113915	171114219
chr1	171171288	171171532
chr1	171183610	171183776
chr1	171183896	171184099
chr1	171184363	171184616
chr1	171232003	171232199
chr1	171262804	171263003
chr1	171268452	171268592
chr1	171272220	171272408
chr1	171379863	171380155
chr1	171390110	171390403
chr1	171451108	171451256
chr1	171554008	171554242
chr1	171561308	171561484
chr1	171608512	171608725
chr1	171617042	171617190
chr1	171619121	171619431
chr1	171637214	171637329
chr1	171658541	171658859
chr1	171713450	171713697
chr1	171827785	171828014
chr1	171844221	171844535
chr1	171845163	171845264
chr1	171849495	171849846
chr1	171851659	171851835
chr1	171917852	171917966
chr1	171957342	171957675
chr1	172016170	172016271
chr1	172017556	172017746
chr1	172095677	172095778
chr1	172217211	172217391
chr1	172241002	172241233
chr1	172277192	172277474
chr1	172331722	172331823
chr1	172347544	172347645
chr1	172423382	172423773
chr1	172456002	172456327
chr1	172470072	172470344
chr1	172490418	172490612
chr1	172501776	172502024
chr1	172513946	172514345
chr1	172515355	172515548
chr1	172522615	172522763
chr1	172525248	172525465
chr1	172566242	172566559
chr1	172643665	172644190
chr1	173409134	173409369
chr1	173412000	173412150
chr1	173418946	173419250
chr1	173426488	173426648
chr1	173427464	173427720
chr1	173430435	173430631
chr1	173451746	173451990
chr1	173491201	173491412
chr1	173694374	173694524
chr1	173737071	173737274
chr1	173762570	173762678
chr1	173802696	173803172
chr1	173809376	173809570
chr1	173879408	173879549
chr1	173887177	173887327
chr1	173887458	173887711
chr1	173908553	173908718
chr1	173949246	173949352
chr1	173977759	173977860
chr1	174004778	174005014
chr1	174053029	174053456
chr1	174236060	174236335
chr1	174353728	174353964
chr1	174354784	174354905
chr1	175639886	175640086
chr1	175857307	175857620
chr1	176797430	176797531
chr1	176801106	176801207
chr1	176823985	176824234
chr1	176826272	176826387
chr1	176827533	176827833
chr1	176828063	176828335
chr1	176832198	176832302
chr1	176832663	176832933
chr1	176847582	176847842
chr1	176853371	176853522
chr1	176996888	176996989
chr1	177338790	177338946
chr1	177470182	177470545
chr1	177478770	177478871
chr1	177483681	177483829
chr1	177489808	177490122
chr1	177568492	177568752
chr1	177569628	177569935
chr1	177623439	177623779
chr1	177642206	177642378
chr1	177644291	177644478
chr1	177681236	177681549
chr1	177703493	177703772
chr1	177708799	177709058
chr1	177711140	177711369
chr1	177711424	177711650
chr1	177714059	177714342
chr1	177737522	177737944
chr1	178217266	178217499
chr1	178336497	178336693
chr1	178342700	178342874
chr1	178369346	178369586
chr1	178492599	178492947
chr1	178664658	178664872
chr1	178675397	178675576
chr1	178675652	178675887
chr1	178677960	178678134
chr1	178991613	178991809
chr1	179010780	179010990
chr1	179026749	179026961
chr1	179045945	179046166
chr1	179073033	179073355
chr1	179163993	179164245
chr1	179434838	179435113
chr1	179488101	179488324
chr1	179583223	179583350
chr1	179842650	179842907
chr1	180260992	180261268
chr1	180263503	180263673
chr1	180296252	180296395
chr1	180300407	180300601
chr1	180302713	180303010
chr1	180343009	180343115
chr1	180357829	180358033
chr1	180365190	180365424
chr1	180387422	180387813
chr1	180393198	180393381
chr1	180401863	180402072
chr1	180403703	180404066
chr1	180417159	180417499
chr1	180604703	180604851
chr1	180607570	180607678
chr1	180616882	180617064
chr1	180698187	180698320
chr1	180763982	180764093
chr1	180771816	180771996
chr1	180826743	180826920
chr1	180835400	180835561
chr1	180848237	180848404
chr1	180848677	180848914
chr1	180849026	180849165
chr1	180888795	180888942
chr1	180922326	180922605
chr1	180944655	180944931
chr1	181170199	181170546
chr1	181226947	181227163
chr1	181232332	181232615
chr1	181246950	181247082
chr1	181247245	181247530
chr1	181256768	181257351
chr1	181316722	181316852
chr1	181345565	181345859
chr1	181372360	181372591
chr1	181395269	181395560
chr1	181540524	181540672
chr1	181552867	181553126
chr1	181845914	181846084
chr1	181860699	181861051
chr1	182045242	182045523
chr1	182255092	182255373
chr1	182292208	182292309
chr1	182368876	182369075
chr1	182369543	182369672
chr1	182380774	182380982
chr1	182461397	182461638
chr1	182504280	182504507
chr1	182506638	182506917
chr1	182511923	182512167
chr1	182513058	182513161
chr1	182527941	182528770
chr1	182562682	182562874
chr1	182707594	182707737
chr1	182735292	182735448
chr1	182755071	182755354
chr1	182792852	182793181
chr1	182908333	182908720
chr1	182909736	182909852
chr1	182922882	182923113
chr1	182928548	182928729
chr1	182944772	182944974
chr1	182951396	182951606
chr1	182960176	182960374
chr1	182961863	182962003
chr1	183264199	183264664
chr1	183266247	183266390
chr1	183307649	183307803
chr1	183320701	183321106
chr1	183510832	183511030
chr1	183803517	183803709
chr1	183979713	183980215
chr1	184049126	184049362
chr1	184083212	184083369
chr1	184173891	184174048
chr1	184235729	184235833
chr1	184274820	184274921
chr1	184324380	184324512
chr1	184357950	184358209
chr1	184439570	184439801
chr1	184441263	184441541
chr1	184444313	184444486
chr1	184471403	184471698
chr1	184478106	184478327
chr1	184480621	184480925
chr1	184484944	184485064
chr1	184530620	184530873
chr1	184535900	184536029
chr1	184536375	184536612
chr1	184536658	184536770
chr1	184542460	184542658
chr1	184562919	184563062
chr1	184563107	184563208
chr1	184590702	184590976
chr1	184618125	184618368
chr1	184622588	184622787
chr1	184692873	184692974
chr1	184728802	184729003
chr1	184738014	184738217
chr1	184807721	184807941
chr1	184853339	184853531
chr1	185193720	185193821
chr1	185196400	185196647
chr1	185205153	185205349
chr1	185218109	185218227
chr1	185224737	185224968
chr1	185238577	185238678
chr1	185376405	185376733
chr1	189799078	189799261
chr1	191021282	191021428
chr1	191073042	191073421
chr1	191085626	191086095
chr1	191111256	191111523
chr1	191122878	191123040
chr1	191131856	191131974
chr1	191197999	191198330
chr1	191201230	191201493
chr1	191224377	191224625
chr1	191230417	191230983
chr1	191248565	191248756
chr1	191250041	191250315
chr1	191254513	191254760
chr1	191259196	191259385
chr1	191269414	191269981
chr1	191270126	191270417
chr1	191275653	191275927
chr1	191281242	191281494
chr1	191292331	191292757
chr1	191312541	191312993
chr1	191327565	191327713
chr1	191328040	191328280
chr1	191334578	191334854
chr1	191438458	191438841
chr1	191458362	191458565
chr1	191557271	191557381
chr1	191559878	191560094
chr1	191592337	191592646
chr1	191599320	191599536
chr1	191643027	191643139
chr1	191662216	191662494
chr1	191724752	191724971
chr1	191741085	191741332
chr1	191756644	191756963
chr1	191817893	191818087
chr1	191849427	191849912
chr1	191875780	191876000
chr1	191878074	191878229
chr1	191955254	191955594
chr1	191989968	191990343
chr1	192070836	192071045
chr1	192078403	192078911
chr1	192101429	192101648
chr1	192699185	192699535
chr1	192736157	192736371
chr1	192753160	192753606
chr1	192778985	192779095
chr1	192786376	192786481
chr1	193002346	193002687
chr1	193160394	193160686
chr1	193191587	193192124
chr1	193400415	193400732
chr1	193580469	193580771
chr1	193844621	193844722
chr1	194671870	194672173
chr1	194677862	194678084
chr1	194943671	194943840
chr1	194989115	194989283
chr1	194995142	194995540
chr10	3697619	3697793
chr10	3779286	3779387
chr10	3840047	3840188
chr10	3863507	3863790
chr10	4079703	4080216
chr10	4270789	4270958
chr10	4430448	4430686
chr10	4469548	4469673
chr10	4601360	4601606
chr10	4601844	4602075
chr10	4612615	4612970
chr10	4675047	4675148
chr10	4787042	4787431
chr10	4900496	4900604
chr10	4910560	4910712
chr10	5067213	5067458
chr10	5079963	5080196
chr10	5080259	5080385
chr10	5191613	5191827
chr10	5208089	5208195
chr10	5208270	5208713
chr10	5256834	5256967
chr10	5288406	5288623
chr10	5500161	5500268
chr10	7040184	7040349
chr10	7063040	7063295
chr10	7064164	7064365
chr10	7833833	7833934
chr10	7841672	7842120
chr10	7847132	7847615
chr10	7923607	7923738
chr10	7924464	7924565
chr10	8010045	8010158
chr10	8021486	8021638
chr10	8059683	8059833
chr10	8065875	8066057
chr10	8066993	8067193
chr10	8072619	8072782
chr10	8240823	8240947
chr10	8342615	8343033
chr10	8759269	8759509
chr10	8777579	8777903
chr10	8777970	8778209
chr10	8858796	8859001
chr10	8870430	8870725
chr10	8881810	8882097
chr10	8912229	8912655
chr10	8925320	8925558
chr10	8926359	8926573
chr10	8945197	8945342
chr10	8948322	8948496
chr10	9880446	9880674
chr10	9881934	9882050
chr10	9893640	9893785
chr10	9897091	9897202
chr10	9902002	9902241
chr10	9907611	9907755
chr10	9908084	9908244
chr10	10184493	10184620
chr10	10287419	10287844
chr10	10318913	10319082
chr10	10321183	10321497
chr10	10396155	10396353
chr10	10408306	10408467
chr10	10411167	10411342
chr10	10424480	10424633
chr10	10429100	10429312
chr10	10429788	10429898
chr10	10457025	10457404
chr10	10469270	10469467
chr10	10660115	10660255
chr10	10742272	10742437
chr10	12035249	12035464
chr10	12573685	12573977
chr10	12612627	12612728
chr10	12735764	12736054
chr10	12796769	12796870
chr10	12836533	12836766
chr10	12866960	12867143
chr10	12874904	12875196
chr10	12919333	12919586
chr10	12936295	12936396
chr10	12957398	12957551
chr10	12963423	12963717
chr10	13103968	13104152
chr10	13273866	13274089
chr10	13301165	13301381
chr10	13499716	13499852
chr10	13560202	13560328
chr10	13686252	13686390
chr10	13832648	13833055
chr10	13837734	13837992
chr10	13933474	13933617
chr10	13935764	13935875
chr10	13946593	13946776
chr10	13983699	13983936
chr10	13988340	13988587
chr10	14055460	14055663
chr10	14133069	14133170
chr10	14148078	14148235
chr10	14174245	14174438
chr10	14186350	14186874
chr10	14207724	14208034
chr10	14210176	14210350
chr10	14328325	14328486
chr10	14474671	14474851
chr10	14474931	14475218
chr10	14475736	14475867
chr10	14531153	14531527
chr10	14959190	14959352
chr10	15262387	15262593
chr10	15297438	15297539
chr10	15671765	15671930
chr10	15757525	15757753
chr10	16116708	16116809
chr10	16498659	16499029
chr10	16589383	16589737
chr10	16592996	16593117
chr10	16637132	16637353
chr10	16652542	16652780
chr10	16714589	16714790
chr10	16989660	16989853
chr10	16996876	16997271
chr10	17034871	17035230
chr10	17043140	17043289
chr10	17201158	17201581
chr10	17221550	17221877
chr10	17294527	17294661
chr10	17343951	17344052
chr10	17347831	17348190
chr10	17383158	17383335
chr10	17416281	17416409
chr10	17418212	17418474
chr10	17485075	17485258
chr10	17485560	17485741
chr10	17518531	17519010
chr10	17522143	17522438
chr10	17550654	17550887
chr10	17560053	17560223
chr10	17575897	17576106
chr10	17589282	17589461
chr10	17613420	17613528
chr10	17629808	17629994
chr10	17660870	17661096
chr10	17669572	17669714
chr10	17683914	17684068
chr10	17691849	17691957
chr10	17697942	17698184
chr10	17772424	17772767
chr10	17775227	17775381
chr10	17787925	17788195
chr10	17788544	17788674
chr10	17842079	17842287
chr10	17861229	17861389
chr10	18237283	18237565
chr10	18561575	18561702
chr10	18836105	18836206
chr10	18931473	18931623
chr10	18943323	18943808
chr10	18996469	18996607
chr10	19009477	19009658
chr10	19043916	19044140
chr10	19062012	19062557
chr10	19062614	19062797
chr10	19094402	19094582
chr10	19170634	19170894
chr10	19186308	19186439
chr10	19506514	19506680
chr10	19522336	19522451
chr10	19551748	19551849
chr10	19559864	19560053
chr10	19570340	19570537
chr10	19584204	19584400
chr10	19691819	19692140
chr10	19915439	19915602
chr10	19939261	19939524
chr10	19941167	19941400
chr10	19942081	19942213
chr10	19991949	19992092
chr10	20036979	20037080
chr10	20037122	20037223
chr10	20058227	20058359
chr10	20104460	20104880
chr10	20105522	20105647
chr10	20123473	20123719
chr10	20349032	20349164
chr10	20437618	20437765
chr10	20505557	20505836
chr10	20737233	20737347
chr10	20773267	20773369
chr10	20818666	20818769
chr10	20834888	20835031
chr10	20835237	20835527
chr10	20855248	20855351
chr10	20990678	20990939
chr10	21077135	21077377
chr10	21077523	21077624
chr10	21565673	21565954
chr10	21605087	21605292
chr10	21609596	21609910
chr10	21636825	21636960
chr10	21696809	21697002
chr10	21701565	21701666
chr10	21777205	21777458
chr10	21827125	21827488
chr10	21845447	21845550
chr10	21889534	21889725
chr10	21946703	21947024
chr10	21947068	21947351
chr10	21976396	21976732
chr10	21992551	21992660
chr10	22038201	22038328
chr10	22059571	22059673
chr10	22070306	22070426
chr10	22165695	22165975
chr10	22166118	22166296
chr10	22169238	22169408
chr10	22186470	22186571
chr10	22194815	22194936
chr10	22286297	22286644
chr10	22302447	22302611
chr10	22353935	22354130
chr10	22354275	22354544
chr10	22357498	22357659
chr10	22384959	22385095
chr10	22699988	22700236
chr10	22720938	22721042
chr10	22747082	22747280
chr10	23176976	23177257
chr10	23180183	23180284
chr10	24087087	24087221
chr10	24133269	24133485
chr10	24142835	24143045
chr10	24160538	24160639
chr10	24165737	24166002
chr10	24591883	24592050
chr10	24635379	24635796
chr10	24642895	24643255
chr10	24823716	24823919
chr10	24911256	24911603
chr10	24930229	24930607
chr10	24950312	24950521
chr10	25119162	25119364
chr10	25128476	25128905
chr10	25268608	25268709
chr10	25284528	25284678
chr10	25318469	25318704
chr10	25321293	25321463
chr10	25331750	25332055
chr10	25366724	25367006
chr10	25374891	25375021
chr10	25381250	25381400
chr10	25434457	25434762
chr10	25464420	25464521
chr10	26544926	26545136
chr10	26559285	26559651
chr10	26564551	26564837
chr10	26576339	26576502
chr10	26577135	26577305
chr10	26688202	26688334
chr10	26725315	26725532
chr10	26762587	26762893
chr10	26778978	26779145
chr10	26780629	26780852
chr10	26798976	26799203
chr10	26799595	26800046
chr10	26827588	26827779
chr10	26836233	26836335
chr10	26836523	26836800
chr10	26836931	26837083
chr10	26895837	26896164
chr10	28303917	28304142
chr10	28323123	28323336
chr10	28463855	28463966
chr10	28516217	28516334
chr10	28540720	28540900
chr10	28593941	28594182
chr10	28746500	28746737
chr10	29361285	29362287
chr10	30550153	30550350
chr10	30674769	30675085
chr10	30712528	30712904
chr10	30723156	30723285
chr10	30729849	30730065
chr10	30751702	30751863
chr10	30755035	30755304
chr10	30796999	30797100
chr10	30811028	30811254
chr10	31519541	31519762
chr10	31538330	31538553
chr10	31538864	31538999
chr10	31544290	31544418
chr10	31544672	31544841
chr10	31557221	31557648
chr10	31594722	31594854
chr10	31600211	31600393
chr10	34131483	34131679
chr10	34138121	34138289
chr10	34158924	34159030
chr10	34171779	34172013
chr10	34172796	34172897
chr10	34198138	34198444
chr10	34215822	34215940
chr10	34235544	34235723
chr10	34249635	34249872
chr10	34267431	34267544
chr10	34267721	34267822
chr10	34307042	34307409
chr10	37112813	37112914
chr10	37141032	37141470
chr10	37190083	37190338
chr10	37195053	37195320
chr10	37203872	37203992
chr10	37228012	37228143
chr10	37231952	37232395
chr10	37236190	37236291
chr10	37257691	37257792
chr10	37261206	37261431
chr10	37290039	37290369
chr10	37321302	37321497
chr10	37337317	37337597
chr10	37338295	37338643
chr10	37342767	37342927
chr10	37359007	37359162
chr10	37361085	37361213
chr10	37364591	37364806
chr10	37400481	37400624
chr10	38880403	38880547
chr10	39261250	39261475
chr10	39266667	39266858
chr10	39267092	39267256
chr10	39415724	39415873
chr10	39417747	39417923
chr10	39435150	39435385
chr10	39443176	39443321
chr10	39451177	39451411
chr10	39456403	39456504
chr10	39499277	39499378
chr10	40068870	40068998
chr10	40073712	40073877
chr10	40077682	40077851
chr10	40094813	40095069
chr10	40097596	40097806
chr10	40108099	40108200
chr10	40125320	40125449
chr10	40128501	40128846
chr10	40136110	40136211
chr10	40152549	40152801
chr10	40165113	40165246
chr10	40229513	40229722
chr10	40229786	40230023
chr10	40275904	40276320
chr10	40300769	40301032
chr10	40316944	40317189
chr10	40317258	40317399
chr10	40358195	40358491
chr10	40372389	40372650
chr10	40437198	40437433
chr10	40448064	40448234
chr10	40457240	40457459
chr10	40499937	40500171
chr10	40525883	40526083
chr10	40565783	40565951
chr10	41385594	41385723
chr10	41385913	41386191
chr10	41473848	41473987
chr10	41477278	41477409
chr10	41523839	41524037
chr10	41571175	41571345
chr10	41573300	41573405
chr10	41587497	41587601
chr10	41826647	41826787
chr10	41882983	41883162
chr10	41978812	41979113
chr10	42022765	42022866
chr10	42089226	42089398
chr10	42093289	42093425
chr10	42123028	42123129
chr10	42225279	42225436
chr10	42244694	42244847
chr10	42244919	42245321
chr10	42258174	42258275
chr10	42269413	42269514
chr10	42270790	42271057
chr10	42464281	42464522
chr10	42504452	42504561
chr10	42962774	42962987
chr10	43001270	43001420
chr10	43034791	43035111
chr10	43641137	43641438
chr10	43667792	43668307
chr10	43703088	43703207
chr10	43752113	43752371
chr10	43832991	43833277
chr10	43841172	43841381
chr10	43856468	43856789
chr10	43996455	43996585
chr10	44029602	44029880
chr10	44069257	44069392
chr10	44327162	44327335
chr10	44342017	44342134
chr10	44342186	44342374
chr10	44380510	44380891
chr10	44380989	44381129
chr10	44434789	44434937
chr10	44448168	44448269
chr10	44474308	44474451
chr10	44553735	44553942
chr10	44565262	44565363
chr10	44589310	44589696
chr10	44596036	44596193
chr10	44602163	44602424
chr10	44625584	44625912
chr10	44631699	44631892
chr10	44659578	44659987
chr10	44676701	44676811
chr10	44691637	44691945
chr10	44692011	44692205
chr10	44702164	44702414
chr10	44818704	44818900
chr10	44858814	44858945
chr10	45048756	45048890
chr10	45821380	45821584
chr10	50586645	50586858
chr10	50612158	50612334
chr10	50690301	50690620
chr10	50702472	50702654
chr10	50763102	50763240
chr10	51422617	51422890
chr10	51435817	51436078
chr10	51454034	51454260
chr10	51455873	51456127
chr10	51459703	51459936
chr10	51520113	51520296
chr10	51521548	51521921
chr10	51526240	51526409
chr10	51529041	51529143
chr10	51529260	51529361
chr10	51530908	51531083
chr10	51534800	51534901
chr10	51553925	51554026
chr10	51571297	51571492
chr10	51597291	51597538
chr10	53505574	53505788
chr10	53925467	53925744
chr10	53927884	53928247
chr10	54032409	54032693
chr10	54040326	54040652
chr10	54040737	54041095
chr10	54059973	54060153
chr10	54112525	54112730
chr10	54117793	54118142
chr10	54119327	54119579
chr10	54132742	54132890
chr10	54154107	54154208
chr10	56598271	56598481
chr10	56685991	56686221
chr10	56793018	56793337
chr10	56852580	56852794
chr10	56879745	56880020
chr10	56912720	56912997
chr10	57463471	57463595
chr10	57492031	57492483
chr10	57637084	57637272
chr10	57637688	57637935
chr10	57690216	57690466
chr10	57712788	57712986
chr10	57721157	57721309
chr10	57722502	57722672
chr10	57727739	57728015
chr10	57745582	57745710
chr10	57760811	57761218
chr10	57793075	57793252
chr10	58331841	58332032
chr10	58341819	58341979
chr10	58350769	58350932
chr10	58351752	58352009
chr10	58360777	58360878
chr10	58370334	58370447
chr10	58382034	58382191
chr10	58383429	58383548
chr10	58393114	58393371
chr10	58399438	58399653
chr10	58405476	58405577
chr10	58405962	58406239
chr10	59236490	59236759
chr10	59265697	59265876
chr10	59333630	59333731
chr10	59430950	59431240
chr10	59564529	59564930
chr10	59577890	59578441
chr10	59589485	59589631
chr10	59589970	59590081
chr10	59825502	59825794
chr10	59887424	59887752
chr10	59980809	59981130
chr10	60252681	60252955
chr10	60260680	60260927
chr10	60262387	60262633
chr10	60268867	60269017
chr10	60273464	60273629
chr10	60286696	60286875
chr10	60341674	60341801
chr10	60349097	60349363
chr10	60362274	60362553
chr10	60367298	60367493
chr10	60379762	60379885
chr10	60391121	60391222
chr10	60398545	60398699
chr10	60569253	60569388
chr10	60706332	60706571
chr10	60744791	60744894
chr10	60745034	60745171
chr10	60807946	60808107
chr10	60931916	60932041
chr10	60934349	60934594
chr10	60958022	60958225
chr10	61114205	61114612
chr10	61134137	61134332
chr10	61135314	61135479
chr10	61374046	61374342
chr10	61504263	61504406
chr10	61706526	61706698
chr10	62287841	62287965
chr10	62311604	62311725
chr10	62320500	62320715
chr10	62337260	62337517
chr10	62426692	62426802
chr10	62506286	62506496
chr10	62509281	62509382
chr10	62543468	62543904
chr10	62553622	62553876
chr10	62556613	62556768
chr10	62740054	62740265
chr10	62948643	62948919
chr10	63176563	63176727
chr10	63177393	63177560
chr10	63247623	63247759
chr10	66814436	66814739
chr10	66852028	66852266
chr10	66852834	66853043
chr10	66864226	66864927
chr10	66911657	66911758
chr10	66920238	66920563
chr10	66928221	66928425
chr10	66930698	66930990
chr10	66932759	66932860
chr10	66937231	66937354
[truncated: 16,968 more rows]
