# Supplementary material for: Labelled regulatory elements are pervasive features of the macrophage genome and are dynamically utilized by classical and alternative polarization signals
Source: Nucleic Acids Res. 2019 Feb 25;47(6):2778–92. doi: 10.1093/nar/gkz118 (PMC6451134; doi:10.1093/nar/gkz118)
Supplement: Supplementary Data [file gkz118_supplemental_files.zip › Supplementary_Table_S3.xlsx]

## Sheet: IR8-bound down-reg in IRF8KO
Distal IRF8 sites down-regulated in Irf8-/- cells compared to wild type BMDM cells
chr1	84881605	84882132
chr1	162509455	162509968
chr1	58742491	58742840
chr1	88474528	88474919
chr1	79581391	79581762
chr1	13874024	13874351
chr1	105801199	105801624
chr1	21086324	21086600
chr1	66712930	66713331
chr1	195371672	195372018
chr1	66649651	66649938
chr1	160441259	160441524
chr1	58289940	58290377
chr1	161497395	161497644
chr1	14484556	14484841
chr1	133856151	133856581
chr1	64927987	64928266
chr1	127597578	127597868
chr1	161406405	161406769
chr1	84464818	84465170
chr1	171658506	171658859
chr1	127257094	127257398
chr1	159596696	159597043
chr1	149840881	149841179
chr1	135467035	135467258
chr1	64928625	64928822
chr1	193400415	193400732
chr1	159735121	159735426
chr1	184085039	184085269
chr1	120202489	120202861
chr1	34389224	34389852
chr1	183803852	183804114
chr1	54006132	54006449
chr1	89602960	89603226
chr1	106400881	106401267
chr1	173802628	173803189
chr1	184357905	184358272
chr1	159334218	159334557
chr1	154046023	154046260
chr1	86228803	86229009
chr1	64191639	64191890
chr1	127622441	127622630
chr1	35759710	35760072
chr1	43361399	43361753
chr1	17451568	17451978
chr1	172277192	172277479
chr1	183803449	183803715
chr1	155494410	155494691
chr1	161734745	161735297
chr1	136137172	136137317
chr1	84426693	84426965
chr1	55528897	55529422
chr1	100079879	100080124
chr1	66650095	66650332
chr1	120236400	120236770
chr1	125577041	125577294
chr1	172643655	172644190
chr1	161998791	161999185
chr1	105435040	105435344
chr1	56685210	56685493
chr1	75400785	75401034
chr1	84561867	84562212
chr1	73998150	73998701
chr1	154065426	154065677
chr1	153803468	153803885
chr1	53882581	53882818
chr1	176823985	176824236
chr1	144283065	144283617
chr1	65245763	65245964
chr1	184441183	184441567
chr1	193191587	193192124
chr1	160373432	160373652
chr1	151783557	151783757
chr1	24553495	24553709
chr1	166776339	166776641
chr1	194734975	194735148
chr1	144343359	144343704
chr1	164757115	164757462
chr1	154046349	154046550
chr1	131360819	131361259
chr1	165432990	165433212
chr1	106628380	106628551
chr1	55806995	55807317
chr1	77280763	77280955
chr1	152554069	152554459
chr1	152536481	152536895
chr1	127627419	127627635
chr1	79669679	79669925
chr1	193580442	193580813
chr1	125454583	125454796
chr1	160297204	160297480
chr1	131293938	131294407
chr1	171037950	171038245
chr1	171957342	171957682
chr1	6465016	6465228
chr1	54563890	54564306
chr1	182045242	182045523
chr1	157518276	157518540
chr1	176832637	176832937
chr1	161500679	161501021
chr1	74066541	74066833
chr1	105742560	105742828
chr1	86263541	86264140
chr1	6624457	6624919
chr1	135534826	135535099
chr1	144862241	144862445
chr1	46894446	46894766
chr1	9876857	9877285
chr1	106321487	106321686
chr1	151661031	151661244
chr1	106401316	106401560
chr1	171713450	171713760
chr1	159743803	159744173
chr1	33900216	33900475
chr1	153796130	153796416
chr1	133771877	133772298
chr1	44162496	44162676
chr1	23184677	23185011
chr1	151686767	151687029
chr1	181125985	181126202
chr1	72013936	72014203
chr1	105746613	105746824
chr1	133815808	133816051
chr1	158948071	158948350
chr1	127242904	127243135
chr1	156028414	156028783
chr1	14104599	14104782
chr1	191327565	191327806
chr1	177568490	177568752
chr1	127083829	127084193
chr1	53824201	53824400
chr1	131038093	131038443
chr1	71893590	71893874
chr1	39922719	39923033
chr1	120251022	120251493
chr1	125473286	125473594
chr1	105170189	105170456
chr1	54920130	54920438
chr1	98727697	98728091
chr1	128825024	128825555
chr1	166924061	166924476
chr1	132133369	132133890
chr1	13647795	13648256
chr1	98094806	98095126
chr1	13865787	13865970
chr1	39636138	39636551
chr1	130918638	130918859
chr1	166137580	166137917
chr1	133784511	133784835
chr1	36436637	36437091
chr1	165766618	165766824
chr1	136430216	136430515
chr1	146967888	146968177
chr1	46873522	46874198
chr1	152581230	152581497
chr1	175857307	175857620
chr1	127976566	127976814
chr1	55666276	55666528
chr1	157445489	157445701
chr1	161528249	161528462
chr1	23399623	23399859
chr1	91046347	91046628
chr1	17489213	17489530
chr1	163964102	163964654
chr1	181151290	181151468
chr1	53838199	53838489
chr1	97718481	97718743
chr1	138458166	138458558
chr1	170973071	170973265
chr1	44070303	44070472
chr1	191458362	191458565
chr1	106162600	106162926
chr1	62283746	62283965
chr1	176847522	176847842
chr1	16702927	16703138
chr1	191741085	191741338
chr1	142665303	142665621
chr1	125474236	125474367
chr1	133779005	133779216
chr1	53818141	53818390
chr1	172500555	172500827
chr1	55506448	55506683
chr1	182461397	182461638
chr1	87180895	87181292
chr1	163382333	163382898
chr1	95381045	95381341
chr1	66279651	66279894
chr1	87900959	87901299
chr1	21830107	21830379
chr1	153304856	153305097
chr1	181256753	181257351
chr1	138976078	138976237
chr1	185218109	185218262
chr1	171038582	171038728
chr1	62720286	62720541
chr1	35860839	35861028
chr1	72070504	72070708
chr1	35890507	35890871
chr1	185376405	185376733
chr1	183320696	183321106
chr1	14579426	14579792
chr1	14995461	14995719
chr1	80362444	80362786
chr1	191599320	191599541
chr1	136673410	136673589
chr1	149937930	149938048
chr1	182527941	182528770
chr1	81058985	81059131
chr1	67049630	67049797
chr1	157019834	157020197
chr1	177714043	177714342
chr1	151620689	151621024
chr1	131431975	131432185
chr1	28053982	28054285
chr1	182504235	182504514
chr1	139065287	139065548
chr1	151287549	151287932
chr1	138886139	138886365
chr1	184049126	184049362
chr1	153532283	153532667
chr1	79848783	79849062
chr1	78537510	78537981
chr1	170997918	170998029
chr1	13424618	13424829
chr1	151689572	151689848
chr1	58774010	58774226
chr1	144139898	144140441
chr1	191849427	191849912
chr1	132149545	132149743
chr1	64374697	64375065
chr1	64919352	64919595
chr1	138506702	138506934
chr1	176828063	176828335
chr1	58618302	58618536
chr1	166244395	166244663
chr1	170939374	170939530
chr1	31101179	31101342
chr1	182944772	182945013
chr1	45947880	45948129
chr1	170795825	170796269
chr1	161361774	161361957
chr1	151264865	151265117
chr1	89302686	89302924
chr1	135265937	135266271
chr1	164622531	164622733
chr1	135669885	135670140
chr1	138928751	138929042
chr1	86470505	86471099
chr1	163284250	163284485
chr1	107583865	107584263
chr1	52366424	52366707
chr1	60016076	60016490
chr1	88158534	88158721
chr1	16504964	16505366
chr1	13980283	13980616
chr1	51734641	51734893
chr1	182755030	182755356
chr1	142706068	142706290
chr1	184695554	184695715
chr1	80655252	80655451
chr1	127836706	127836928
chr1	64907778	64908078
chr1	138614647	138614822
chr1	173411992	173412281
chr1	191559859	191560104
chr1	191021263	191021428
chr1	159889080	159889814
chr1	173908507	173908718
chr1	165682539	165682792
chr1	181247131	181247565
chr1	132384371	132384634
chr1	138343436	138343785
chr1	60960510	60960803
chr1	55488341	55488659
chr1	92250946	92251172
chr1	166787841	166788324
chr1	140257748	140257969
chr1	128399136	128399526
chr1	78187239	78187425
chr1	73999048	73999357
chr1	37474674	37475004
chr1	120293842	120294088
chr10	89599338	89599894
chr10	68705523	68705974
chr10	23177320	23177951
chr10	118050254	118050597
chr10	14474879	14475344
chr10	62299995	62300676
chr10	90380194	90380559
chr10	21946683	21947024
chr10	30712528	30712970
chr10	99632387	99632886
chr10	40152444	40152834
chr10	24087049	24087529
chr10	12821350	12821659
chr10	82780385	82780638
chr10	99396660	99397113
chr10	87816918	87817254
chr10	10287419	10287876
chr10	57760810	57761218
chr10	105957490	105957860
chr10	12035212	12035495
chr10	51521548	51521921
chr10	5191613	5191827
chr10	105846833	105847066
chr10	111189174	111189464
chr10	17221505	17221877
chr10	90378739	90379053
chr10	28540664	28540918
chr10	68378193	68378424
chr10	57712767	57713013
chr10	94059655	94059946
chr10	88405895	88406126
chr10	21947064	21947351
chr10	63327151	63327466
chr10	93234832	93235091
chr10	95530818	95531073
chr10	30729849	30730154
chr10	60706332	60706606
chr10	80033199	80033735
chr10	22747054	22747351
chr10	16498659	16499029
chr10	79506749	79507061
chr10	115332145	115332761
chr10	12963404	12963717
chr10	28303917	28304142
chr10	13946593	13946841
chr10	118709660	118710112
chr10	26895837	26896164
chr10	24142747	24143045
chr10	90144501	90144791
chr10	97389588	97389973
chr10	105500642	105500899
chr10	20834739	20835080
chr10	8358299	8358490
chr10	39223513	39223819
chr10	22357498	22357706
chr10	96294817	96295024
chr10	17034871	17035259
chr10	56685985	56686221
chr10	111126981	111127182
chr10	118011957	118012535
chr10	83101432	83101858
chr10	16589383	16589737
chr10	77211113	77211533
chr10	81520073	81520242
chr10	80024273	80024493
chr10	83183950	83184429
chr10	26559285	26559651
chr10	94505357	94505790
chr10	82689922	82690173
chr10	83343856	83344234
chr10	44818563	44818900
chr10	14537199	14537451
chr10	15262387	15262593
chr10	45821188	45821584
chr10	111464881	111465164
chr10	31557221	31557701
chr10	99250806	99251160
chr10	42464179	42464522
chr10	31544672	31544896
chr10	120616489	120617075
chr10	30755035	30755433
chr10	96828771	96829166
chr10	121630181	121630369
chr10	94545610	94545974
chr10	125213950	125214148
chr10	93138781	93139078
chr10	128535932	128536181
chr10	89458745	89459061
chr10	96374634	96374837
chr10	21565673	21565954
chr10	21609596	21609910
chr10	122116671	122116890
chr10	62740054	62740265
chr10	94122631	94122840
chr10	10184436	10184658
chr10	127354509	127354857
chr10	120625492	120625804
chr10	51435712	51436083
chr10	17347831	17348209
chr10	111257487	111257660
chr10	83343289	83343541
chr10	44631699	44631892
chr10	93999472	93999688
chr10	23176976	23177257
chr10	14207709	14208034
chr10	96416687	96416935
chr10	60957961	60958350
chr10	76542716	76543208
chr10	40437198	40437447
chr10	21777205	21777458
chr10	24642895	24643260
chr10	15757525	15757787
chr10	57722431	57722689
chr10	67271709	67271976
chr10	119028561	119028774
chr10	26836221	26836337
chr10	44602162	44602561
chr10	54059973	54060211
chr10	94828024	94828192
chr10	118178841	118179168
chr10	83322624	83322860
chr10	96605227	96605401
chr10	16524224	16524532
chr10	8925320	8925618
chr10	128568129	128568293
chr10	111273549	111273849
chr10	59887424	59887754
chr10	13832592	13833055
chr10	83646438	83646702
chr10	86022124	86022324
chr10	69185435	69185686
chr10	89764868	89765042
chr10	14531094	14531527
chr10	91137444	91137737
chr10	99929301	99929469
chr10	37361085	37361213
chr10	81519681	81519910
chr10	120366208	120366516
chr10	83645008	83645350
chr10	4079703	4080284
chr10	78470831	78471328
chr10	8912200	8912682
chr10	13775626	13775820
chr10	39267086	39267256
chr10	85952124	85952262
chr10	37359005	37359224
chr10	14475731	14475908
chr10	20818620	20818856
chr10	17852651	17852811
chr10	109986057	109986470
chr10	117014641	117014854
chr10	88383546	88383818
chr10	118052079	118052330
chr10	59577890	59578477
chr10	22302404	22302690
chr10	93305966	93306196
chr10	5208089	5208713
chr10	67439257	67439589
chr10	53925460	53925744
chr10	13686238	13686392
chr10	111672568	111673030
chr10	111516234	111516639
chr10	96238339	96238658
chr10	111575959	111576395
chr10	83004589	83004812
chr10	43034789	43035147
chr10	16714579	16714790
chr10	89584729	89584987
chr10	17560053	17560291
chr10	95291208	95291497
chr10	69796482	69796696
chr10	96459237	96459518
chr10	9893623	9893819
chr10	78372759	78373278
chr10	130594709	130595036
chr10	80763583	80764033
chr10	44595974	44596193
chr10	94417747	94418034
chr10	118319000	118319354
chr10	95508794	95509092
chr10	93175414	93175584
chr10	97699127	97699410
chr10	86886501	86886696
chr10	60744767	60744894
chr10	54040326	54041095
chr10	83168346	83168829
chr10	76257814	76258327
chr10	81191437	81191610
chr10	100032686	100032860
chr10	93309701	93309877
chr10	83330390	83330614
chr10	81358833	81359152
chr10	12548581	12548943
chr10	9707096	9707293
chr10	98842826	98842997
chr10	28323083	28323374
chr10	40019421	40019771
chr10	91300053	91300447
chr10	95086882	95087088
chr10	93049510	93049712
chr11	11819292	11819590
chr11	86380434	86380851
chr11	21082779	21083008
chr11	103051318	103051780
chr11	86652387	86652992
chr11	43940458	43940871
chr11	63051102	63051393
chr11	88131894	88132258
chr11	67896978	67897302
chr11	93987728	93988267
chr11	109908399	109908815
chr11	60436657	60437032
chr11	51921438	51921733
chr11	119863414	119863834
chr11	80533062	80533378
chr11	46461433	46461731
chr11	6508512	6508775
chr11	46466977	46467248
chr11	105823347	105823571
chr11	46265453	46265722
chr11	90558483	90558926
chr11	88117688	88118003
chr11	20232131	20232358
chr11	111055285	111055531
chr11	18681642	18681918
chr11	48853561	48853765
chr11	103223406	103223872
chr11	109269569	109269924
chr11	8443463	8444124
chr11	54019037	54019263
chr11	113063158	113063752
chr11	70918032	70918257
chr11	89031250	89031495
chr11	119166108	119166350
chr11	72690219	72690499
chr11	81954505	81954769
chr11	34737266	34737580
chr11	50212045	50212269
chr11	110781803	110782238
chr11	67480248	67480591
chr11	67479589	67479851
chr11	85521041	85521285
chr11	121795832	121796376
chr11	103685194	103685525
chr11	114093283	114093507
chr11	33265686	33266012
chr11	6169304	6169598
chr11	26601641	26602135
chr11	104638980	104639240
chr11	8689026	8689243
chr11	61407815	61408596
chr11	110358313	110358524
chr11	108445320	108445590
chr11	22930142	22930490
chr11	110993268	110993443
chr11	44437837	44438105
chr11	105120576	105121077
chr11	54214629	54215035
chr11	101952694	101953074
chr11	19992900	19993169
chr11	33660586	33660852
chr11	90235297	90235562
chr11	98816815	98817091
chr11	21046279	21046583
chr11	106762187	106762399
chr11	21563725	21563888
chr11	93861291	93861526
chr11	82747055	82747365
chr11	59819392	59819692
chr11	34827052	34827235
chr11	100608873	100609178
chr11	61793482	61793769
chr11	85925495	85925728
chr11	4661413	4661701
chr11	11668365	11668663
chr11	110472173	110472408
chr11	58959217	58959431
chr11	69585913	69586128
chr11	54802302	54802558
chr11	121722554	121722735
chr11	70372515	70372712
chr11	71159437	71159736
chr11	63060010	63060310
chr11	94589472	94589707
chr11	45752762	45753079
chr11	31900604	31900803
chr11	101232123	101232439
chr11	5565709	5565941
chr11	86671098	86671383
chr11	31759956	31760177
chr11	34763832	34764013
chr11	64610734	64610976
chr11	95688515	95688770
chr11	43945722	43945868
chr11	60761794	60762000
chr11	68446692	68446833
chr11	55290008	55290298
chr11	44415022	44415226
chr11	48833835	48834022
chr11	62004984	62005789
chr11	121734981	121735271
chr11	119856634	119856963
chr11	57302582	57302764
chr11	80522931	80523194
chr11	33967784	33968033
chr11	29647619	29648069
chr11	63906578	63906728
chr11	10103337	10103609
chr11	78475315	78475587
chr11	20477504	20477993
chr11	94692556	94692834
chr11	67975117	67975354
chr11	16537964	16538154
chr11	29653958	29654149
chr11	115412713	115413581
chr11	26604364	26604536
chr11	54807733	54807991
chr11	21549857	21550029
chr11	119677093	119677460
chr11	106957439	106957770
chr11	68467964	68468471
chr11	19925981	19926321
chr11	119807712	119807970
chr11	69692226	69692584
chr11	67563185	67563572
chr11	46462051	46462286
chr11	70720533	70720973
chr11	51921820	51922095
chr11	100719356	100719676
chr11	24142412	24142567
chr11	26084648	26084884
chr11	85250408	85250725
chr11	115654192	115654409
chr11	58092651	58092846
chr11	62217775	62217993
chr11	60835280	60835459
chr11	109419956	109420184
chr11	93729220	93729408
chr11	111202922	111203062
chr11	21432579	21432740
chr11	97083769	97084074
chr11	116071552	116071758
chr11	88234074	88234272
chr11	62808081	62808225
chr11	54812861	54813100
chr11	82022624	82023019
chr11	83039253	83039524
chr11	80508591	80508878
chr11	23823363	23823599
chr11	37077366	37077537
chr11	53532209	53532470
chr11	86851757	86851977
chr11	26586133	26586290
chr11	78267966	78268093
chr11	70198367	70198647
chr11	104001558	104001796
chr11	110130591	110131066
chr11	87442860	87443765
chr11	51167477	51167698
chr11	72946363	72946601
chr11	100702407	100702745
chr11	32358467	32358709
chr11	90224923	90225655
chr11	21048805	21048953
chr11	34778240	34778586
chr11	29705270	29705578
chr11	83271479	83272003
chr11	61381390	61381547
chr11	8659875	8660190
chr11	48818366	48818638
chr11	88187664	88188135
chr11	107317704	107318201
chr11	80417171	80417377
chr11	115071689	115072367
chr11	115639067	115639281
chr11	98889165	98889497
chr11	96837408	96837655
chr11	48856568	48857043
chr11	63138819	63138981
chr11	50038678	50039046
chr11	116031085	116031240
chr11	5272922	5273128
chr11	4400629	4400772
chr11	106134746	106135024
chr11	34063686	34063995
chr11	97309390	97309725
chr11	113761726	113761911
chr12	104415612	104416065
chr12	119483858	119484417
chr12	116054345	116054695
chr12	91841704	91842101
chr12	74238807	74239161
chr12	25189210	25189631
chr12	13358829	13359146
chr12	58538289	58538671
chr12	104089420	104089754
chr12	71546689	71547140
chr12	82240749	82241034
chr12	75511511	75511842
chr12	113017545	113017742
chr12	71544406	71544698
chr12	74192600	74192966
chr12	102426397	102426667
chr12	100439217	100439466
chr12	103473639	103473984
chr12	95937811	95938068
chr12	51977876	51978139
chr12	81775736	81776075
chr12	59198808	59199115
chr12	79642796	79643031
chr12	36036773	36037082
chr12	95693989	95694248
chr12	8371833	8372353
chr12	95741371	95741671
chr12	34498988	34499304
chr12	91719168	91719402
chr12	70713601	70713802
chr12	35578940	35579206
chr12	28727155	28727554
chr12	16145605	16145973
chr12	119113753	119114098
chr12	70695091	70695705
chr12	108990480	108990782
chr12	25190389	25190785
chr12	52782877	52783351
chr12	99987017	99987228
chr12	51429131	51429389
chr12	34722861	34723427
chr12	102417801	102417980
chr12	87470261	87470680
chr12	91183582	91183897
chr12	75425949	75426334
chr12	75446377	75446671
chr12	32343580	32343876
chr12	81963155	81963389
chr12	112516959	112517366
chr12	85992114	85992339
chr12	99956546	99956780
chr12	91305782	91306130
chr12	104123932	104124381
chr12	72014612	72014813
chr12	32459445	32459664
chr12	16210649	16210997
chr12	111946087	111946390
chr12	33433745	33434097
chr12	115119107	115119224
chr12	102834221	102834412
chr12	86166294	86166537
chr12	83860753	83861004
chr12	110703314	110703475
chr12	102748191	102748500
chr12	102297080	102297337
chr12	95745108	95745310
chr12	79885284	79885587
chr12	78868204	78868479
chr12	65193926	65194110
chr12	80839733	80839944
chr12	107645479	107645743
chr12	98320092	98320334
chr12	73880478	73880837
chr12	25203752	25203915
chr12	35480828	35481127
chr12	17762416	17762629
chr12	70698525	70698676
chr12	102453671	102453893
chr12	114544956	114545128
chr12	115165451	115166014
chr12	117868038	117868453
chr12	87236962	87237099
chr12	52120278	52120535
chr12	25281434	25281782
chr12	17657614	17658048
chr12	73053861	73054113
chr12	79744161	79744407
chr12	87262783	87262961
chr12	80065146	80065356
chr12	25213795	25214448
chr12	76552211	76552708
chr12	4918163	4918350
chr12	100831107	100831364
chr12	52628826	52629065
chr12	100626652	100626948
chr12	13462411	13462691
chr12	38622044	38622260
chr12	112762034	112762573
chr12	32431034	32431452
chr12	25330090	25330368
chr12	21122943	21123066
chr12	98249755	98250006
chr12	26185185	26185411
chr12	28800493	28800793
chr12	99641008	99641258
chr12	100396782	100397072
chr12	75658618	75658735
chr12	55466289	55466640
chr12	102158691	102158895
chr12	45011467	45011761
chr12	95748821	95749159
chr12	86836724	86836975
chr12	115193528	115193926
chr12	54999067	54999595
chr12	71912142	71912334
chr12	55473764	55474236
chr12	99284542	99284726
chr12	73773000	73773198
chr12	24593199	24593678
chr12	54969133	54969344
chr12	34504343	34504557
chr12	119426903	119427029
chr12	35336475	35336593
chr12	69385978	69386169
chr12	12264193	12264464
chr12	118846639	118846836
chr12	115757848	115758142
chr12	73201656	73201927
chr12	85437612	85437838
chr12	86047403	86047619
chr12	38863424	38863738
chr12	98283472	98283838
chr12	34783722	34783902
chr12	70850799	70850975
chr12	101892143	101892445
chr12	111744127	111744293
chr12	85958615	85958772
chr12	117639423	117639620
chr13	101547863	101548223
chr13	6624107	6624478
chr13	13860802	13861045
chr13	75158234	75158586
chr13	58534456	58535042
chr13	107485669	107486010
chr13	113829155	113829420
chr13	5444912	5445260
chr13	74822151	74822429
chr13	58481232	58481554
chr13	76591284	76591536
chr13	88810128	88810441
chr13	21200093	21200380
chr13	85596691	85596938
chr13	85553168	85553666
chr13	16738344	16738949
chr13	6897678	6897954
chr13	19517999	19518237
chr13	5773927	5774173
chr13	108303802	108304156
chr13	36534226	36534529
chr13	85418786	85419034
chr13	108787816	108788125
chr13	85507839	85508172
chr13	102398761	102398987
chr13	8842379	8842781
chr13	21914602	21914880
chr13	48838256	48838571
chr13	109759812	109760077
chr13	85430136	85430404
chr13	6618762	6619053
chr13	95427539	95427953
chr13	116829000	116829341
chr13	20306204	20306457
chr13	34050573	34050854
chr13	97485933	97486272
chr13	59656522	59656976
chr13	60892289	60892672
chr13	118538833	118539088
chr13	90233869	90234281
chr13	17870728	17871063
chr13	112666659	112666981
chr13	94116711	94117041
chr13	107899673	107899978
chr13	77741568	77741760
chr13	92030747	92031020
chr13	58487327	58487607
chr13	119309325	119309629
chr13	34691119	34691461
chr13	21940776	21941181
chr13	56601183	56601543
chr13	44659886	44660172
chr13	103841746	103841980
chr13	52236180	52236488
chr13	58458909	58459275
chr13	108015186	108015483
chr13	60840094	60840432
chr13	93248713	93249016
chr13	117898002	117898429
chr13	108480507	108480741
chr13	96106478	96106735
chr13	48645066	48645380
chr13	44532737	44533121
chr13	6632634	6632801
chr13	117847339	117847642
chr13	68902610	68903154
chr13	30565052	30565256
chr13	93354968	93355160
chr13	96510632	96511072
chr13	35395706	35395997
chr13	85359218	85359454
chr13	76597098	76597307
chr13	8644057	8644234
chr13	3743160	3743436
chr13	108825557	108825788
chr13	83588228	83588499
chr13	19417942	19418256
chr13	47225917	47226176
chr13	48962410	48963072
chr13	6241490	6241775
chr13	107954285	107954565
chr13	55022810	55022947
chr13	19854747	19855249
chr13	112363158	112363539
chr13	109441497	109441775
chr13	93355241	93355434
chr13	20398469	20398685
chr13	109209704	109209862
chr13	102089637	102089826
chr13	51742865	51743119
chr13	37880086	37880326
chr13	37958585	37958869
chr13	67723781	67724087
chr13	42245744	42246055
chr13	48566374	48566616
chr13	19395237	19395520
chr13	93939369	93939818
chr13	55510435	55511034
chr13	9409019	9409351
chr13	101540407	101540935
chr13	85189717	85190080
chr13	74639779	74640410
chr13	29903395	29903649
chr13	81264570	81264850
chr13	101866936	101867182
chr13	116740914	116741150
chr13	52061883	52062184
chr13	35452554	35452729
chr13	12569811	12570014
chr13	76611552	76611821
chr13	32049066	32049245
chr13	108498176	108498821
chr13	119358675	119359007
chr13	36200537	36200802
chr13	94264028	94264345
chr13	30603905	30604255
chr13	76690175	76690418
chr13	46062889	46063129
chr13	92939186	92939397
chr13	29959112	29959353
chr13	6109413	6109800
chr13	10109700	10110087
chr13	38503608	38503849
chr13	114887311	114887608
chr13	10210908	10211206
chr13	41804003	41804250
chr13	48895489	48895664
chr13	117152742	117152965
chr13	16012262	16012573
chr13	29625029	29625217
chr13	96681180	96681326
chr13	20313505	20313868
chr13	75344692	75344969
chr13	73433634	73434253
chr13	75157963	75158172
chr13	113589525	113589989
chr13	117916845	117917041
chr13	41819565	41819791
chr13	63148167	63148386
chr13	94169351	94169740
chr13	90527096	90527277
chr13	110684517	110684747
chr13	59676938	59677139
chr13	120321376	120321690
chr13	34715308	34715758
chr13	107810430	107810702
chr13	114735152	114735473
chr13	41367299	41367596
chr13	81238052	81238258
chr13	110560667	110560926
chr13	75992701	75993004
chr13	45455651	45455982
chr13	110942956	110943331
chr13	76566028	76566328
chr13	93782800	93783197
chr13	106639007	106639334
chr13	34088272	34088583
chr13	90170959	90171156
chr13	92241440	92241932
chr13	9749908	9750187
chr13	33068137	33068449
chr13	36218496	36218686
chr13	20468766	20468980
chr13	98693095	98693283
chr13	42149951	42150320
chr13	43239923	43240078
chr13	76751095	76751301
chr13	47190087	47190304
chr13	108819895	108820187
chr13	98955263	98955555
chr13	46983939	46984147
chr13	110218643	110218811
chr13	58443904	58444070
chr13	101663942	101664385
chr13	15848050	15848320
chr13	13582160	13582338
chr13	108603672	108603909
chr13	75789188	75789447
chr13	113844008	113844231
chr13	100642587	100642794
chr13	100594106	100594347
chr13	23445765	23446154
chr13	95849788	95850046
chr13	39923126	39923526
chr13	24105282	24105678
chr13	34089096	34089431
chr13	99939017	99939636
chr13	10251882	10252062
chr14	106012050	106012449
chr14	120762234	120762499
chr14	36962453	36962875
chr14	120762826	120763068
chr14	106193273	106193730
chr14	70354698	70355048
chr14	97028503	97028920
chr14	27249185	27249510
chr14	14633105	14633676
chr14	104937236	104937735
chr14	105805368	105805672
chr14	9828688	9829089
chr14	74427996	74428530
chr14	51942333	51942613
chr14	34343085	34343311
chr14	106035264	106035609
chr14	66561537	66561958
chr14	50848890	50849126
chr14	48224873	48225235
chr14	67941022	67941427
chr14	30716818	30717112
chr14	75399718	75400016
chr14	51082673	51082996
chr14	47361546	47362259
chr14	25487118	25487410
chr14	48896281	48896639
chr14	48421650	48421961
chr14	103477364	103477598
chr14	66331797	66332086
chr14	20885151	20885493
chr14	31768628	31768824
chr14	124801516	124802277
chr14	12537634	12537807
chr14	57730371	57730544
chr14	75852077	75852327
chr14	64752886	64753310
chr14	7804295	7804469
chr14	66872651	66872867
chr14	77343752	77344010
chr14	74646252	74646700
chr14	18940015	18940503
chr14	103401330	103401559
chr14	120572200	120572577
chr14	105922513	105922790
chr14	32812523	32812754
chr14	74841824	74842005
chr14	66340818	66341219
chr14	20829637	20830048
chr14	98113172	98113439
chr14	105622070	105622451
chr14	72738300	72738521
chr14	40947784	40947989
chr14	119849365	119849627
chr14	65102105	65102293
chr14	106681283	106681505
chr14	51089132	51089702
chr14	21613100	21613388
chr14	120262796	120263046
chr14	71334109	71334404
chr14	69257207	69257507
chr14	10098631	10098826
chr14	31930421	31930729
chr14	120741540	120742017
chr14	65113595	65113891
chr14	86885488	86885705
chr14	31482478	31482763
chr14	56689760	56690045
chr14	79181775	79182079
chr14	105500955	105501199
chr14	70175835	70176107
chr14	118658240	118658658
chr14	47165113	47165581
chr14	70324499	70324695
chr14	105751840	105752059
chr14	51187123	51187427
chr14	68034469	68034736
chr14	25736624	25737048
chr14	102907547	102907816
chr14	64311708	64312163
chr14	118700101	118700336
chr14	75731442	75731617
chr14	48422013	48422423
chr14	14971101	14971423
chr14	102806500	102806926
chr14	76610584	76610807
chr14	64753428	64753699
chr14	30125011	30125301
chr14	71104017	71104339
chr14	54398603	54398936
chr14	40949805	40950152
chr14	77975792	77976031
chr14	45239110	45239371
chr14	105668935	105669377
chr14	120986446	120986616
chr14	76673889	76674269
chr14	31405794	31406087
chr14	14684831	14685013
chr14	75148269	75148481
chr14	56875919	56876056
chr14	25789177	25789631
chr14	30325022	30325351
chr14	72807320	72807598
chr14	17878555	17878727
chr14	64368271	64368577
chr14	106044330	106044701
chr14	63447723	63448239
chr14	105431689	105431888
chr14	45005946	45006286
chr14	40933468	40933668
chr14	16427667	16427818
chr14	62808734	62808937
chr14	120394929	120395095
chr14	50997188	50997393
chr14	85965182	85965637
chr14	76931573	76931779
chr14	61743993	61744205
chr14	73451412	73451689
chr14	105328554	105328712
chr14	22801367	22801767
chr14	79532431	79532628
chr14	30620081	30620507
chr14	16547586	16547903
chr14	103840485	103840867
chr14	20731353	20731568
chr14	120520918	120521299
chr14	63910315	63910557
chr14	20885578	20885789
chr14	70371004	70371205
chr14	56875623	56875866
chr14	21280559	21280727
chr14	27412795	27412955
chr14	20478715	20479086
chr14	39386968	39387212
chr14	27379410	27379624
chr14	64858372	64859046
chr14	51164343	51164688
chr14	105922865	105923299
chr14	21268359	21268531
chr14	48288691	48288878
chr14	58321427	58321581
chr14	30761285	30761519
chr15	42983937	42984526
chr15	61999635	61999978
chr15	28081163	28081551
chr15	73034683	73035171
chr15	35724657	35725103
chr15	64075703	64076040
chr15	103471522	103471852
chr15	40958197	40958455
chr15	62287086	62287594
chr15	43179565	43179865
chr15	33211431	33211718
chr15	62321015	62321345
chr15	103145714	103146040
chr15	40954774	40955031
chr15	83174259	83174512
chr15	5475427	5475961
chr15	19675641	19675858
chr15	6390671	6391022
chr15	6540057	6540457
chr15	80071862	80072368
chr15	63166509	63166758
chr15	25365524	25365742
chr15	60854221	60854560
chr15	50972651	50972846
chr15	68401498	68402052
chr15	64155852	64156166
chr15	83410234	83410576
chr15	9528138	9528676
chr15	52928499	52928762
chr15	84981723	84982174
chr15	63595670	63595937
chr15	85963508	85963757
chr15	37971711	37972179
chr15	40013890	40014225
chr15	53414863	53415163
chr15	63616559	63617119
chr15	43382504	43382740
chr15	88815278	88815696
chr15	103476801	103477065
chr15	9571821	9572298
chr15	84968751	84969042
chr15	64197827	64198163
chr15	31224817	31225187
chr15	27518111	27518344
chr15	31565704	31565940
chr15	93287717	93287895
chr15	40955984	40956191
chr15	60835281	60835542
chr15	66795355	66795579
chr15	33211797	33212108
chr15	9429934	9430197
chr15	9555947	9556331
chr15	29026297	29026522
chr15	13393351	13393571
chr15	31342570	31342883
chr15	9858357	9858606
chr15	54120601	54120837
chr15	63665552	63665832
chr15	58019647	58019818
chr15	41311767	41312124
chr15	62079263	62079720
chr15	37950592	37950981
chr15	10662150	10662469
chr15	6492503	6492730
chr15	39972964	39973181
chr15	64023758	64024039
chr15	68071160	68071339
chr15	39610984	39611203
chr15	103550028	103550323
chr15	98992580	98992851
chr15	103462598	103463129
chr15	66998335	66998853
chr15	80074842	80075077
chr15	28158957	28159227
chr15	59759659	59760019
chr15	62266884	62267164
chr15	76780813	76781036
chr15	10780812	10781043
chr15	39833772	39833990
chr15	41735681	41735941
chr15	30520122	30520396
chr15	67636198	67636599
chr15	59795758	59796225
chr15	55217953	55218335
chr15	100081172	100081416
chr15	59003811	59004480
chr15	64336347	64336566
chr15	62057358	62057789
chr15	6519568	6519711
chr15	66728998	66729270
chr15	102507429	102507635
chr15	50803466	50803749
chr15	96328816	96329027
chr15	67977383	67977779
chr15	55196455	55196725
chr15	86182675	86182858
chr15	53821965	53822311
chr15	83166649	83167042
chr15	41544438	41544646
chr15	103393665	103394030
chr15	100622166	100622565
chr15	63985781	63986092
chr15	38572599	38572999
chr15	10833951	10834241
chr15	58988940	58989177
chr15	7906578	7906812
chr15	64373233	64373454
chr15	77921764	77921909
chr15	97373249	97373469
chr15	76491188	76491365
chr15	58734220	58734652
chr15	50282693	50282852
chr15	78591833	78592134
chr15	25896861	25897054
chr15	8462920	8463326
chr15	59598845	59599211
chr15	12481417	12481575
chr15	25916245	25916564
chr15	80030576	80030692
chr15	9629690	9629940
chr15	67514132	67514356
chr15	96377279	96377628
chr15	100728610	100728860
chr15	100461637	100462065
chr15	35515549	35515801
chr15	38098129	38098403
chr15	73148242	73148483
chr15	6705714	6705843
chr15	30468864	30469220
chr15	27709223	27709567
chr15	43877542	43877842
chr15	74960727	74961101
chr15	55390113	55390456
chr15	103402480	103402641
chr15	86212102	86212530
chr15	80653919	80654162
chr15	24589122	24589327
chr16	77643933	77644653
chr16	43253048	43253410
chr16	94586291	94586663
chr16	89871999	89872410
chr16	78532044	78532552
chr16	25010997	25011383
chr16	49504160	49504400
chr16	22108233	22108504
chr16	90995000	90995509
chr16	38110552	38110902
chr16	42784757	42785034
chr16	11442588	11442847
chr16	26041357	26041684
chr16	4894300	4894819
chr16	92573270	92573817
chr16	75717530	75718101
chr16	95009996	95010320
chr16	85061702	85062072
chr16	57422141	57422483
chr16	29990896	29991443
chr16	24637508	24637758
chr16	18195083	18195425
chr16	31570842	31571120
chr16	84627109	84627424
chr16	70329552	70329802
chr16	30179531	30179757
chr16	95674461	95674910
chr16	73875047	73875343
chr16	65458302	65458557
chr16	43364103	43364401
chr16	70803620	70803862
chr16	95887773	95888114
chr16	77300607	77300874
chr16	21382167	21382609
chr16	16554302	16554730
chr16	91962590	91962790
chr16	76363037	76363334
chr16	50690752	50691170
chr16	23591540	23591976
chr16	10754476	10755107
chr16	59517474	59517767
chr16	77315476	77315695
chr16	76603849	76604295
chr16	38568322	38568698
chr16	91685651	91685859
chr16	55504832	55505273
chr16	11455770	11456045
chr16	91841036	91841275
chr16	28972569	28972798
chr16	44680862	44681156
chr16	33178490	33178782
chr16	11659131	11659715
chr16	87635905	87636166
chr16	25057879	25058435
chr16	57336757	57337285
chr16	50046081	50046403
chr16	78265121	78265285
chr16	3934768	3935020
chr16	45038385	45038967
chr16	96148927	96149187
chr16	96842921	96843172
chr16	44243225	44243546
chr16	22840472	22840885
chr16	24973047	24973436
chr16	89973136	89973520
chr16	23732031	23732311
chr16	4276187	4276464
chr16	4455816	4456055
chr16	13246959	13247192
chr16	34120892	34121146
chr16	49982231	49982604
chr16	25248898	25249103
chr16	52000133	52000460
chr16	48829165	48829355
chr16	48670290	48670460
chr16	95797243	95797460
chr16	51934114	51934303
chr16	14112826	14113024
chr16	19979832	19980377
chr16	55627644	55627768
chr16	24653160	24653350
chr16	30187932	30188350
chr16	93750520	93750792
chr16	10286585	10286947
chr16	24435260	24435564
chr16	43209611	43209876
chr16	11475333	11475489
chr16	11420296	11420742
chr16	24608552	24608767
chr16	26626079	26626541
chr16	33915098	33915317
chr16	16526780	16527005
chr16	78267497	78267789
chr16	95814788	95815080
chr16	92731017	92731212
chr16	35755636	35755992
chr16	92801650	92801937
chr16	43184070	43184253
chr16	10496192	10496421
chr16	85148608	85148971
chr16	8666501	8666863
chr16	91789782	91790058
chr16	92800836	92801224
chr16	30776242	30776630
chr16	49783442	49783662
chr16	10300896	10301094
chr16	70810942	70811104
chr16	15956417	15956791
chr16	23332752	23333081
chr16	8470665	8471269
chr16	91433590	91433837
chr16	56729185	56729457
chr16	92615311	92615654
chr16	91415396	91416060
chr16	10417906	10418202
chr16	25024738	25024971
chr16	25041992	25042310
chr16	49951934	49952219
chr16	14307354	14307655
chr16	14381070	14381309
chr16	22444899	22445214
chr16	73769820	73769997
chr16	14535816	14536206
chr16	65174691	65174881
chr16	14477596	14477750
chr16	31291009	31291262
chr16	91452375	91452574
chr16	92675599	92676041
chr16	77284326	77284536
chr16	38475833	38476015
chr16	30416395	30416756
chr16	55636672	55636920
chr16	17704363	17704548
chr16	20085646	20085863
chr17	56265918	56266618
chr17	48355749	48356421
chr17	10764898	10765240
chr17	50025129	50025441
chr17	79663428	79663783
chr17	46866890	46867143
chr17	71595084	71595358
chr17	70728776	70729268
chr17	10985403	10985694
chr17	73928101	73928288
chr17	56507139	56507590
chr17	15068212	15068472
chr17	78419302	78419485
chr17	45401212	45401436
chr17	81636785	81637160
chr17	17600970	17601188
chr17	22866435	22866673
chr17	66750603	66751069
chr17	71257228	71257460
chr17	57285022	57285297
chr17	7164008	7164285
chr17	80798366	80798652
chr17	10606958	10607132
chr17	5574752	5574966
chr17	90252295	90252525
chr17	67979340	67979565
chr17	65663795	65664024
chr17	89413590	89413813
chr17	27083640	27083911
chr17	90239065	90239283
chr17	83081425	83082025
chr17	10093534	10093745
chr17	15440170	15440636
chr17	79598272	79598436
chr17	80236946	80237172
chr17	46932895	46933319
chr17	80737051	80737305
chr17	13305931	13306288
chr17	5806110	5806361
chr17	33702252	33702536
chr17	79298950	79299269
chr17	50157411	50157688
chr17	35590459	35590656
chr17	45033606	45033912
chr17	34761462	34761787
chr17	12095221	12095428
chr17	50050468	50050745
chr17	5626380	5626684
chr17	12921170	12921422
chr17	10497850	10498234
chr17	80172782	80173034
chr17	47523189	47523450
chr17	74089296	74089628
chr17	10370689	10371104
chr17	6173002	6173267
chr17	87459180	87459589
chr17	73263052	73263423
chr17	65737662	65737907
chr17	28259943	28260363
chr17	86903684	86903940
chr17	70719937	70720282
chr17	72903947	72904166
chr17	73941838	73942121
chr17	26605623	26606003
chr17	47842094	47842644
chr17	37270793	37271150
chr17	12655848	12656158
chr17	10764437	10764698
chr17	10982164	10982384
chr17	6173358	6173556
chr17	13683586	13684164
chr17	74802835	74803128
chr17	64616285	64616594
chr17	87378964	87379223
chr17	50078910	50079125
chr17	66048945	66049164
chr17	51382638	51382842
chr17	70924812	70925135
chr17	87052515	87052742
chr17	89654515	89654812
chr17	84334345	84334640
chr17	44351406	44351641
chr17	86904282	86904497
chr17	10334596	10334796
chr17	71102585	71102908
chr17	36503989	36504227
chr17	6749192	6749513
chr17	79786779	79786974
chr17	80127758	80128235
chr17	88042557	88042736
chr17	5929140	5929365
chr17	65629991	65630451
chr17	42912212	42912506
chr17	33799257	33799527
chr17	81104301	81104577
chr17	3446278	3446430
chr17	73067427	73067797
chr17	71192102	71192259
chr17	53594704	53594939
chr17	20940394	20940604
chr17	31994205	31994407
chr17	42887457	42887736
chr17	79099983	79100203
chr17	48347377	48347648
chr17	7939769	7939967
chr17	73935253	73935650
chr17	84293236	84293466
chr17	81480394	81480682
chr17	34681123	34681301
chr17	89062427	89062633
chr17	78247043	78247367
chr17	72787747	72788082
chr17	51221225	51221365
chr17	43303304	43303507
chr17	35870198	35870579
chr17	13739037	13739265
chr17	15695625	15695837
chr17	72966954	72967249
chr17	70746819	70747009
chr17	83276023	83276518
chr17	71966305	71966485
chr17	86128256	86128493
chr17	5310013	5310267
chr17	23187273	23187440
chr17	8117553	8117778
chr18	69547848	69548131
chr18	62985350	62986019
chr18	70643700	70644117
chr18	40439740	40440046
chr18	81539313	81539791
chr18	64972121	64972505
chr18	60843829	60844070
chr18	52683018	52683326
chr18	50314092	50314383
chr18	12347368	12347794
chr18	39319669	39320013
chr18	54860764	54861193
chr18	84680583	84680810
chr18	20713473	20713717
chr18	60609471	60609987
chr18	67826025	67826568
chr18	63881467	63881804
chr18	56490734	56491095
chr18	67945652	67945910
chr18	32343124	32343411
chr18	12585247	12585608
chr18	67542571	67542825
chr18	32524675	32524906
chr18	54900361	54900754
chr18	77054798	77055249
chr18	38384930	38385364
chr18	35918327	35918571
chr18	57337823	57338382
chr18	32552144	32552343
chr18	69655399	69655799
chr18	32880471	32880789
chr18	79412540	79412926
chr18	20801362	20801873
chr18	35707850	35708435
chr18	46963521	46963663
chr18	5603346	5603817
chr18	4336505	4336859
chr18	70601795	70601985
chr18	83740552	83740859
chr18	84807437	84808020
chr18	6137586	6137812
chr18	38185189	38185579
chr18	84288527	84288738
chr18	57656151	57656360
chr18	25242441	25242679
chr18	12655176	12655379
chr18	78072270	78072590
chr18	5042584	5042835
chr18	5345008	5345212
chr18	63901276	63901704
chr18	12131373	12131570
chr18	23868855	23869312
chr18	41888442	41888789
chr18	50096509	50097058
chr18	24629917	24630200
chr18	73541638	73541912
chr18	67280409	67280682
chr18	39674007	39674251
chr18	61120008	61120260
chr18	49777554	49777749
chr18	14675849	14676043
chr18	20735857	20736129
chr18	69415519	69416008
chr18	24972577	24973077
chr18	53899237	53899420
chr18	61224296	61224558
chr18	69663201	69663437
chr18	10718639	10718839
chr18	52750834	52751005
chr18	5414505	5414845
chr18	5162113	5162379
chr18	77804735	77805041
chr18	5802874	5803305
chr18	33667203	33667540
chr18	24636568	24636899
chr18	4970909	4971102
chr18	80278781	80279087
chr18	53177262	53177449
chr18	12760318	12760582
chr18	36749161	36749531
chr18	78312193	78312459
chr18	69400604	69400839
chr18	13122408	13122794
chr18	75171172	75171646
chr18	88824616	88824893
chr18	49850276	49850655
chr18	10894164	10894344
chr18	80390693	80390847
chr18	24141966	24142138
chr18	32353095	32353373
chr18	34378379	34378574
chr18	34675565	34676067
chr18	54880935	54881206
chr18	65077284	65077536
chr18	53158678	53159061
chr18	65207381	65207938
chr18	3933804	3934005
chr18	80628973	80629212
chr18	88845606	88845921
chr18	9392752	9392944
chr18	39517257	39517514
chr18	32311779	32312063
chr18	55197332	55197486
chr18	81697044	81697421
chr18	11794194	11794595
chr18	70587880	70588420
chr18	55624128	55624456
chr18	39877923	39878128
chr18	89607497	89607718
chr18	88838099	88838603
chr18	44686814	44686998
chr18	50066052	50066226
chr18	78064704	78065267
chr18	6760150	6760295
chr18	54762253	54762556
chr18	82091639	82091776
chr19	43511962	43512373
chr19	37514859	37515226
chr19	35128034	35128365
chr19	20424187	20424478
chr19	20381216	20381555
chr19	53273440	53273712
chr19	58523795	58524360
chr19	32904528	32904831
chr19	44225816	44226292
chr19	34080438	34080757
chr19	21863628	21863863
chr19	24720514	24720785
chr19	12573994	12574441
chr19	14620590	14620918
chr19	23520620	23520955
chr19	12818574	12818795
chr19	29850108	29850510
chr19	59074544	59074781
chr19	11989421	11989677
chr19	16371740	16372107
chr19	46002323	46002569
chr19	15537495	15537978
chr19	8212509	8212780
chr19	43711161	43711524
chr19	16209661	16209919
chr19	42080000	42080324
chr19	30125316	30125661
chr19	56566075	56566322
chr19	45048096	45048310
chr19	34420934	34421201
chr19	32379546	32379824
chr19	20397207	20397347
chr19	43695735	43695996
chr19	43801486	43801907
chr19	37955405	37955797
chr19	17247443	17247633
chr19	8534693	8534897
chr19	32304164	32304523
chr19	17359547	17360006
chr19	55569938	55570206
chr19	47137063	47137481
chr19	55865934	55866495
chr19	34718623	34718824
chr19	56774420	56774737
chr19	24166460	24166829
chr19	7315229	7315466
chr19	5572379	5572710
chr19	21077705	21078118
chr19	55530178	55530445
chr19	37137191	37137435
chr19	4232268	4232479
chr19	16478288	16478503
chr19	34402792	34403094
chr19	34445753	34445907
chr19	6157231	6157587
chr19	32281377	32281603
chr19	53433976	53434163
chr19	21913073	21913592
chr19	9065896	9066219
chr19	11329558	11329774
chr19	34382612	34382941
chr19	37689595	37689760
chr19	32328180	32328462
chr19	55544580	55544779
chr19	21457513	21457787
chr19	37290979	37291264
chr19	33119997	33120319
chr19	37157085	37157318
chr19	6876859	6877222
chr19	11540246	11540418
chr19	11244348	11244544
chr19	60663076	60663326
chr19	29185662	29185802
chr19	36932704	36932943
chr19	7922427	7922725
chr19	15829154	15829529
chr19	16898501	16898919
chr19	40678655	40678908
chr19	8997578	8997894
chr19	37482758	37483070
chr19	17166311	17166729
chr19	29430600	29430809
chr19	24707371	24707799
chr19	53219251	53219640
chr19	37370421	37370711
chr19	37523766	37524000
chr19	29940295	29940635
chr19	53020101	53020397
chr19	40639795	40640266
chr19	10497576	10497918
chr19	9053091	9053569
chr19	12782908	12783111
chr19	12730339	12730853
chr19	30780890	30781159
chr19	34043156	34043385
chr19	12801162	12801406
chr19	24703701	24703905
chr19	10832141	10832323
chr19	56398412	56398603
chr19	10022486	10022741
chr19	45454960	45455129
chr19	10171906	10172058
chr19	34148532	34148773
chr19	45176225	45176714
chr19	59074849	59075211
chr19	61331235	61331598
chr19	9023089	9023563
chr19	26506887	26507072
chr19	40818807	40819072
chr19	29380684	29380840
chr19	16407792	16408123
chr19	42099507	42099747
chr2	148764080	148764413
chr2	102701506	102701858
chr2	73526755	73527081
chr2	16335238	16335715
chr2	52891127	52891428
chr2	107209293	107209630
chr2	13416840	13417132
chr2	78381251	78381644
chr2	117018472	117018838
chr2	83744376	83744817
chr2	33203374	33203628
chr2	79618188	79618502
chr2	147813609	147813840
chr2	173616518	173616895
chr2	49744292	49744828
chr2	24103354	24104197
chr2	122719194	122719646
chr2	132169135	132169627
chr2	142758104	142758570
chr2	163232257	163232488
chr2	12382694	12383043
chr2	151569600	151569849
chr2	11192393	11192607
chr2	36278830	36279164
chr2	116922616	116923093
chr2	35451631	35452025
chr2	148861029	148861233
chr2	125695883	125696219
chr2	6256164	6256469
chr2	119266937	119267318
chr2	48398591	48398829
chr2	102815312	102815777
chr2	44817861	44818102
chr2	11588063	11588333
chr2	77268610	77268842
chr2	144294298	144294707
chr2	145730528	145730780
chr2	150878734	150878999
chr2	3726774	3727135
chr2	16212860	16213189
chr2	18798873	18799148
chr2	71938884	71939157
chr2	73371646	73371877
chr2	156415806	156415993
chr2	131436214	131436447
chr2	58534433	58534728
chr2	14206849	14207255
chr2	52845399	52845646
chr2	120959433	120959680
chr2	5579436	5579728
chr2	163231903	163232078
chr2	32969458	32969772
chr2	124264365	124264655
chr2	122581675	122582034
chr2	56294659	56295237
chr2	27318222	27318717
chr2	51376716	51376978
chr2	163433887	163434172
chr2	124858445	124858929
chr2	166357886	166358230
chr2	59231601	59231895
chr2	79635857	79636326
chr2	34609548	34609846
chr2	116914023	116914302
chr2	105716784	105717101
chr2	132221499	132221976
chr2	84094834	84095051
chr2	77201981	77202265
chr2	116998879	116999102
chr2	83929494	83929903
chr2	146116342	146116592
chr2	145510740	145511028
chr2	173679301	173679500
chr2	32894127	32894366
chr2	4318167	4318526
chr2	118375644	118376198
chr2	160237722	160238171
chr2	53190832	53191108
chr2	79349094	79349451
chr2	163663990	163664310
chr2	22747230	22747384
chr2	102638171	102638430
chr2	144198748	144199005
chr2	150921617	150921999
chr2	61313841	61314075
chr2	31082732	31083000
chr2	78418964	78419250
chr2	13438883	13439208
chr2	44920497	44920924
chr2	116954998	116955242
chr2	132224354	132224643
chr2	12023426	12023722
chr2	20722221	20722507
chr2	170367717	170368035
chr2	6379902	6380251
chr2	16183172	16183447
chr2	122418263	122418727
chr2	152904037	152904641
chr2	90650080	90650306
chr2	31127388	31127591
chr2	69719292	69719589
chr2	6378833	6379189
chr2	144188103	144188487
chr2	133443471	133443839
chr2	117838441	117838729
chr2	60089288	60089488
chr2	137006715	137007042
chr2	84783927	84784156
chr2	131204435	131205044
chr2	156441984	156442256
chr2	21029705	21029979
chr2	35755894	35756108
chr2	122407694	122407911
chr2	128552940	128553166
chr2	135053459	135053703
chr2	145187895	145188159
chr2	128061039	128061240
chr2	6279104	6279428
chr2	135737520	135737938
chr2	50813856	50814097
chr2	6335402	6335718
chr2	118726978	118727240
chr2	103945034	103945254
chr2	12023924	12024236
chr2	18262363	18262568
chr2	132211997	132212724
chr2	160861921	160862078
chr2	53081000	53081198
chr2	132114616	132114800
chr2	11192872	11192993
chr2	51022535	51022779
chr2	125774972	125775283
chr2	142764478	142764741
chr2	12115588	12115796
chr2	134528405	134528685
chr2	148497925	148498201
chr2	13417231	13417389
chr2	50631868	50632072
chr2	145150510	145150704
chr2	60927991	60928182
chr2	79713506	79713996
chr2	157069477	157069919
chr2	35507092	35507473
chr2	60194287	60194501
chr2	102724686	102724934
chr2	157500381	157500746
chr2	78396979	78397237
chr2	19351755	19352138
chr2	6695446	6695775
chr2	4784032	4784393
chr2	130501646	130501934
chr2	22816360	22816511
chr2	33221346	33221573
chr2	132151011	132151291
chr2	79619036	79619435
chr2	45276723	45277047
chr2	90490378	90490592
chr2	39011343	39011562
chr2	58180797	58181069
chr2	125662357	125662518
chr2	118804557	118804813
chr2	113398138	113398440
chr2	38313361	38313728
chr2	179937094	179937436
chr2	178497926	178498306
chr2	122572502	122572866
chr2	126682353	126682621
chr2	143975240	143975538
chr2	3752359	3752645
chr2	70978356	70978621
chr2	35271848	35272110
chr2	146533376	146533864
chr2	145158966	145159473
chr2	3922822	3923023
chr2	61295670	61295906
chr2	84404947	84405115
chr2	92253847	92254069
chr2	156523082	156523355
chr2	144046960	144047318
chr2	35326993	35327220
chr2	22724062	22724559
chr2	19628082	19628587
chr2	83676581	83676765
chr2	157108309	157108765
chr2	84048873	84049076
chr2	79677738	79677911
chr2	45654788	45654972
chr2	131478207	131478567
chr2	18176354	18176513
chr2	144264887	144265025
chr2	133550265	133550378
chr2	26132921	26133389
chr2	154569146	154569533
chr2	78378177	78378409
chr2	57190756	57191188
chr2	148468124	148468315
chr2	132613614	132613878
chr2	172399981	172400182
chr2	61137463	61137699
chr2	104110170	104110341
chr2	6284733	6285006
chr2	31172060	31172409
chr2	58533541	58533707
chr2	102229108	102229293
chr2	83728417	83728680
chr2	22822329	22822652
chr2	48694491	48694819
chr2	136920991	136921411
chr2	94389039	94389326
chr2	70968437	70968626
chr2	125322662	125322832
chr2	101762477	101762744
chr2	19201717	19201999
chr2	148586726	148586975
chr2	102863688	102863856
chr2	12206427	12206747
chr2	116932268	116932660
chr2	152927449	152927757
chr2	24570889	24571211
chr2	30062593	30062810
chr2	29554351	29554502
chr2	113449841	113450498
chr2	78053997	78054298
chr2	148454150	148454399
chr2	173451987	173452477
chr2	90559010	90559271
chr2	9749904	9750090
chr2	52960809	52960982
chr2	12406792	12407043
chr2	163602720	163603036
chr2	26657288	26657637
chr2	101991877	101992023
chr2	59155419	59155705
chr2	157501367	157501676
chr2	167421843	167422102
chr2	163662812	163662982
chr2	102973185	102973386
chr2	32548039	32548314
chr2	33176569	33176838
[truncated: 1,324 more rows]

## Sheet: IR8-bound up-reg in IRF8KO
Distal IRF8 sites up-regulated in Irf8-/- cells compared to wild type BMDM cells
chr1	39469101	39469325
chr1	106901409	106901743
chr1	39503251	39503497
chr1	191421497	191421660
chr1	139015264	139015393
chr1	54810204	54810468
chr1	97676258	97676479
chr1	65113593	65113805
chr1	71731046	71731358
chr1	39754736	39754980
chr1	107513621	107513844
chr1	179561200	179561398
chr1	40064640	40064776
chr1	98561371	98561587
chr1	138237336	138237566
chr1	177644262	177644482
chr1	171823336	171823473
chr1	184067045	184067234
chr1	157016720	157016880
chr1	157038997	157039431
chr1	88567178	88567527
chr1	71988132	71988405
chr1	86492819	86493029
chr1	193145181	193145438
chr1	182909695	182909876
chr1	97688865	97689029
chr1	191422799	191423004
chr1	181540486	181540703
chr1	89902185	89902530
chr1	134518639	134518943
chr1	60657189	60657352
chr1	181881673	181881896
chr1	131448448	131448612
chr1	52022088	52022523
chr1	180888700	180888942
chr1	62229185	62229466
chr1	155322304	155322458
chr1	171057412	171057611
chr1	123919708	123920026
chr1	180826661	180826920
chr1	138158431	138158721
chr1	159186851	159187268
chr1	134093893	134094159
chr1	184174506	184174693
chr1	86399432	86399665
chr1	180835772	180835944
chr1	191111139	191111523
chr1	133685851	133686101
chr1	86479191	86479373
chr1	186722010	186722247
chr1	79786618	79786877
chr1	184408221	184408545
chr1	138153261	138153414
chr1	34028850	34029081
chr1	42866097	42866331
chr1	128447271	128447782
chr1	98159123	98159265
chr1	89078801	89079011
chr1	131146385	131146606
chr1	172217185	172217424
chr1	151625347	151625529
chr1	58677707	58677808
chr1	95493023	95493258
chr1	143992685	143992814
chr1	132318513	132318832
chr1	45858104	45858337
chr1	52166738	52166931
chr1	37860430	37860598
chr1	170576550	170576707
chr1	84406953	84407296
chr1	92034217	92034610
chr1	165691579	165691817
chr1	165681506	165681748
chr1	170967612	170967882
chr1	194928003	194928301
chr1	128712801	128713232
chr1	131084262	131084565
chr1	64867807	64867986
chr1	164060098	164060371
chr1	39895587	39895731
chr1	138191987	138192476
chr1	84437643	84437844
chr1	180387422	180387829
chr1	54888609	54888888
chr1	135680873	135681041
chr1	98590990	98591348
chr1	91251324	91251705
chr1	152798238	152798479
chr1	58860684	58860895
chr1	180300348	180300611
chr1	166345676	166345919
chr1	62679498	62679805
chr1	13772212	13772376
chr1	34485879	34486081
chr1	87766389	87766532
chr1	89563529	89563727
chr1	24469583	24469820
chr1	177489808	177490160
chr1	37013059	37013312
chr1	190944386	190944644
chr1	106231346	106231667
chr1	53774007	53774301
chr1	91235472	91235627
chr1	80452020	80452440
chr1	161351074	161351253
chr1	165737577	165737752
chr1	37562112	37562264
chr1	92216706	92216993
chr1	131276842	131277221
chr1	193060268	193060453
chr1	53742164	53742411
chr1	64338691	64338898
chr1	176816862	176817044
chr1	181170199	181170639
chr1	151625755	151626013
chr1	120467427	120467605
chr1	180848639	180849203
chr1	9805952	9806193
chr1	177483633	177483874
chr1	191224149	191224625
chr1	173949185	173949383
chr1	131110576	131111176
chr1	176826197	176826448
chr1	181852515	181852652
chr1	62697073	62697224
chr1	193844498	193844791
chr1	84362957	84363151
chr1	152599389	152599639
chr1	154118005	154118296
chr1	173694374	173694610
chr1	181840139	181840233
chr1	155006610	155006960
chr1	128386589	128386771
chr1	60974876	60975025
chr1	161520330	161520563
chr1	52113545	52114050
chr1	165215942	165216102
chr1	71938523	71938895
chr1	39578508	39578783
chr1	191281209	191281525
chr1	53265076	53265416
chr1	134719744	134719880
chr1	180858835	180859097
chr1	9991913	9992110
chr1	105965140	105965565
chr1	94078445	94078638
chr1	175639868	175640086
chr1	137593797	137594018
chr1	74248822	74249132
chr1	170582461	170582667
chr1	92082692	92083130
chr1	78484445	78484765
chr1	91187369	91187743
chr1	184617982	184618368
chr1	173418939	173419290
chr1	160233959	160234198
chr1	165717773	165718162
chr1	181860663	181861077
chr1	131103658	131104190
chr1	71974781	71975083
chr1	144006603	144006860
chr1	182867991	182868144
chr1	87035710	87035854
chr1	189707159	189707319
chr1	51529764	51529970
chr1	182960176	182960375
chr1	91080314	91080700
chr1	60852448	60852650
chr1	23867451	23867739
chr1	143918394	143918650
chr1	87035926	87036062
chr1	80401992	80402256
chr10	67702791	67703110
chr10	62541671	62541842
chr10	3697535	3697858
chr10	19033712	19034062
chr10	4601763	4602167
chr10	77962772	77963053
chr10	78015498	78015791
chr10	121488676	121488962
chr10	112835515	112835882
chr10	40097561	40097806
chr10	60344224	60344411
chr10	84823729	84823932
chr10	9907611	9907802
chr10	67715138	67715315
chr10	17550654	17551001
chr10	96132210	96132507
chr10	19186060	19186240
chr10	42122774	42123150
chr10	95880043	95880276
chr10	108157894	108158032
chr10	67959979	67960307
chr10	93688959	93689134
chr10	117363202	117363356
chr10	61474337	61474573
chr10	122894575	122894961
chr10	117943944	117944195
chr10	88372576	88372698
chr10	120234100	120234255
chr10	41595680	41595908
chr10	84829144	84829338
chr10	42089157	42089444
chr10	84516426	84516579
chr10	40093663	40093812
chr10	20653457	20653586
chr10	90983077	90983371
chr10	127737073	127737269
chr10	117952953	117953321
chr10	59236490	59236767
chr10	120826965	120827100
chr10	87675052	87675289
chr10	44011533	44011709
chr10	96173051	96173277
chr10	18964894	18965158
chr10	17669490	17669732
chr10	108140856	108141035
chr10	58381991	58382255
chr10	84556214	84556405
chr10	82670325	82670535
chr10	122562563	122562851
chr10	37210333	37210511
chr10	42144875	42145059
chr10	5500071	5500272
chr10	40847301	40847471
chr10	117301848	117302198
chr10	120247519	120247698
chr10	80105590	80105762
chr10	96000987	96001247
chr10	19053631	19053844
chr10	94198870	94199391
chr10	96213997	96214282
chr10	42270778	42271057
chr10	97054573	97054753
chr10	126869750	126869962
chr10	120815362	120815608
chr10	67695940	67696201
chr10	98894571	98894812
chr10	43919088	43919286
chr10	120848743	120848981
chr10	30770604	30770880
chr10	125745051	125745238
chr10	42278055	42278242
chr10	98774850	98775126
chr10	118227745	118227954
chr10	41594628	41594731
chr10	100138682	100138859
chr10	127318155	127318280
chr10	67629027	67629196
chr10	63247575	63247764
chr10	61167388	61167706
chr10	9955151	9955387
chr10	75591567	75591851
chr10	67043337	67043479
chr10	20505478	20505882
chr10	111108832	111108996
chr10	79590785	79590992
chr10	60349079	60349403
chr10	110821787	110821916
chr10	84722175	84722305
chr10	93268303	93268677
chr10	4601191	4601737
chr10	19009268	19009669
chr10	96466024	96466311
chr10	75326508	75326816
chr10	57463409	57463598
chr10	20882707	20882918
chr10	125725362	125725659
chr10	94405585	94405776
chr10	120189850	120190011
chr10	75282674	75283024
chr10	99425318	99425614
chr10	34131458	34131691
chr10	91242496	91242896
chr10	85969976	85970182
chr10	98725250	98725443
chr10	98897962	98898432
chr10	97345436	97345622
chr10	7833706	7833934
chr10	8065807	8066085
chr10	77550938	77551343
chr10	68203988	68204186
chr10	75176680	75176833
chr10	99181552	99181909
chr10	67713120	67713379
chr10	67025528	67025864
chr10	75055782	75056007
chr10	89741130	89741307
chr10	60273464	60273633
chr10	89453100	89453338
chr10	13273809	13274089
chr10	112139882	112140203
chr10	66937184	66937395
chr10	34235446	34235778
chr10	99353932	99354242
chr10	84163865	84164059
chr10	41959956	41960149
chr10	42003650	42003947
chr10	99451345	99451501
chr10	80215181	80215353
chr10	28593936	28594202
chr10	45048703	45048978
chr10	98776337	98776616
chr10	40499870	40500171
chr10	42225205	42225436
chr10	68085670	68085926
chr10	84774632	84774989
chr10	88349938	88350139
chr10	62311572	62311739
chr10	98494473	98494635
chr10	78264786	78265122
chr10	121374640	121374940
chr10	118766129	118766346
chr10	18022343	18022538
chr10	108178435	108178706
chr10	21605084	21605321
chr10	66852763	66853043
chr10	82697336	82697698
chr10	43996330	43996585
chr11	59902280	59902675
chr11	32342875	32343136
chr11	43395396	43395653
chr11	27027416	27027758
chr11	44504341	44504516
chr11	49170671	49170893
chr11	61469363	61469637
chr11	98342680	98342911
chr11	85713508	85713870
chr11	106741336	106741496
chr11	74491205	74491425
chr11	85774819	85775000
chr11	43353729	43353973
chr11	43368584	43368847
chr11	4442403	4442596
chr11	61934705	61934893
chr11	83640172	83640643
chr11	106660708	106660981
chr11	85697495	85697776
chr11	72429522	72429726
chr11	106674694	106674885
chr11	55023008	55023401
chr11	120916581	120916767
chr11	67537425	67537705
chr11	101008216	101008405
chr11	51677771	51678119
chr11	6391669	6391799
chr11	29808561	29808956
chr11	73024476	73024839
chr11	117993650	117993762
chr11	80086932	80087124
chr11	121652542	121652767
chr11	16629806	16630055
chr11	62749529	62749804
chr11	81996263	81996431
chr11	114907643	114907972
chr11	16978421	16978570
chr11	83125013	83125227
chr11	87026595	87026818
chr11	76992985	76993276
chr11	100893502	100893730
chr11	109793657	109793817
chr11	50415886	50416132
chr11	58010288	58010487
chr11	117109699	117109958
chr11	118459108	118459460
chr11	34053495	34053800
chr11	3105341	3105863
chr11	11742850	11742963
chr11	9226571	9226668
chr11	98660498	98660800
chr11	65675679	65675805
chr11	6586731	6586932
chr11	11785550	11785898
chr11	105502396	105502577
chr11	72953871	72954075
chr11	51637916	51638317
chr11	70787088	70787358
chr11	3535391	3535613
chr11	55012965	55013232
chr11	117960053	117960325
chr11	44529342	44529654
chr11	54533956	54534160
chr11	111523610	111523716
chr11	95869544	95869808
chr11	59526609	59526983
chr11	114818278	114818664
chr11	3930141	3930337
chr11	23754361	23754567
chr11	72446498	72446619
chr11	77185051	77185327
chr11	106387772	106388164
chr11	114898045	114898436
chr11	43411462	43411739
chr11	107327439	107327722
chr11	6299500	6299795
chr11	67429957	67430172
chr11	116682624	116682830
chr11	105911705	105911854
chr11	120034879	120035059
chr11	110986202	110986391
chr11	34010778	34011128
chr11	61231464	61231625
chr11	26140092	26140332
chr11	59541432	59541686
chr11	55433052	55433312
chr11	65720076	65720239
chr11	69202972	69203105
chr11	79140274	79140432
chr11	74572727	74573009
chr11	70442045	70442168
chr11	69931105	69931302
chr11	4333075	4333381
chr11	72697430	72697613
chr11	101759658	101759837
chr11	79278467	79278959
chr11	79118897	79119168
chr11	3382737	3382844
chr11	23696011	23696167
chr11	21402968	21403150
chr11	32407940	32408165
chr11	78887100	78887257
chr11	88631949	88632130
chr11	22814040	22814315
chr11	5785843	5786035
chr11	103006904	103007317
chr11	86614140	86614456
chr11	103233053	103233227
chr11	51817860	51818032
chr11	108223248	108223451
chr11	49719897	49720089
chr11	69429482	69429668
chr11	80489832	80490128
chr11	117991784	117992040
chr11	55453683	55453945
chr11	114653758	114653951
chr11	97412924	97413083
chr11	69409439	69409731
chr11	102246370	102246552
chr11	20455127	20455290
chr11	94259919	94260113
chr11	109495764	109495919
chr11	117939762	117939986
chr11	96311615	96311815
chr11	116424105	116424404
chr11	70084585	70084933
chr12	73715917	73716256
chr12	105539728	105539983
chr12	81927786	81928203
chr12	105823614	105823801
chr12	32642598	32642767
chr12	54489803	54489977
chr12	80885405	80885683
chr12	73359662	73359838
chr12	4544528	4544685
chr12	80063828	80064046
chr12	3759553	3759752
chr12	72462002	72462150
chr12	16042508	16042708
chr12	34378741	34379012
chr12	85659425	85659758
chr12	32215216	32215446
chr12	70768066	70768203
chr12	102367172	102367406
chr12	32944016	32944255
chr12	82387127	82387380
chr12	84243231	84243425
chr12	81788702	81788982
chr12	79132139	79132437
chr12	59579800	59580014
chr12	91666741	91666865
chr12	35418043	35418207
chr12	79321008	79321189
chr12	99993593	99993820
chr12	35799291	35799658
chr12	25177856	25178124
chr12	73593446	73593670
chr12	8659812	8659987
chr12	33302972	33303397
chr12	35011587	35011820
chr12	104868535	104868760
chr12	85468662	85469018
chr12	52604773	52605013
chr12	69473056	69473222
chr12	80833636	80833823
chr12	80811976	80812253
chr12	82350225	82350376
chr12	51718595	51718981
chr12	86819174	86819569
chr12	119157744	119158001
chr12	80995437	80995663
chr12	73687350	73687678
chr12	112867397	112867586
chr12	25516914	25517125
chr12	85532594	85532847
chr12	32182719	32182963
chr12	72361794	72362033
chr12	100837330	100837541
chr12	110436794	110437118
chr12	12230228	12230405
chr12	35269576	35269761
chr12	31967683	31967790
chr12	54959724	54959818
chr12	105971322	105971457
chr12	111559734	111560007
chr12	76527635	76527888
chr12	25283867	25284046
chr12	85348405	85348650
chr12	84201344	84201512
chr12	99264363	99264723
chr12	85423985	85424161
chr12	99647028	99647185
chr12	103341289	103341530
chr12	35885285	35885462
chr12	102653140	102653334
chr12	32306438	32306731
chr12	87274949	87275205
chr12	25301058	25301277
chr12	72461620	72461758
chr12	78205943	78206127
chr12	115507468	115507698
chr12	80895319	80895487
chr12	110706763	110707177
chr12	85648034	85648302
chr12	24492599	24492907
chr12	8348115	8348311
chr12	100925091	100925220
chr12	31996823	31997168
chr12	85497408	85497569
chr12	52637969	52638055
chr12	98283188	98283428
chr12	35338321	35338500
chr12	38778316	38778428
chr12	35983421	35983811
chr12	108639178	108639506
chr12	8432963	8433232
chr12	17679625	17679917
chr12	102333201	102333397
chr12	100615242	100615493
chr12	85345673	85345844
chr12	40788765	40789162
chr12	91736300	91736551
chr12	35291998	35292324
chr12	85366401	85366629
chr12	105013095	105013429
chr12	55360995	55361217
chr13	43525473	43525703
chr13	15929992	15930253
chr13	113547929	113548321
chr13	95844914	95845209
chr13	56162915	56163092
chr13	19828165	19828402
chr13	49100487	49100664
chr13	55405546	55405794
chr13	24599630	24600074
chr13	116972332	116972484
chr13	67844162	67844464
chr13	19767235	19767484
chr13	31347136	31347414
chr13	6503889	6504060
chr13	104623271	104623447
chr13	25791399	25791643
chr13	52636194	52636602
chr13	30697983	30698225
chr13	4790522	4790739
chr13	119713162	119713394
chr13	59704586	59704776
chr13	6228399	6228688
chr13	35189151	35189289
chr13	23816204	23816432
chr13	37658089	37658348
chr13	49200667	49200993
chr13	97869463	97869884
chr13	76620587	76620846
chr13	37148792	37148925
chr13	46521619	46521791
chr13	41230316	41230675
chr13	112130330	112130529
chr13	24406978	24407139
chr13	31005112	31005270
chr13	3779847	3780158
chr13	43765269	43765612
chr13	91093687	91093942
chr13	93251788	93252052
chr13	31017644	31017926
chr13	41883722	41884025
chr13	5716892	5717017
chr13	52031533	52031701
chr13	110895967	110896199
chr13	120048726	120048920
chr13	112529913	112530257
chr13	104032532	104032821
chr13	44645967	44646207
chr13	120062915	120063212
chr13	120013663	120013831
chr13	56353243	56353631
chr13	98832427	98832735
chr13	91093284	91093459
chr13	20787029	20787232
chr13	23706095	23706369
chr13	52726644	52726733
chr13	5804700	5804902
chr13	6836818	6837035
chr13	102573208	102573538
chr13	49381341	49381501
chr13	41607737	41607881
chr13	20788047	20788325
chr13	41437512	41437714
chr13	117237216	117237463
chr13	100449586	100449867
chr13	80949116	80949393
chr13	107873223	107873400
chr13	112695667	112695835
chr13	37056674	37056995
chr13	111944184	111944427
chr13	5803655	5803970
chr13	117048487	117048760
chr13	113486489	113486824
chr13	37462097	37462420
chr13	81163158	81163375
chr13	112643035	112643208
chr13	41372943	41373117
chr13	37249674	37249928
chr13	94159654	94159771
chr13	30576912	30577134
chr13	60670646	60670888
chr13	68928431	68928794
chr13	65226335	65226537
chr13	19794574	19794755
chr13	119916553	119916713
chr13	56181497	56181818
chr13	100602324	100602562
chr13	31506851	31507063
chr13	52041477	52041611
chr13	4756553	4756772
chr13	83609176	83609744
chr13	37322799	37322977
chr13	5875525	5875805
chr13	111508793	111508958
chr13	94154516	94154875
chr13	52035848	52036054
chr13	55858571	55858717
chr13	24444765	24444966
chr13	46259496	46259685
chr13	4662751	4663141
chr13	37619819	37620087
chr13	97959309	97959561
chr13	46634201	46634395
chr13	89387590	89387690
chr13	81108597	81108723
chr13	37678803	37679228
chr13	119809025	119809208
chr13	92940708	92940929
chr13	18800459	18800749
chr13	55895571	55895894
chr13	120052165	120052396
chr13	40900130	40900257
chr13	56334831	56335177
chr14	118371393	118371689
chr14	102911650	102911924
chr14	21999511	21999885
chr14	71011127	71011275
chr14	43898497	43898908
chr14	57537778	57538006
chr14	14640620	14640826
chr14	117778603	117779012
chr14	20928109	20928276
chr14	98956859	98957086
chr14	54442427	54442894
chr14	62842553	62842652
chr14	73445593	73445760
chr14	43844075	43844297
chr14	103826341	103826699
chr14	37109434	37109710
chr14	70024797	70025043
chr14	69853008	69853171
chr14	31583242	31583402
chr14	69542844	69542960
chr14	26534761	26535147
chr14	101594330	101594609
chr14	31596488	31596830
chr14	70792685	70792901
chr14	22085431	22085711
chr14	103793529	103793655
chr14	33398164	33398363
chr14	69342398	69342626
chr14	69676087	69676248
chr14	70880214	70880317
chr14	76857474	76857681
chr14	117689969	117690173
chr14	25151099	25151249
chr14	74977051	74977222
chr14	75722134	75722291
chr14	122060694	122060976
chr14	77854147	77854287
chr14	65781651	65781841
chr14	75180738	75180880
chr14	78815563	78815754
chr14	54246361	54246479
chr14	117204068	117204273
chr14	13981310	13981667
chr14	69633332	69633477
chr14	64309979	64310148
chr14	120172056	120172403
chr14	47359760	47359854
chr14	75195608	75195863
chr14	74719540	74719714
chr14	14863821	14864035
chr14	76179395	76179774
chr14	61696459	61696726
chr14	66231006	66231322
chr14	76951382	76951757
chr14	64943844	64944129
chr14	45179703	45179958
chr14	78790536	78790690
chr14	21822831	21823241
chr14	27042409	27042533
chr14	61774265	61774533
chr14	76171407	76171550
chr14	48246279	48246536
chr14	72825669	72825855
chr14	60736561	60737021
chr14	33400075	33400351
chr14	55557096	55557324
chr14	121423041	121423233
chr14	70402477	70402688
chr14	103945786	103946178
chr14	19733442	19733761
chr14	14804909	14805089
chr14	62865427	62865809
chr14	25530438	25530686
chr14	44077787	44078148
chr14	62858324	62858723
chr14	7981382	7981589
chr14	66812306	66812539
chr14	65381613	65381856
chr14	14068231	14068552
chr14	75069395	75069589
chr14	70994332	70994669
chr14	48199117	48199259
chr14	77344044	77344224
chr14	10133950	10134204
chr14	121381918	121382076
chr14	77524416	77524606
chr14	70101444	70101674
chr14	122261297	122261730
chr14	51026877	51027025
chr14	26580131	26580372
chr14	118577984	118578222
chr14	120327145	120327377
chr14	43953505	43953693
chr14	76641849	76642062
chr14	62245565	62245729
chr14	104005205	104005651
chr15	66845302	66845729
chr15	81112546	81112876
chr15	73137469	73137640
chr15	59809409	59809604
chr15	84466597	84466767
chr15	89131472	89131653
chr15	25531010	25531185
chr15	81045447	81045680
chr15	6242216	6242423
chr15	36367393	36367624
chr15	91172279	91172506
chr15	7137069	7137184
chr15	83036206	83036371
chr15	7217099	7217281
chr15	83295018	83295240
chr15	58145705	58145842
chr15	96562703	96562869
chr15	99342700	99342896
chr15	68011246	68011454
chr15	67101428	67101613
chr15	53130820	53131088
chr15	35705642	35705861
chr15	75062189	75062484
chr15	53138911	53139240
chr15	97487481	97487764
chr15	32367111	32367241
chr15	6569122	6569557
chr15	67145476	67145651
chr15	64234419	64234699
chr15	68363109	68363706
chr15	51689588	51689849
chr15	36879639	36879955
chr15	78247733	78247948
chr15	64276392	64276539
chr15	84351326	84351726
chr15	80812957	80813183
chr15	78383565	78383705
chr15	27493706	27493830
chr15	67345562	67345820
chr15	91660901	91661074
chr15	31336703	31337004
chr15	73161996	73162296
chr15	68068325	68068545
chr15	67235136	67235411
chr15	66816494	66816872
chr15	31410077	31410299
chr15	50779723	50779941
chr15	100126867	100126995
chr15	95795286	95795481
chr15	68167877	68168143
chr15	50697787	50698075
chr15	50820251	50820490
chr15	75695799	75695941
chr15	25828429	25828792
chr15	27665779	27665928
chr15	5288515	5288667
chr15	25227663	25227799
chr15	81021474	81021766
chr15	101252729	101252843
chr15	75876025	75876221
chr15	66708633	66708869
chr15	27424577	27424874
chr15	101262580	101262880
chr15	95850629	95850860
chr15	59864717	59865064
chr15	84072326	84072451
chr15	102311656	102311776
chr15	52705225	52705388
chr15	76303713	76303963
chr15	78879070	78879428
chr15	84685610	84685809
chr15	39362153	39362267
chr15	101367618	101367799
chr15	64003308	64003455
chr15	25910170	25910439
chr15	95807955	95808169
chr15	101374864	101375317
chr15	100677824	100678055
chr15	59105983	59106286
chr16	55790415	55790671
chr16	36920477	36920789
chr16	24199875	24200104
chr16	93084317	93084617
chr16	30395241	30395449
chr16	55798874	55799225
chr16	77369860	77370119
chr16	93207777	93207957
chr16	95708273	95708470
chr16	90459100	90459363
chr16	90456837	90456971
chr16	57280253	57280441
chr16	64941778	64942108
chr16	92713924	92714075
chr16	24193407	24193883
chr16	30971973	30972289
chr16	17727351	17727485
chr16	49956962	49957208
chr16	97105255	97105603
chr16	92715550	92715802
chr16	45657629	45657977
chr16	77128769	77128934
chr16	10992183	10992496
chr16	32171405	32171602
chr16	33950914	33951179
chr16	22398922	22399115
chr16	33691377	33691655
chr16	64801747	64801935
chr16	78198923	78199023
chr16	91640234	91640447
chr16	45561741	45562090
chr16	32595238	32595485
chr16	34111374	34111521
chr16	32795324	32795492
chr16	52182139	52182354
chr16	75877179	75877496
chr16	30968459	30968767
chr16	20403440	20403605
chr16	32202697	32202971
chr16	65739669	65739997
chr16	28911788	28911983
chr16	21689215	21689414
chr16	4370097	4370438
chr16	42897153	42897352
chr16	36476953	36477253
chr16	45023982	45024197
chr16	20357940	20358191
chr16	36590030	36590129
chr16	10838518	10838806
chr16	35903150	35903302
chr16	95955800	95956228
chr16	90396968	90397211
chr16	16042157	16042377
chr16	55863524	55863690
chr16	38632209	38632401
chr16	5444778	5445096
chr16	16573263	16573432
chr16	33745467	33745793
chr16	90426238	90426518
chr16	95839581	95839839
chr16	22144571	22144762
chr16	56658956	56659127
chr16	23557251	23557564
chr16	33751499	33751966
chr16	85124718	85124940
chr16	29772703	29772939
chr16	24624420	24624696
chr16	38731031	38731219
chr16	33985475	33985690
chr16	32651085	32651325
chr16	8674287	8674439
chr16	21399997	21400231
chr16	16571454	16571673
chr16	50030428	50030772
chr16	19973536	19973728
chr16	49792528	49792824
chr16	33077404	33077556
chr16	4969468	4969797
chr16	11001729	11002007
chr16	30789002	30789253
chr16	95728763	95729282
chr16	85123968	85124124
chr16	75159583	75160018
chr16	43580572	43580687
chr16	23855382	23855530
chr16	38171446	38171563
chr16	94241233	94241473
chr16	91761781	91762060
chr16	65197268	65197562
chr16	23287340	23287651
chr16	32434222	32434384
chr16	36930843	36931037
chr16	4381590	4381735
chr16	31233963	31234364
chr16	32177254	32177565
chr16	91734867	91735118
chr17	13440773	13441290
chr17	46073954	46074236
chr17	84419765	84419919
chr17	49018853	49019047
chr17	83954283	83954475
chr17	7315780	7316287
chr17	45757911	45758326
chr17	8214406	8214666
chr17	43606841	43606972
chr17	7917218	7917459
chr17	27938400	27938614
chr17	45619050	45619232
chr17	28694815	28694963
chr17	50750908	50751144
chr17	10326580	10326961
chr17	65718697	65718919
chr17	79550288	79550528
chr17	13144596	13144876
chr17	3104194	3104472
chr17	45742541	45742655
chr17	7398202	7398711
chr17	17900786	17901132
chr17	23980549	23980712
chr17	79347372	79347595
chr17	32534187	32534349
chr17	50409888	50410215
chr17	70570834	70571207
chr17	5429484	5429691
chr17	8051347	8051491
chr17	45752650	45753040
chr17	47508001	47508226
chr17	29601520	29601668
chr17	52168183	52168641
chr17	43580652	43580884
chr17	34437291	34437470
chr17	88367864	88368231
chr17	6778384	6778618
chr17	88057971	88058214
chr17	7877463	7877669
chr17	13144905	13145147
chr17	8140205	8140546
chr17	80891711	80891824
chr17	13010003	13010264
chr17	84408819	84409087
chr17	45597911	45598102
chr17	80391562	80392050
chr17	34420190	34420292
chr17	48118707	48118857
chr17	17865270	17865490
chr17	17871724	17871999
chr17	71081986	71082259
chr17	31967426	31967665
chr17	63198779	63199019
chr17	13345722	13346306
chr17	34639607	34639872
chr17	47715191	47715370
chr17	47793428	47793643
chr17	29009287	29009502
chr17	31039719	31039905
chr17	83680351	83680498
chr17	48043585	48043849
chr17	36218714	36219043
chr17	47501894	47502469
chr17	9773812	9774051
chr17	8988517	8988664
chr17	87301642	87301870
chr17	86237479	86237667
chr17	28085066	28085223
chr17	17890121	17890330
chr17	81665045	81665203
chr17	27935148	27935379
chr17	50889562	50889784
chr17	63921710	63921971
chr17	7884831	7885136
chr17	5582344	5582463
chr17	59189731	59189912
chr17	84103462	84103668
chr17	84647760	84647993
chr17	29245780	29245955
chr17	7897153	7897368
chr17	33639850	33640119
chr17	43675223	43675418
chr17	23967010	23967402
chr17	79303327	79303562
chr17	28738050	28738263
chr17	56938865	56939042
chr17	15657162	15657761
chr17	50369610	50369819
chr17	84877939	84878128
chr17	29395358	29395693
chr17	22431747	22431942
chr17	44653232	44653399
chr17	14826858	14827032
chr17	28761993	28762200
chr17	5591597	5591999
chr17	6986138	6986411
chr17	84043195	84043438
chr17	28407514	28407765
chr17	79954964	79955192
chr17	87571517	87571883
chr17	82134975	82135125
chr17	24737569	24737824
chr17	34257689	34257894
chr17	80083371	80083495
chr17	5730645	5731012
chr17	63002669	63002989
chr17	79485298	79485555
chr17	28420449	28420663
chr17	5195465	5195754
chr17	50097902	50098197
chr17	87315281	87315521
chr17	49429203	49429389
chr17	86494931	86495166
chr17	45613044	45613285
chr17	78891075	78891322
chr17	84108055	84108258
chr17	18558797	18559222
chr17	5765848	5766018
chr17	31996329	31996555
chr17	15678161	15678336
chr17	50111120	50111433
chr17	56957878	56958361
chr17	84342483	84342680
chr18	79565463	79565656
chr18	20784830	20785047
chr18	62182318	62182462
chr18	39026441	39026755
chr18	68096546	68096865
chr18	67308271	67308633
chr18	36713465	36713686
chr18	36719957	36720247
chr18	84600610	84600954
chr18	77858475	77858834
chr18	46152580	46152741
chr18	23749743	23749944
chr18	12151357	12151665
chr18	5320262	5320391
chr18	68706574	68706822
chr18	4287917	4288082
chr18	34390929	34391134
chr18	64597987	64598243
chr18	55398427	55398586
chr18	23914636	23914798
chr18	61074584	61074922
chr18	63771280	63771457
chr18	64609921	64610246
chr18	82525792	82526383
chr18	76228056	76228195
chr18	61758995	61759271
chr18	25331147	25331331
chr18	5134080	5134557
chr18	54937852	54938112
chr18	80611960	80612296
chr18	39185641	39185995
chr18	62059127	62059357
chr18	82812441	82812698
chr18	56932873	56933119
chr18	39560823	39561058
chr18	20815449	20815631
chr18	4279314	4279439
chr18	4804045	4804344
chr18	4367170	4367429
chr18	64957599	64957825
chr18	68252863	68253109
chr18	55341640	55341835
chr18	69160553	69160689
chr18	23912084	23912286
chr18	39196566	39196919
chr18	56875212	56875575
chr18	74190174	74190318
chr18	65151425	65151588
chr18	4803388	4803557
chr18	78808970	78809164
chr18	61105600	61105916
chr18	82867505	82867716
chr18	55282459	55282625
chr18	79257102	79257588
chr18	77837570	77837939
chr18	5941404	5941498
chr18	80312902	80313182
chr18	61448422	61448731
chr18	34415979	34416186
chr18	62189305	62189603
chr18	32395625	32395966
chr18	82717411	82717640
chr18	77797196	77797398
chr18	39241041	39241413
chr18	60752106	60752342
chr18	65490426	65490590
chr18	36238599	36238777
chr18	83421805	83422174
chr18	6145006	6145220
chr18	61767785	61768135
chr18	66153382	66153616
chr18	35927714	35927915
chr18	62726645	62726851
chr18	82855677	82856018
chr18	12230067	12230328
chr18	70415484	70415678
chr19	55311922	55312116
chr19	32298264	32298640
chr19	53479547	53479905
chr19	21440891	21441146
chr19	29431057	29431222
chr19	11065283	11065578
chr19	4999567	4999756
chr19	3687660	3688144
chr19	34270202	34270659
chr19	46869566	46869788
chr19	3931829	3932021
chr19	41842807	41843021
chr19	3880537	3880737
chr19	55803138	55803505
chr19	47531245	47531512
chr19	10979844	10980090
chr19	41026610	41026749
chr19	11659251	11659453
chr19	3325413	3325661
chr19	53128563	53128792
chr19	3423071	3423275
chr19	11376518	11376716
chr19	36768155	36768408
chr19	53774033	53774191
chr19	32646109	32646239
chr19	46467091	46467462
chr19	17278481	17278632
chr19	12517917	12518099
chr19	32181226	32181602
chr19	46618405	46618673
chr19	9938783	9939265
chr19	56068977	56069192
chr19	53194005	53194587
chr19	58087250	58087442
chr19	41442707	41442863
chr19	56535023	56535338
chr19	53424685	53424912
chr19	43965803	43965958
chr19	45058201	45058730
chr19	3562805	3563015
chr19	46648624	46648883
chr2	117299750	117300076
chr2	28092153	28092539
chr2	102986931	102987316
chr2	157840622	157840885
chr2	21091049	21091303
chr2	80025097	80025331
chr2	102154807	102155047
chr2	164454914	164455261
chr2	160083731	160083963
chr2	154255368	154255639
chr2	167775235	167775602
chr2	50539824	50540043
chr2	65101463	65101819
chr2	133458744	133459101
chr2	18821689	18822081
chr2	80168200	80168435
chr2	52499987	52500213
chr2	50833878	50834137
chr2	153170406	153170845
chr2	164372737	164372923
chr2	79193879	79194113
chr2	102877609	102877807
chr2	154304750	154304915
chr2	52512903	52513300
chr2	6713640	6713857
chr2	102189572	102189755
chr2	32857588	32857878
chr2	117989312	117989591
chr2	173072993	173073288
chr2	69015198	69015548
chr2	103966833	103967143
chr2	58978159	58978426
chr2	3664198	3664479
chr2	84248262	84248550
chr2	164942812	164943304
chr2	50589288	50589503
chr2	26549882	26550162
chr2	57587166	57587420
chr2	165922386	165922723
chr2	70622375	70622563
chr2	28539886	28540322
chr2	118554515	118554667
chr2	4969155	4969351
chr2	117945056	117945295
chr2	57297569	57297700
chr2	160057573	160057699
chr2	46149932	46150115
chr2	163713391	163713551
chr2	167815072	167815465
chr2	72196612	72196862
chr2	158863959	158864143
chr2	160019103	160019266
chr2	18654914	18655122
chr2	46370881	46371367
chr2	35244344	35244531
chr2	102867857	102868053
chr2	5811515	5811711
chr2	128719419	128719647
chr2	80025688	80025993
chr2	75733229	75733412
chr2	129328353	129328493
chr2	173173040	173173196
chr2	145574177	145574418
chr2	103906684	103906812
chr2	19059349	19059576
chr2	153259672	153260070
chr2	30942785	30942974
chr2	146010839	146011097
chr2	178505998	178506458
chr2	160348220	160348369
chr2	153084109	153084551
chr2	18976264	18976505
chr2	68796063	68796392
chr2	102745717	102745960
chr2	128745927	128746053
chr2	59462226	59462375
chr2	121082660	121082950
chr2	37735900	37736073
chr2	56304961	56305361
chr2	167753884	167754336
chr2	156863858	156864102
chr2	122156001	122156252
chr2	103578913	103579061
chr2	117996177	117996440
chr2	145952743	145953015
chr2	144337789	144338022
chr2	131530638	131530838
chr2	77341960	77342264
chr2	136485829	136486092
chr2	130525571	130525699
chr2	167805660	167805862
chr2	170388427	170388654
chr2	128065497	128065914
chr2	28495157	28495336
chr2	127524440	127524783
chr2	38483272	38483665
chr2	93457848	93458031
chr2	91042715	91043017
chr2	128008697	128009197
chr2	150895886	150896286
chr2	117996749	117996974
chr2	156960062	156960212
chr2	59184564	59184756
chr2	154264477	154264795
chr2	129360187	129360503
chr2	118534004	118534165
chr2	166719385	166719539
chr2	168883115	168883277
chr2	84393368	84393552
chr2	170184530	170184894
chr2	12208210	12208441
chr2	45279502	45279783
chr2	93589927	93590198
chr2	73029816	73030074
chr2	84382079	84382239
chr2	133497869	133498074
chr2	173061971	173062292
chr2	157991012	157991319
chr2	117913951	117914224
chr2	26534702	26534876
chr2	80579387	80579502
chr2	145517473	145517598
chr2	71662086	71662280
chr2	61513898	61514321
chr2	164935979	164936256
chr2	154285439	154285568
chr2	12084442	12084673
chr2	77249944	77250089
chr2	3760336	3760605
chr2	150861140	150861466
chr2	128339197	128339667
chr2	13330158	13330323
chr2	132599166	132599517
chr2	31435692	31435819
chr2	27311711	27311948
chr2	165332699	165332945
chr2	165320710	165320823
chr2	5697258	5697477
chr2	30690304	30690628
chr2	114622623	114622816
chr2	126695419	126695593
chr2	120158182	120158443
chr2	45840491	45840694
chr2	157201657	157201800
chr2	75757468	75757629
chr2	117977058	117977464
chr2	90673374	90673665
chr2	3657842	3658272
chr2	102009670	102009963
chr2	148585754	148585984
chr2	166650484	166650733
chr2	102968297	102968712
chr2	72366555	72366845
chr2	61583041	61583195
chr2	35444508	35444812
chr2	60076785	60077150
chr2	24311687	24312064
chr2	148486928	148487263
chr2	32536965	32537135
chr2	129489923	129490182
chr2	170307591	170307774
chr2	144337330	144337576
chr2	34360081	34360350
chr2	26744364	26744699
chr2	75696475	75696686
chr2	72170598	72170847
chr2	73004440	73004697
chr2	35463499	35463702
chr2	48332949	48333182
chr2	179128526	179128775
chr2	24318080	24318186
chr2	32089784	32089913
chr2	90574186	90574506
chr2	27740302	27740637
chr2	83993937	83994211
chr2	84638573	84638738
chr2	129489572	129489823
chr2	84531274	84531628
chr2	160068845	160069100
chr2	92483497	92484002
chr2	129373293	129373675
chr2	150750747	150750861
chr2	75802004	75802156
chr2	118008004	118008410
chr2	170252723	170253003
chr2	148567900	148568307
chr2	170329899	170330096
chr2	133495340	133495758
chr2	132151760	132151921
chr2	46315349	46315596
chr2	62656203	62656383
chr2	102998465	102998720
chr2	131905808	131905965
chr2	70870963	70871090
chr2	153496507	153496673
chr2	117936758	117936859
chr2	84037403	84037592
chr2	158174543	158174802
chr2	170133523	170133688
chr2	145233862	145234203
chr2	145859440	145859656
chr2	128334229	128334338
chr2	170321995	170322371
chr2	84059289	84059689
chr2	78995206	78995442
chr2	73160851	73161170
chr2	12174828	12175012
chr2	126467951	126468121
chr2	181305087	181305202
chr2	73054003	73054453
chr2	66179969	66180169
chr2	128296934	128297133
chr2	166639092	166639337
chr3	107852854	107853093
chr3	131368679	131368980
chr3	146616645	146616892
chr3	9886758	9886915
chr3	105803737	105803937
chr3	82808546	82808695
chr3	88403595	88403781
chr3	19953963	19954281
chr3	121371566	121371747
chr3	52878564	52878756
chr3	69699867	69700093
chr3	79438333	79438655
chr3	132103502	132103745
chr3	142478414	142478697
chr3	88460175	88460374
chr3	10288592	10288878
chr3	132171595	132171919
chr3	105910569	105910855
chr3	121630618	121630953
chr3	135699612	135699864
chr3	95694525	95694694
chr3	131466293	131466606
chr3	81057837	81057984
chr3	144110789	144111012
chr3	84598064	84598312
chr3	10077219	10077394
chr3	143919825	143919996
chr3	104518546	104518648
chr3	139110162	139110375
chr3	21988111	21988429
chr3	28099281	28099487
chr3	9027358	9027657
chr3	83080829	83081023
chr3	109361948	109362247
chr3	133659816	133660220
chr3	65891652	65891926
chr3	139012454	139012700
chr3	97964909	97965149
chr3	50631400	50631620
chr3	88422434	88422602
chr3	84314670	84314803
chr3	144039565	144039797
chr3	16180609	16180730
chr3	84504354	84504654
chr3	100568683	100568837
chr3	37204050	37204366
chr3	126771599	126771839
chr3	90525541	90525693
chr3	94838158	94838446
chr3	52179809	52180101
chr3	127914173	127914604
chr3	27677567	27678172
chr3	121597298	121597521
chr3	103796526	103796664
chr3	60080660	60080967
chr3	101615961	101616176
chr3	9198945	9199222
chr3	41302970	41303102
chr3	84439870	84440167
chr3	121693157	121693660
chr3	89436814	89437042
chr3	115695290	115695464
chr3	157634516	157634693
chr3	121345097	121345265
chr3	116892979	116893195
chr3	88454776	88454973
chr3	129338833	129338993
chr3	83839491	83839796
chr3	37659905	37660104
chr3	116482781	116483043
chr3	38564908	38565170
chr3	116450822	116451040
chr3	109267092	109267305
chr3	149281450	149281776
chr3	54601191	54601360
chr3	109010886	109011383
chr3	108797851	108798081
chr3	100431776	100432021
chr3	14880406	14880611
chr3	14869869	14870074
chr3	60531434	60531589
chr3	121571572	121571762
chr3	109464720	109464917
chr3	115661123	115661371
chr3	51603940	51604189
chr3	84615200	84615391
chr3	145942056	145942215
chr3	75276531	75276924
chr3	28171349	28171634
chr3	96767154	96767286
chr3	48080636	48080997
chr3	19201341	19201606
chr3	156369019	156369232
chr3	58508275	58508706
chr3	9020250	9020735
chr3	83875226	83875397
chr3	115716375	115716467
chr3	146177692	146178139
chr3	50438910	50439169
chr3	145964063	145964351
chr3	22073178	22073405
chr3	65418197	65418459
chr3	52000140	52000424
chr3	35693057	35693364
chr3	9005591	9005849
chr3	27616922	27617089
chr3	122810200	122810326
chr3	51182589	51182774
chr3	89807292	89807404
chr3	157297338	157297531
chr3	83885110	83885503
chr3	18319506	18319918
chr4	152078231	152078565
chr4	132567474	132567748
chr4	88707238	88707434
chr4	109612673	109612891
chr4	35096230	35096418
chr4	56757319	56757636
chr4	32768084	32768376
chr4	152224257	152224449
chr4	80310703	80310945
chr4	70545954	70546160
chr4	102572215	102572339
chr4	59419231	59419576
chr4	102658700	102658876
chr4	93341639	93341876
chr4	131854986	131855318
chr4	59870991	59871307
chr4	53115954	53116110
chr4	149842967	149843204
chr4	102623966	102624584
chr4	41589774	41590022
chr4	149055967	149056230
chr4	145270140	145270481
chr4	101312168	101312340
chr4	62265545	62265735
chr4	40364391	40364603
chr4	117124826	117124969
chr4	53250340	53250711
chr4	154929201	154929713
chr4	144988500	144988668
chr4	101185378	101185523
chr4	138943789	138944099
chr4	53782347	53782506
chr4	46905184	46905438
chr4	118152153	118152364
chr4	52879334	52879522
chr4	130283787	130284143
chr4	48108701	48108886
chr4	88275555	88275848
chr4	150556467	150556698
chr4	132804514	132804716
chr4	132983028	132983399
chr4	149504857	149505077
chr4	88727289	88727585
chr4	40287554	40287755
chr4	80311141	80311447
chr4	132959482	132959711
chr4	66768850	66769063
chr4	108428356	108428667
chr4	41555350	41555548
chr4	125015918	125016075
chr4	114947509	114947704
chr4	109136871	109137093
chr4	119977785	119978151
chr4	154934992	154935358
chr4	40244168	40244338
chr4	133388218	133388429
chr4	88640983	88641317
chr4	150212478	150212910
chr4	125145237	125145579
chr4	102566542	102566713
chr4	152153702	152154153
chr4	55327626	55327798
chr4	123305828	123306124
chr4	99177332	99177554
chr4	95230498	95230893
chr4	45981091	45981305
chr4	48100326	48100473
chr4	128981210	128981420
chr4	102515067	102515281
chr4	118999716	118999960
chr4	145267627	145268130
chr4	62729302	62729462
chr4	134097290	134097469
chr4	105207080	105207296
chr4	58303954	58304185
chr4	48481421	48481521
chr4	53567153	53567348
chr4	155116597	155116785
chr4	125114745	125115006
chr4	134595136	134595364
chr4	141182049	141182345
chr4	142091223	142091383
chr4	129032761	129032990
chr4	8927547	8927851
chr4	141559132	141559662
chr4	102720022	102720310
chr4	100887075	100887310
chr4	122892211	122892522
chr4	102955615	102955825
chr4	132078415	132078735
chr4	3744124	3744357
chr4	134548152	134548363
chr4	59407870	59408027
chr4	95215164	95215553
chr4	119966220	119967115
chr4	19872965	19873057
chr4	154911172	154911558
chr4	70515580	70515827
chr4	123921179	123921451
chr4	145286778	145287020
chr4	129788805	129789005
chr4	59569671	59569844
chr4	132592912	132593239
chr4	151071037	151071248
chr4	58423285	58423543
chr4	123572022	123572270
chr4	58330973	58331158
chr4	59888042	59888312
chr4	53799274	53799645
chr4	55815928	55816135
chr4	121197067	121197332
chr4	136239749	136240063
chr4	58613120	58613310
chr4	47378815	47379056
chr4	3681660	3681842
chr4	43287368	43287607
chr4	102753441	102753608
chr4	55805302	55805606
chr4	129496618	129496959
chr4	135899112	135899357
chr4	88864739	88864852
chr4	135876612	135876939
chr4	116788080	116788561
chr4	126086062	126086389
chr4	99163618	99163885
chr4	43959814	43960122
chr4	118991928	118992075
chr4	66852022	66852359
chr4	142023315	142023466
chr4	3986222	3986471
chr4	140787441	140787858
chr4	119140255	119140377
chr4	141512235	141512450
chr4	134288937	134289145
chr4	131860872	131861276
chr4	139043705	139043935
chr4	143271704	143271881
chr4	3760649	3760984
chr4	128983760	128984066
chr4	53121920	53122148
chr4	154944267	154944578
chr4	156210085	156210215
chr4	139330682	139330893
chr4	150060886	150061155
chr4	155162760	155163113
chr4	150202721	150203025
chr4	3695681	3695823
chr4	107167856	107168060
chr4	121023923	121024262
chr4	41368220	41368594
chr4	134730066	134730251
chr4	149780521	149780968
chr4	133659538	133659789
chr4	59036591	59036874
chr4	132247534	132247908
chr4	132809766	132809971
chr5	3516827	3517032
chr5	102537819	102538131
chr5	134214453	134214753
chr5	43855873	43856139
chr5	43882080	43882385
chr5	110211324	110211638
chr5	117417073	117417284
chr5	30638179	30638444
chr5	141056076	141056303
chr5	105598939	105599124
chr5	30961588	30961905
chr5	92270592	92270783
chr5	21332234	21332446
chr5	114667545	114667817
chr5	4530850	4531029
chr5	113009411	113009609
chr5	124480243	124480450
chr5	16541796	16542040
chr5	141754341	141754611
chr5	148652922	148653050
chr5	100614183	100614361
chr5	107961430	107961572
chr5	53937296	53937583
chr5	21547103	21547304
chr5	43102640	43102936
chr5	140733423	140733700
chr5	53995247	53995556
chr5	7955689	7955900
chr5	117417387	117417750
chr5	53415510	53415719
chr5	121564496	121564675
chr5	3772063	3772293
chr5	68735255	68735618
chr5	142443611	142443862
chr5	111133206	111133440
chr5	65485968	65486128
chr5	125273668	125274116
chr5	86190433	86190675
chr5	118478127	118478539
chr5	66038293	66038521
chr5	124438333	124438451
chr5	77468565	77468802
chr5	135604747	135604907
chr5	32122424	32122663
chr5	92441574	92441775
chr5	115500448	115500691
chr5	35755510	35755665
chr5	52132944	52133091
chr5	65860728	65860963
chr5	113999501	113999704
chr5	52075212	52075360
chr5	115538702	115538944
chr5	75382215	75382511
chr5	43094404	43094730
chr5	90696091	90696464
chr5	105623116	105623313
chr5	53401110	53401343
chr5	132467048	132467361
chr5	150595414	150595748
chr5	86086936	86087130
chr5	112266442	112266644
chr5	125444614	125444843
chr5	110595496	110595636
chr5	144935350	144935473
chr5	100632828	100633076
chr5	138730877	138731234
chr5	122145793	122146007
chr5	113644517	113644767
chr5	32196053	32196175
chr5	105557833	105558246
chr5	16434648	16434911
chr5	107749580	107749968
chr5	113594401	113594709
chr5	136140047	136140224
chr5	81107479	81107721
chr5	4530291	4530659
chr5	100750647	100750919
chr5	21351789	21351937
chr5	43865411	43865603
chr5	121584165	121584528
chr5	108287034	108287232
chr5	31602378	31602728
chr5	141038416	141038603
chr5	64619850	64620101
chr5	137748532	137748648
chr5	143651878	143652171
chr5	31095381	31095635
chr5	31766868	31767165
chr5	33938547	33938763
chr5	114594788	114594987
chr5	64410707	64411040
chr5	143055683	143055923
chr5	105718109	105718685
chr5	118500345	118500486
chr5	64923062	64923282
chr5	65120003	65120250
chr5	150137872	150138039
chr5	138227376	138227639
chr5	136977844	136978048
chr5	31926731	31926836
chr5	140508710	140508970
chr5	99336502	99336764
chr5	118380358	118380569
chr5	137825092	137825314
chr5	123682481	123682724
chr5	65883502	65883743
chr5	21136655	21136845
chr5	32197787	32197971
chr5	100509290	100509590
chr5	121838747	121838900
chr5	135710955	135711175
chr5	139294258	139294474
chr5	122669237	122669397
chr5	148674326	148674520
chr5	110330631	110330792
chr5	120558772	120559064
chr5	28269634	28270010
chr5	120605763	120605951
chr5	147748020	147748448
chr5	131839092	131839279
chr5	24814058	24814282
chr5	64960859	64961469
chr5	72261964	72262283
chr5	32134960	32135248
chr5	112972345	112972574
chr5	103732678	103732993
chr5	104392924	104393049
chr5	123832281	123832732
chr5	124582637	124582843
chr5	53378654	53379007
chr5	129924859	129925107
chr5	127615513	127615778
chr5	72817706	72818034
chr5	123585906	123586196
chr5	90718039	90718291
chr5	3905614	3905799
chr5	146781735	146781956
chr5	68049620	68049884
chr5	138740259	138740445
chr5	143547531	143547678
chr5	136171512	136171938
chr5	102498816	102499073
chr5	115628204	115628388
chr5	113648897	113649148
chr5	114639473	114639638
chr5	64134052	64134187
chr5	3198404	3198705
chr5	100557098	100557270
chr5	137828770	137829027
chr5	107687916	107688137
chr6	52861229	52861527
chr6	127351720	127351990
chr6	97995736	97996097
chr6	128834520	128834754
chr6	39278372	39278679
chr6	121341810	121342029
chr6	113668577	113669123
chr6	136659352	136659533
chr6	120056302	120056457
chr6	85370784	85371004
chr6	121146901	121147139
chr6	4728349	4728601
chr6	49026637	49026808
chr6	113654186	113654488
chr6	50545452	50545939
chr6	124505095	124505325
chr6	50873936	50874126
chr6	114648688	114648896
chr6	134066208	134066351
chr6	129495021	129495235
chr6	129284419	129284673
chr6	73228416	73228633
chr6	92101029	92101325
chr6	149375093	149375441
chr6	54162839	54163124
chr6	53713186	53713569
chr6	88045198	88045437
chr6	48409969	48410279
chr6	129033514	129033683
chr6	3345963	3346233
chr6	128913691	128913928
chr6	136714247	136714434
chr6	122939655	122939916
chr6	87509202	87509377
chr6	83273811	83274069
chr6	116712240	116712427
chr6	145508875	145509097
chr6	58735167	58735357
chr6	125360065	125360329
chr6	30336979	30337254
chr6	17481122	17481371
chr6	113351667	113351937
chr6	97479156	97479520
chr6	91506061	91506375
chr6	129747407	129747570
chr6	53592291	53592608
chr6	128766901	128767050
chr6	38865928	38866146
chr6	3620641	3620836
chr6	51636244	51636518
chr6	114782093	114782256
chr6	4618025	4618168
chr6	128107865	128108061
chr6	124723631	124723983
chr6	129200088	129200428
chr6	133960794	133960930
chr6	90775698	90775897
chr6	30354902	30355007
chr6	81986973	81987267
chr6	39507564	39507734
chr6	87184007	87184193
chr6	97449895	97450105
chr6	134796421	134796700
chr6	51611732	51611998
chr6	45271585	45271874
chr6	52842668	52842948
chr6	136484091	136484362
chr6	134065101	134065478
chr6	94760825	94761103
chr6	83043492	83043674
chr6	134202311	134202500
chr6	123175635	123175820
chr6	89050669	89050941
chr6	86660602	86660826
chr6	97523228	97523374
chr6	91706168	91706363
chr6	115375390	115375588
chr6	116756422	116756682
chr6	123227589	123228031
chr6	87992836	87993095
chr6	55310308	55310451
chr6	134020932	134021195
chr6	114893820	114894187
chr6	38641282	38641546
chr6	83131740	83131978
chr6	90790659	90790891
chr6	124478013	124478365
chr6	57768971	57769238
chr6	100416057	100416373
chr6	54143467	54143611
chr6	31209437	31209755
chr6	65164125	65164512
chr6	113677416	113677672
chr6	120193264	120193464
chr6	35500094	35500281
chr6	51172927	51173163
chr6	100435315	100435510
chr6	29517241	29517491
chr6	72938002	72938193
chr6	4808734	4808916
chr6	17764409	17764620
chr6	100110049	100110382
chr6	115480780	115481030
chr6	17087586	17087712
chr6	122545332	122545626
chr6	67532613	67533108
chr6	16965767	16965946
chr6	125071444	125071578
chr6	35369751	35370083
chr6	134120737	134120982
chr6	114875049	114875547
chr6	116664070	116664498
chr6	66890662	66890808
chr6	125572399	125572989
chr6	127165780	127165940
chr6	134366729	134366912
chr6	125367661	125368111
chr6	97788635	97788861
chr6	130285820	130286015
chr6	57803218	57803459
chr6	97482019	97482156
chr6	134700744	134701175
chr6	122309740	122309975
chr6	124729913	124730158
chr6	108624946	108625284
chr6	134247402	134247623
chr6	123260309	123260550
chr6	146170822	146171131
chr6	57765525	57765776
chr6	48832479	48832760
chr6	120159131	120159294
chr6	122557065	122557255
chr6	115666668	115666952
chr6	119377692	119377878
chr7	113037913	113038182
chr7	113722090	113722301
chr7	98809465	98809713
chr7	73524483	73524642
chr7	83659382	83659758
chr7	43636231	43636501
chr7	132358822	132359185
chr7	45591926	45592088
chr7	122459279	122459492
chr7	45660898	45661133
chr7	88251644	88251812
chr7	38018566	38018767
chr7	130847272	130847509
chr7	84352789	84352928
chr7	19461601	19461789
chr7	3482065	3482227
chr7	30811978	30812172
chr7	67985125	67985372
chr7	100991979	100992283
chr7	83094215	83094406
chr7	141490922	141491173
chr7	3506014	3506253
chr7	68667756	68667996
chr7	75596103	75596367
chr7	142449203	142449429
chr7	135581029	135581398
chr7	80209798	80210105
chr7	80849819	80849984
chr7	6410099	6410363
chr7	115251705	115251894
chr7	111268307	111268582
chr7	140997940	140998132
chr7	28442832	28443063
chr7	28381980	28382277
chr7	68001346	68001613
chr7	100123617	100123752
chr7	3948313	3948521
chr7	128321229	128321504
chr7	43642653	43642923
chr7	79368826	79368929
chr7	143829525	143829722
chr7	79194063	79194249
chr7	106711494	106711736
chr7	104296873	104297011
chr7	35150833	35151122
chr7	64863653	64863794
chr7	42980023	42980516
chr7	130893070	130893402
chr7	27238695	27238916
chr7	43250858	43250953
chr7	28208966	28209259
chr7	34214698	34214970
chr7	19265979	19266245
chr7	139402810	139403043
chr7	58686628	58687013
chr7	73451690	73452018
chr7	109209751	109210130
chr7	100182513	100182688
chr7	73572637	73572874
chr7	43349712	43350121
chr7	142403658	142403989
chr7	30394285	30394855
chr7	16312817	16312950
chr7	126230462	126230721
chr7	38155931	38156097
chr7	25181574	25181708
[truncated: 323 more rows]
