# Supplementary material for: Labelled regulatory elements are pervasive features of the macrophage genome and are dynamically utilized by classical and alternative polarization signals
Source: Nucleic Acids Res. 2019 Feb 25;47(6):2778–92. doi: 10.1093/nar/gkz118 (PMC6451134; doi:10.1093/nar/gkz118)
Supplement: Supplementary Data [file gkz118_supplemental_files.zip › Supplementary_Table_S4.xlsx]

## Sheet: Cl. of distal PolIIS2 signals
Up-regulated RNAPII-pS2 enhancer clusters
Chr	Start	End	IL4_24h	IL4_6h	IL4_3h	IL4_1h	CTR	LPS_1h	LPS_3h	LPS_6h	LPS_24h	Cluster
chr10	18964664	18965418	1.72648	0.811583	0.360172	-0.303495	-1.22422	0.487694	-0.0353169	-0.303389	-1.51951	1
chr6	38711954	38712503	2.22898	-0.52876	-0.888213	0.295254	-0.808076	-0.863243	0.130916	0.644835	-0.211697	1
chr15	101138631	101139020	0.939903	1.82464	-0.923353	-1.00403	-0.885426	-0.395821	-0.537186	0.162052	0.819226	1
chr9	89268817	89269188	2.07647	0.653684	-0.272146	0.497944	-0.146406	0.111595	-1.09311	-0.7738	-1.05424	1
chr19	11101732	11102364	1.65964	0.8678	-0.461641	-0.0416694	-0.962726	-1.23803	1.15644	-0.470419	-0.509396	1
chr5	31754602	31755414	2.20681	0.636211	0.00797075	0.031883	-0.287672	-0.0268107	-1.17569	-1.07623	-0.316475	1
chr19	29500279	29501416	2.0075	0.488874	0.330988	0.558788	-1.35554	-0.844121	-0.793034	-0.034217	-0.359236	1
chr15	73120448	73120972	2.23605	0.123669	0.270556	-1.10389	-0.863448	0.535477	-0.523334	-0.61951	-0.0555684	1
chr18	39607004	39607631	2.27919	-0.133622	-0.596438	-0.45959	-1.02695	-0.871224	0.343351	0.533197	-0.0679201	1
chr12	112648053	112648407	2.12896	0.929197	-0.0931973	-0.792073	-0.733989	0.452663	-0.773336	-0.582847	-0.535381	1
chr11	86657890	86658219	1.98684	0.147376	0.484665	0.727704	-0.962447	-0.175087	-1.32939	-0.718349	-0.16132	1
chr12	28654217	28654591	1.58997	0.505393	0.797168	-0.45147	-1.16961	-1.20694	0.961229	-0.739315	-0.286426	1
chr7	143041080	143041467	2.31024	0.0859792	-0.229099	-0.957641	-0.437944	0.527813	-0.340161	0.0859792	-1.04516	1
chr9	44258202	44259457	2.00823	0.717998	-0.365463	0.167705	-0.140309	-1.16081	-1.30285	-0.295701	0.3712	1
chr17	71096482	71096974	2.36328	0.608909	-0.491765	-0.586982	0.0691793	-0.0304783	-0.442923	-0.473511	-1.01571	1
chr5	32195848	32196502	1.51641	0.760495	0.0968964	0.204297	-1.34854	0.916079	-0.205197	-0.476016	-1.46443	1
chr11	77028490	77029098	1.57441	1.16247	0.0390259	0.0651174	-1.21688	0.0495628	0.198586	-0.269557	-1.60274	1
chr3	109435128	109435566	1.64926	0.339948	-0.698885	1.30283	-0.215825	0.43443	-0.67156	-1.03791	-1.10228	1
chr8	34740208	34740690	1.48076	1.08984	-0.0346055	-0.0464192	-1.15744	0.48412	-0.442712	0.288658	-1.6622	1
chr11	98915709	98916161	2.10668	0.346828	-0.677571	-1.13745	-0.91652	-0.0345601	-0.632804	0.462523	0.482872	1
chr15	39777275	39777730	2.11728	0.674258	-0.577465	0.280615	-0.43738	0.489989	-0.705499	-0.808931	-1.03286	1
chr11	105464657	105464957	1.75332	1.59868	-0.469252	-0.144127	-0.0855369	-0.670955	-0.95526	-0.853928	-0.172941	1
chr18	20749914	20750236	2.51377	0.0857945	-0.888925	-0.327309	-0.660181	-0.0951516	0.102865	-0.529309	-0.201557	1
chr13	52985431	52986044	1.4984	-0.200027	0.235697	0.694485	-2.17897	0.21949	-0.574871	0.110403	0.195387	1
chr3	146655001	146655541	1.93457	1.11971	-0.384239	-0.170822	-0.825121	0.161345	-1.36468	-0.506334	0.0355694	1
chr10	39412629	39413152	1.5688	0.666383	0.179669	0.703746	-1.18917	0.617637	-0.37138	-0.722497	-1.45319	1
chr11	72660071	72660739	2.03203	1.20011	-1.02609	-0.357932	-0.194671	-0.831592	-0.519682	-0.470804	0.168636	1
chr2	165946140	165946625	2.23097	0.338559	-0.443588	0.246037	-0.716862	0.318529	-1.23575	-0.0253297	-0.71257	1
chr12	80009829	80010433	2.50733	0.111966	-0.496273	-0.262579	-0.241293	-0.716834	-0.897992	-0.0614932	0.0571655	1
chr14	121346261	121346962	2.11659	0.772272	-0.201254	0.172626	-0.202796	-0.256281	-1.54094	-0.461992	-0.398222	1
chr2	43794698	43795326	2.20322	-0.0276099	-0.114526	0.227565	-0.865008	-1.21156	0.601414	-0.699534	-0.113968	1
chr5	17843370	17843662	2.54722	-0.109885	-0.758505	-0.526466	-0.56882	-0.101414	-0.441758	0.221988	-0.262359	1
chr9	116077435	116077954	1.89613	-0.31151	-1.24034	-0.481986	-0.586931	-0.274946	-0.716094	0.600702	1.11498	1
chr4	58303785	58304318	2.14342	1.05437	-0.602804	-0.439093	-0.175095	-0.368079	-0.617983	0.0921553	-1.08689	1
chr2	164012066	164012433	1.7649	0.41687	1.00444	0.0489471	-1.22033	0.242138	-1.29047	-0.383578	-0.582921	1
chr5	146248671	146249240	2.25177	0.704998	0.117787	-0.157913	-0.937553	-0.648477	0.116061	-0.854282	-0.592388	1
chr5	90999720	91000430	1.91024	1.29043	-0.436672	-0.240037	-0.956444	0.167259	-0.243478	-0.343515	-1.14779	1
chr15	83415372	83415724	1.76398	1.13164	-0.24115	-0.424102	-0.299539	0.787365	-1.19657	-0.94874	-0.572886	1
chr1	95673464	95673955	1.76217	0.903172	0.0543422	-0.523404	-1.27679	0.861945	-0.117909	-0.706386	-0.957138	1
chr3	88379769	88380577	1.72841	1.3964	-0.793019	-0.353817	-0.867227	0.44818	-1.06786	-0.027851	-0.463205	1
chr1	91037812	91038307	1.69305	0.765619	-0.844424	1.252	-1.22568	-0.183306	-0.567829	-0.525312	-0.364121	1
chr11	76088381	76088914	2.28838	0.534503	-0.474867	0.416844	-0.342687	-0.301632	-1.00809	-0.898942	-0.213512	1
chr9	108725885	108726568	2.44967	-0.00819589	0.0865314	0.123413	-0.429033	-0.123887	-0.528031	-1.14919	-0.421269	1
chr9	70739965	70740546	2.2279	0.525393	-1.25578	-0.413298	-0.519605	-0.586578	-0.502064	0.194247	0.329788	1
chr11	70253853	70254564	2.35697	0.0813957	-0.990486	-0.927851	-0.487224	0.348277	-0.250844	-0.353239	0.223006	1
chr15	59680598	59681419	0.757371	0.0726724	-0.88897	1.77844	-0.714058	1.13224	-1.01866	-0.638188	-0.480842	1
chr1	167194703	167195203	2.53928	-0.137397	-0.402219	0.0384224	-0.919462	-0.266525	-0.0710085	-0.658287	-0.122806	1
chr18	65512430	65513407	2.15734	0.926261	0.232822	0.134776	-0.621155	-0.687525	-0.844831	-0.674165	-0.623525	1
chr2	170326833	170327148	1.60145	1.71391	-0.415713	-0.414179	-0.173919	-1.05317	-0.943263	-0.350792	0.0356699	1
chr15	53130629	53131287	2.09156	0.446269	0.0301262	0.847147	-0.51817	-0.574405	-0.349062	-0.845139	-1.12832	1
chr11	34775889	34776342	2.17301	0.840894	0.172028	-0.236581	-0.299091	-0.156358	-1.1221	-0.978687	-0.39311	1
chr14	48198931	48199447	2.07762	1.21727	0.000441201	-0.229866	-0.427965	-0.399728	-0.868725	-0.923434	-0.445613	1
chr14	76328686	76329138	2.5455	0.285804	-0.176877	-0.412024	-0.507605	-0.739369	-0.453471	-0.0698768	-0.472079	1
chr1	154093344	154093967	2.07913	0.931544	0.373884	0.192898	-0.509837	-0.799986	-0.761734	-0.848909	-0.656993	1
chr16	32068413	32068954	2.1681	1.05587	-0.177676	-0.377862	-0.783038	0.132212	-0.57004	-0.665329	-0.782237	1
chr16	57280119	57280684	2.38417	0.160852	-0.0686328	0.36318	-0.220093	-0.668352	-0.798393	-0.998427	-0.154307	1
chr17	47144655	47145442	2.02368	0.919906	-0.149481	-0.0655516	-0.00700551	0.151847	-1.00761	-0.577318	-1.28847	1
chr5	36596100	36596547	2.52608	0.360868	-0.460285	-0.337886	-0.761245	-0.47268	-0.0810824	-0.222848	-0.550921	1
chr9	111146167	111146651	1.69313	1.19732	-0.152396	0.164532	-1.10888	0.57961	-1.15574	-0.550059	-0.667522	1
chr2	164681366	164681879	2.4189	0.0128226	-0.886049	-0.794422	-0.0474888	0.364252	-0.0898227	-0.724832	-0.253359	1
chr7	126936728	126937329	2.43268	-0.13176	-0.714719	-0.265453	-0.940077	-0.0589359	-0.500593	0.4954	-0.316539	1
chr9	60492149	60492745	1.99954	1.29849	0.15938	-0.406288	-0.259043	-0.465595	-0.630837	-0.902014	-0.793625	1
chr13	111980070	111980792	2.52714	0.173974	-0.636657	-0.417587	-0.821789	-0.0718026	-0.253736	0.0090101	-0.508553	1
chr11	74987983	74988579	2.17241	1.06911	-0.326127	0.00879378	-0.479174	-0.145825	-0.748054	-0.869653	-0.681489	1
chr11	60760849	60761264	1.90685	1.09134	-0.0582939	0.440901	-0.561852	-1.15594	-0.919977	-0.688377	-0.0546581	1
chr11	121658174	121658788	2.33352	0.585463	-0.384092	0.255136	-0.32874	-0.337311	-0.780128	-1.03653	-0.307314	1
chr12	17750496	17750924	2.26333	1.0181	-0.26048	-0.432089	-0.330518	-0.191654	-0.762877	-0.587326	-0.716487	1
chr17	33779189	33779772	2.16923	0.678164	0.357473	-0.195531	0.11456	-0.38557	-0.843937	-0.938701	-0.955687	1
chr17	81664888	81665362	2.36335	0.289325	-0.877258	-0.321445	-0.612755	-0.622138	0.118649	-0.727582	0.389854	1
chr8	92849496	92850028	1.82074	1.409	-0.50467	-0.690598	0.010256	0.15102	-0.776639	-0.300282	-1.11882	1
chr8	126598264	126598647	1.84617	1.12228	0.214509	-0.307026	-0.590605	0.39917	-0.841933	-0.548914	-1.29365	1
chrX	159872412	159872939	2.19716	0.228161	-0.317382	0.482884	-0.779834	0.523067	-0.988924	-0.567337	-0.77779	1
chr18	5141381	5141942	2.50545	0.155039	-0.917771	-0.440243	-0.557065	-0.0167037	-0.245228	0.0540413	-0.537517	1
chr15	75931321	75931743	2.31145	0.447255	0.27232	0.0587085	-0.674949	-1.09682	-0.69994	-0.167398	-0.450627	1
chr3	107705945	107706714	1.98771	1.25557	-0.135293	-0.100725	-0.898307	-0.0609142	-0.602928	-0.386589	-1.05852	1
chr13	37148541	37148945	2.21221	0.956136	0.00218427	-0.134045	-0.123009	-0.568256	-0.745526	-0.817263	-0.782429	1
chr1	36469984	36470502	2.63482	-0.109198	-0.186445	-0.210367	-0.551251	-0.238276	-0.428653	-0.517611	-0.393019	1
chr7	128121454	128122202	2.04866	-0.789269	-0.668105	-0.292591	-0.0507339	-0.75886	-0.915855	0.387013	1.03974	1
chr12	17776844	17777497	2.20719	0.865802	-0.754461	-0.808366	-0.387097	0.13014	-0.00913994	-0.293932	-0.950139	1
chr1	191266695	191267003	1.92835	0.808522	0.0634273	0.592268	0.167446	-0.836039	-1.12491	-0.831402	-0.767665	1
chr3	89904925	89905949	2.4097	0.153827	0.221936	-0.469373	-0.0613254	-0.2991	-1.10498	-0.760054	-0.0906367	1
chr15	100083936	100084411	2.1459	0.90146	0.4954	-0.281195	-0.632164	-0.5757	-0.743719	-0.895606	-0.414374	1
chr17	50069247	50069683	2.33125	-0.375905	-1.30243	-0.390938	-0.324432	-0.186409	-0.380005	0.529669	0.0992022	1
chr6	52861092	52861797	2.27379	0.283377	-0.343831	0.806464	-0.90075	-0.618426	-0.630093	-0.36031	-0.510222	1
chr7	98319542	98320348	2.51298	0.227561	-0.362676	-0.611439	0.190796	-0.258376	-0.721734	-0.373866	-0.603247	1
chr8	126494386	126494759	2.12218	0.401284	-0.500725	-0.09304	-0.171323	0.838435	-0.674002	-1.10412	-0.818693	1
chr13	46926655	46927171	1.93021	0.897102	0.310464	-0.511522	-0.00160231	-1.0249	-0.862235	-1.09181	0.354303	1
chr10	71349263	71349729	2.2745	-0.0102542	-0.827379	-0.572464	-0.281133	-0.594913	-0.757041	-0.121998	0.890678	1
chr6	122944912	122945316	2.3944	0.652636	0.0569989	-0.485482	-0.48621	-0.417763	-0.94568	-0.360602	-0.408297	1
chr11	95506950	95507713	2.50673	0.494997	-0.514355	-0.319604	-0.578581	-0.0996146	-0.382324	-0.534696	-0.572554	1
chr18	89162237	89162840	1.84824	1.54095	-0.277074	-0.457211	-0.656018	-0.547532	-1.04859	-0.121157	-0.281615	1
chr2	44274471	44275379	2.09106	0.562008	-0.901822	-0.336988	-0.480044	-0.870298	-0.833338	-0.0660931	0.835512	1
chr7	145190450	145191015	2.0778	1.08285	0.388676	-0.168247	-0.633395	-0.524568	-0.779405	-0.67271	-0.770998	1
chr6	52610586	52611008	1.92216	0.874445	-0.748061	0.0195369	-1.25494	-0.0681771	0.52561	-0.236733	-1.03384	1
chr1	135637505	135637869	2.3509	0.117272	-0.0558215	-0.488555	0.332885	0.195978	-0.986425	-0.631794	-0.83444	1
chr1	92678852	92679227	2.22091	0.813976	-0.194455	0.431115	-0.541525	-0.588744	-0.620624	-0.752655	-0.767994	1
chr12	81933566	81933911	2.3073	0.455812	-0.791805	-0.509557	-0.605685	0.662896	-0.571171	-0.487059	-0.460726	1
chr17	27925493	27926086	1.9139	0.490928	-0.404029	-0.367731	-1.08063	-1.28339	-0.447132	0.799739	0.37835	1
chr9	41058905	41059338	2.31486	0.290563	-0.617151	-0.666989	-1.02985	-0.124376	0.333121	-0.707867	0.207687	1
chr10	19122183	19122656	1.64962	1.09147	0.152283	-0.087579	-1.35355	0.474168	-0.150649	-0.440509	-1.33525	1
chr12	71807241	71807693	2.27192	-0.501733	-0.892038	-0.176731	0.644884	-0.75738	-0.0886469	0.314314	-0.814584	1
chr16	11460289	11460579	2.34653	0.399287	0.387144	-0.0935305	-0.306812	-0.726511	-1.01449	-0.624094	-0.367523	1
chr16	33191579	33192250	2.13677	0.46975	0.50632	0.218895	-0.123919	-1.03367	-1.01378	-0.829649	-0.330719	1
chr4	134761741	134762225	2.53386	-0.349532	-0.676594	-0.944615	0.0092236	-0.070893	-0.18415	-0.0639753	-0.253327	1
chr11	117829800	117830276	2.35292	0.443935	-0.78996	-0.929784	-0.106621	0.273282	-0.666886	-0.0872009	-0.489679	1
chr16	44988793	44989440	2.62292	-0.171605	-0.700001	-0.383117	-0.180182	-0.514374	-0.247112	-0.163335	-0.263194	1
chr3	105688532	105689097	2.06818	1.0146	0.188288	0.234257	-0.780783	-0.395039	-0.641447	-0.86644	-0.821613	1
chr4	62515421	62515834	2.38443	0.634612	0.222867	-0.285715	-0.432472	-0.604001	-0.649417	-0.637031	-0.633277	1
chr12	85913003	85913586	2.37988	-0.588682	-0.545277	-0.00793619	-0.0480445	-0.48484	0.499736	-0.112877	-1.09196	1
chr4	121002232	121002882	2.14858	0.950571	0.0650918	0.22585	-0.373754	-0.721551	-0.80631	-0.801369	-0.687108	1
chr12	32234102	32234552	2.55168	-0.173067	-0.592227	-0.365551	-0.677494	0.119881	-0.040523	-0.127479	-0.695223	1
chr10	119039703	119040583	2.24147	0.683258	-0.305782	-0.231418	0.379796	-0.64757	-1.11606	-0.345252	-0.658438	1
chr18	53770124	53770523	1.40434	1.84596	-0.962664	-0.339591	-0.883459	-0.437036	0.342045	-0.583924	-0.385673	1
chr2	143920907	143921387	1.89156	0.534914	1.23868	-0.588417	-0.848393	-0.203126	-0.749387	-0.881625	-0.394214	1
chr4	126065119	126065671	2.49938	0.478789	-0.750593	-0.16915	-0.464369	-0.588689	-0.266807	-0.255885	-0.48268	1
chr5	110595345	110595871	2.58036	0.310522	-0.335405	-0.262916	-0.479388	-0.359568	-0.471416	-0.492341	-0.48985	1
chr6	29940312	29940999	2.11074	0.27853	0.193306	-0.564445	-0.873468	0.786033	-0.199811	-0.555176	-1.17571	1
chr7	118482499	118482910	1.83034	1.47412	-0.360224	-0.584764	-1.04985	-0.563551	-0.644001	0.236547	-0.338611	1
chr17	34556107	34556765	2.46106	0.424555	-0.599259	0.0266209	-0.227457	-0.585546	-0.34337	-0.245309	-0.911293	1
chr13	58593234	58593712	2.4278	0.4003	-0.717057	-0.421832	-0.774682	-0.288033	-0.0658249	0.171776	-0.73245	1
chr16	57176091	57176786	2.19511	1.06784	-0.135313	-0.70898	-0.350888	-0.768147	-0.634635	-0.0298409	-0.635149	1
chr5	81037092	81037495	2.40994	0.465615	-0.563086	-0.173904	-0.0645129	-0.349562	0.00438267	-0.804483	-0.924393	1
chr11	34722489	34722897	2.31835	0.418516	-0.497521	-0.653196	-0.364576	-0.723529	-0.995852	0.204946	0.292861	1
chr9	58401569	58402181	2.21243	0.723084	-0.439556	-0.343102	-0.713312	0.54247	-0.440028	-0.563905	-0.978086	1
chr9	115387211	115387938	2.06076	1.09956	0.334699	-0.00784271	-0.690109	-0.700193	-0.702714	-0.69782	-0.696337	1
chr19	47526507	47527082	2.22137	1.03837	-0.0774997	-0.209256	-0.380352	-0.387845	-0.842748	-0.632937	-0.729101	1
chr3	51628920	51629423	2.3589	0.776977	-0.193149	-0.429723	-0.717424	-0.77895	-0.0635966	-0.353464	-0.59957	1
chr14	59501253	59501899	2.38035	0.70879	-0.33781	-0.180391	-0.513244	-0.537264	-0.0324084	-0.632916	-0.855104	1
chr3	84388410	84389250	2.65092	-0.0580402	-0.401355	-0.293781	-0.383184	-0.399659	-0.349991	-0.371554	-0.39336	1
chr2	13495888	13496538	2.34678	0.483985	-0.363268	0.29506	-0.75382	0.0103489	-0.930044	-0.463817	-0.625224	1
chr16	10950525	10951073	1.86922	1.04055	-0.361833	-0.296744	-0.770872	0.684503	-1.20678	-0.142683	-0.815359	1
chr3	95286382	95286965	2.52695	0.143689	-0.27518	-0.44846	-0.305383	0.228125	-0.60763	-0.686223	-0.575884	1
chr3	115766059	115766627	2.53204	0.368337	-0.605342	-0.400952	-0.112197	-0.168948	-0.429436	-0.591426	-0.592078	1
chr6	145764852	145765448	2.46143	0.629822	-0.397301	-0.106521	-0.395845	-0.487433	-0.487433	-0.64964	-0.56708	1
chr11	8698175	8698699	2.15534	0.552784	0.00966662	0.107384	-0.765765	-0.354723	-0.265832	0.061362	-1.50022	1
chr1	52342113	52342511	2.0203	1.30182	0.0313867	-0.0999882	-0.78718	-0.442621	-0.660617	-0.55571	-0.807391	1
chr18	84846495	84846898	2.30871	-0.2392	-0.477364	0.0988385	-0.0849975	-1.00198	-0.506448	0.693699	-0.791257	1
chr15	91179908	91180294	2.44074	0.0463795	0.138095	0.170593	-0.303874	-0.988853	-0.347926	-0.836475	-0.318678	1
chr1	39309500	39309943	2.26327	0.733762	-0.219844	-0.22019	0.136372	-0.444038	-1.15994	-0.335233	-0.754168	1
chr10	34234499	34235043	1.40517	0.582589	-0.420298	0.31669	-1.52153	-1.25502	0.685184	0.820562	-0.613347	1
chr12	87393435	87393764	2.53167	0.138668	-0.334954	-0.600459	0.126222	-0.339102	-0.234698	-0.438667	-0.848678	1
chr17	47756968	47757643	2.26652	0.556536	-0.333054	-0.299851	0.480806	-0.24338	-1.04391	-0.605561	-0.778111	1
chr2	58491167	58491747	1.96828	0.0960746	-0.382075	-0.401336	-0.609089	-0.602357	1.38429	-0.500257	-0.953536	1
chr2	148455289	148455705	2.56395	0.284015	-0.706208	-0.516415	-0.235367	-0.271772	-0.46836	-0.224202	-0.425645	1
chr5	123883800	123884833	2.42632	0.518987	-0.651813	-0.218428	-0.76313	0.103201	-0.682392	-0.218208	-0.514538	1
chr7	99254894	99255903	1.8938	1.24518	0.332894	-0.330624	-0.285084	-0.550448	-1.33271	-0.554279	-0.418724	1
chr9	41048907	41049730	2.53962	0.266054	-0.734349	-0.677476	-0.327363	-0.192118	-0.0573284	-0.400275	-0.416768	1
chr19	11098371	11098796	1.71396	1.0982	-0.288669	0.0225231	-0.715986	-0.903923	0.888361	-0.846371	-0.968097	1
chr1	60652355	60653061	2.11658	0.479349	0.485781	0.166867	0.0148586	-0.503123	-0.825422	-1.29905	-0.635834	1
chr2	102941999	102942484	2.14626	0.670037	-0.0651593	0.410272	-0.585701	0.00428012	-0.522344	-0.888802	-1.16884	1
chr13	41503525	41503951	2.49864	-0.540761	-0.660718	-0.373677	-0.625016	-0.0985365	-0.178032	0.466501	-0.488398	1
chr11	22671948	22672215	2.06717	0.708097	-0.0235895	0.567795	0.00870635	-0.885519	-1.10788	-0.664742	-0.670036	1
chr15	59102831	59103180	2.25748	0.514593	-0.840932	-0.422402	-0.65665	0.508634	0.0396781	-0.498498	-0.901901	1
chr3	83821730	83822323	2.36162	0.31494	-0.353449	0.170771	0.358383	-0.651762	-0.757636	-0.747016	-0.695849	1
chr3	107783301	107783732	2.44484	0.417221	-0.751835	-0.427826	-0.90831	0.0899344	-0.29347	-0.189427	-0.381129	1
chr5	31727368	31727988	2.25281	-0.270243	-0.306865	0.175828	-0.466295	0.884311	-0.726228	-0.70475	-0.838571	1
chr18	36426130	36426566	2.56069	0.138839	-0.07537	-0.148372	-0.801657	-0.572528	-0.262404	-0.467022	-0.372173	1
chr4	59005562	59005940	1.88082	1.28189	-0.387191	0.515511	-0.301219	-0.52802	-0.773654	-0.771197	-0.91694	1
chr6	89289224	89289703	1.7137	0.21187	-0.633486	-0.752844	-0.792823	-0.136933	-1.33341	1.1256	0.598335	1
chr7	105770752	105771389	2.20108	1.03339	0.0917778	-0.263037	-0.289848	-0.679079	-0.721862	-0.715588	-0.656832	1
chr10	68735576	68736228	1.20321	1.14801	-0.00509001	-0.466899	-1.86934	-0.434396	-0.408219	1.05661	-0.223888	1
chr1	180677999	180678551	2.00204	0.116392	-1.07075	-0.920505	0.442763	-0.0879362	-1.20388	0.172791	0.549088	1
chr11	20246676	20247070	1.91971	0.538894	0.68747	-0.410594	-1.08615	0.331354	0.0615968	-1.06757	-0.974715	1
chr11	119674813	119675509	2.31969	0.779564	0.101035	-0.14722	-0.799412	-0.347233	-0.709445	-0.606962	-0.590012	1
chr13	43511870	43512347	2.58046	0.190288	-0.122776	-0.248002	-0.277986	-0.588993	-0.59399	-0.542253	-0.396745	1
chr3	108088874	108089205	2.19988	0.920739	0.193279	-0.0627776	-0.572228	-0.338999	-0.788335	-0.820294	-0.731264	1
chr12	75444048	75444467	2.52852	0.359897	0.00943047	-0.433705	-0.601433	-0.546005	-0.299754	-0.403393	-0.613558	1
chr17	26627173	26627880	2.64628	-0.0880942	-0.426515	-0.427289	-0.455149	-0.178175	-0.393083	-0.309968	-0.368009	1
chr3	22058154	22058716	2.38531	0.777322	-0.393809	-0.305555	-0.381453	-0.478533	-0.778155	-0.674457	-0.150669	1
chr6	122631750	122632122	2.40839	0.526563	-0.199341	-0.426959	0.18359	-0.33515	-0.689302	-0.765175	-0.702621	1
chr8	25445127	25445485	2.54789	0.336132	-0.208708	-0.394038	-0.109076	-0.492624	-0.527809	-0.577625	-0.574141	1
chr8	70562765	70563174	2.545	0.39138	-0.463716	-0.420197	-0.254353	-0.474008	-0.53223	-0.610447	-0.181429	1
chr8	106364219	106364732	2.21981	0.618341	-0.285977	-0.122497	0.199509	-0.0801637	-1.29928	-0.822353	-0.42739	1
chr1	59464723	59465578	2.38508	0.607406	-0.229888	-0.485638	-0.9605	-0.431758	-0.145476	-0.0158048	-0.723428	1
chr4	95924236	95925123	2.57354	-0.01314	-0.119874	-0.0562346	-0.440078	-0.745248	-0.592412	-0.497203	-0.109351	1
chr11	114962924	114963253	2.50982	-0.0133067	-0.606959	-0.452	-0.68122	0.148091	-0.448566	0.182431	-0.638295	1
chr10	94049821	94050314	2.59913	-0.144209	-0.71802	-0.485742	-0.101106	-0.137624	-0.495021	-0.437849	-0.0795546	1
chr13	6212161	6213008	2.07699	0.290712	-0.415333	-0.400905	-1.67833	-0.507677	0.317646	0.0122377	0.30466	1
chr3	84512719	84513222	2.42056	-0.359067	0.251969	-0.362988	-0.679427	-0.758397	-0.512526	-0.508606	0.508482	1
chr19	34259812	34260329	2.24574	0.813801	-0.196884	-0.0741845	-0.765917	0.0150821	-0.296181	-0.698716	-1.04274	1
chr15	77934286	77934568	2.18806	0.820429	-0.181521	-0.349078	0.123593	-0.0122649	-0.835901	-0.618529	-1.13479	1
chr6	55182235	55182867	2.23999	0.92877	0.00615654	0.0615654	-0.668046	-0.518182	-0.679203	-0.687384	-0.683665	1
chr12	84129945	84130417	2.16792	0.542533	-0.0388763	-0.711663	-0.995739	0.67084	-0.420959	-0.34047	-0.873586	1
chr19	43896207	43896870	2.64092	-0.354036	-0.384392	-0.426625	-0.247463	-0.0877667	-0.506473	-0.168934	-0.46523	1
chr2	72345794	72346283	2.56113	-0.078443	-0.624396	-0.478728	-0.301932	0.13028	-0.212138	-0.209344	-0.786425	1
chr2	152620390	152621146	2.22977	1.00819	-0.295118	-0.0675633	-0.197475	-0.637916	-0.503814	-0.625763	-0.910311	1
chr6	72366471	72366888	2.19616	0.574088	-0.0100454	-0.220216	-0.290077	-0.964619	-1.11608	-0.596527	0.427321	1
chr10	22701448	22702158	1.93599	0.750371	0.0357211	-0.0509651	-0.559479	-1.34443	-1.11577	-0.185431	0.533996	1
chr4	32588082	32588717	2.19064	0.272264	-0.951075	-0.921129	-0.805783	0.0596861	-0.606514	0.2035	0.558412	1
chr18	75176101	75176506	2.50145	0.413063	0.0288304	-0.219515	-0.598183	-0.374145	-0.541661	-0.599354	-0.610483	1
chr4	32267911	32268565	2.57748	-0.33958	-0.531059	-0.565576	-0.425691	0.171273	-0.0269274	-0.2591	-0.60082	1
chr3	58449366	58449945	2.2399	0.632747	-0.601585	-0.520136	-1.19188	-0.522935	-0.215052	0.400715	-0.221769	1
chr5	125226160	125226920	2.53554	0.431715	-0.260763	-0.174678	-0.516637	-0.458138	-0.53685	-0.529003	-0.491192	1
chr7	117484987	117485648	2.6218	-0.0938899	-0.571352	-0.333367	-0.0772284	-0.468897	-0.554691	-0.331253	-0.191123	1
chr6	145744939	145745613	2.59598	0.138948	-0.0496829	-0.48717	-0.497681	-0.368424	-0.309903	-0.512454	-0.509613	1
chr1	40400993	40401332	2.37993	0.65435	-0.325643	0.0148102	-0.819087	-0.396885	-0.141792	-0.581722	-0.783958	1
chr1	166801881	166802424	2.50622	0.183614	-0.544982	-0.0669436	-0.325744	0.0943255	-0.626303	-0.353217	-0.866971	1
chr12	12176443	12177063	1.88747	1.32301	-1.20196	-0.663375	-0.300084	-0.0320104	-0.512736	0.151832	-0.652144	1
chr5	29839391	29839803	2.06681	0.968425	-0.655556	-0.0647227	-1.12332	0.243417	-0.133661	-0.35852	-0.942875	1
chr7	117530271	117530708	2.55115	0.243261	-0.626604	-0.398591	-0.0915491	-0.549176	-0.485097	-0.575341	-0.0680536	1
chr8	34670938	34672285	1.92216	0.485133	0.284917	0.0230603	-1.30948	0.279661	-0.741008	0.302438	-1.24688	1
chr18	63711262	63711700	2.25238	0.209082	-0.449979	-0.192967	-0.0180703	-0.879222	-1.33353	0.264003	0.148295	1
chr13	31312655	31313602	2.58949	0.176379	-0.240422	-0.146865	-0.284014	-0.456342	-0.560606	-0.527976	-0.549645	1
chr19	9055133	9055499	1.78565	0.203342	-0.848575	-0.944895	-0.927151	-0.751621	-0.321349	0.925743	0.878851	1
chr3	89835354	89835975	1.40443	1.41365	-0.688553	0.232591	-0.953933	0.225419	0.472014	-0.828586	-1.27703	1
chr5	140225064	140225659	1.79625	0.905229	-0.883776	1.04786	-0.134516	-0.818982	-0.836377	-0.305415	-0.770278	1
chr7	142419908	142420449	2.35415	0.372834	-0.764709	-0.413001	-0.335478	-0.390968	-0.814079	-0.568046	0.559297	1
chr13	112308656	112309276	2.02221	1.19259	0.0594861	0.0629853	-0.362325	-0.478116	-0.677251	-0.968638	-0.850938	1
chr2	77338794	77339321	2.64544	-0.113153	-0.38086	-0.429298	-0.428825	-0.167497	-0.245943	-0.441112	-0.438749	1
chr5	20256295	20257105	2.32338	0.755441	-0.0554205	0.0789817	-0.371946	-0.710446	-0.563776	-0.747113	-0.709098	1
chr16	10926950	10927476	2.65791	-0.14469	-0.403413	-0.278683	-0.345514	-0.401097	-0.350477	-0.395803	-0.338236	1
chr19	23134082	23134633	2.43087	0.704286	-0.162915	-0.302662	-0.345576	-0.508774	-0.61167	-0.598748	-0.60481	1
chr6	30354633	30355183	2.16191	1.03547	-0.392833	-0.357321	-0.148429	-0.0695726	-0.494667	-0.554202	-1.18035	1
chr4	8871989	8872513	2.18191	0.776094	0.333253	-0.394023	-0.477927	-0.000618926	-0.448334	-0.992138	-0.978212	1
chr7	113037842	113038310	1.76982	1.43088	-0.432457	-0.0196816	-0.894863	-0.999772	-0.859355	-0.214166	0.219591	1
chr4	129818708	129819117	2.52997	-0.00174914	-0.117325	-0.199225	-0.320182	0.0159858	-0.887701	-0.769734	-0.250039	1
chr1	170564865	170565490	1.92292	1.41891	-0.0797972	-0.028997	-0.32045	-0.559112	-0.87208	-0.674458	-0.806937	1
chr15	97927756	97928253	1.972	0.732763	0.0328544	-0.485063	-0.869348	0.78629	-0.256559	-0.771524	-1.14141	1
chr1	36126215	36126573	2.24801	0.790727	-0.724937	-0.510267	0.430388	-0.327444	-0.595781	-0.535037	-0.775656	1
chr13	112551441	112552349	2.13172	1.119	0.133314	-0.0852764	-0.673002	-0.623159	-0.649252	-0.677064	-0.676283	1
chr14	79445361	79445956	2.62906	-0.0780714	-0.45005	-0.40572	-0.533131	-0.271826	-0.130091	-0.220711	-0.539463	1
chr15	66101512	66102106	2.14898	0.88678	-0.243586	0.520153	-0.529453	-0.680543	-0.786173	-0.7958	-0.520361	1
chr15	75737792	75738480	2.18442	1.11253	-0.433896	-0.189036	-0.0521396	-0.476941	-0.6717	-0.738384	-0.734855	1
chr16	91056287	91056822	2.2641	0.159771	0.136514	-0.752341	-1.01627	0.457068	0.158255	-0.644647	-0.762453	1
chr17	74601255	74601675	2.31714	0.174779	0.0182452	0.566879	-0.631675	-0.304029	-1.11432	-0.608656	-0.41836	1
chr18	10615145	10615492	2.13026	1.00063	0.228236	-0.131794	-0.150982	-0.761848	-0.804061	-0.775802	-0.734636	1
chr3	90395674	90396101	2.09363	1.15828	-0.131715	0.142862	-0.451506	-0.666269	-0.821219	-0.523093	-0.800967	1
chr6	50244954	50245393	2.28851	0.250878	-0.725211	-0.610565	0.111285	-0.630734	-1.08454	-0.0590926	0.459472	1
chr3	15243474	15244197	1.74532	1.27826	-0.99258	0.0376843	0.271211	-0.392895	0.0807896	-0.867528	-1.16026	1
chr12	85366110	85366807	2.5921	-0.101907	-0.714003	-0.566213	-0.414933	-0.0231974	-0.380742	-0.347388	-0.0437123	1
chr17	80891510	80891976	2.46603	0.0949688	-0.368658	0.171913	-0.360816	-0.732796	-0.396103	0.0812463	-0.955787	1
chr6	89000292	89000905	2.59471	-0.0817793	-0.468207	-0.229143	0.0916693	-0.315733	-0.645151	-0.565284	-0.381079	1
chr17	44601510	44602081	2.50421	0.227078	0.101688	-0.0335601	-0.774861	-0.348219	-0.626995	-0.508308	-0.541036	1
chr10	42293656	42294505	2.12399	1.13918	-0.0063618	0.0421498	-0.700307	-0.567889	-0.660124	-0.661581	-0.709052	1
chr19	53892876	53893399	2.26782	0.958721	0.0228656	-0.180907	-0.547525	-0.545796	-0.699706	-0.593641	-0.681836	1
chr11	117369154	117369588	2.63197	0.000383006	-0.460045	-0.319701	-0.13159	-0.430992	-0.437886	-0.448719	-0.403415	1
chr1	161369034	161369632	2.46101	0.215234	-0.151832	-0.413227	-0.794197	-0.363729	0.330359	-0.581465	-0.702152	1
chr10	42299444	42299900	2.2886	1.01152	-0.166713	-0.380725	-0.549045	-0.591008	-0.635302	-0.619916	-0.357413	1
chr12	85937305	85937804	2.62257	0.12953	-0.43826	-0.412799	-0.431349	-0.342598	-0.462267	-0.381154	-0.283673	1
chr14	62018659	62019266	2.17601	0.661565	-0.902063	-0.965945	-0.546839	-0.783388	-0.110894	0.384655	0.0868979	1
chr15	60080096	60080668	2.0513	1.12058	0.18864	0.0985856	-0.411806	-0.763334	-0.767438	-0.759471	-0.757057	1
chr16	44773558	44774044	2.05434	0.765072	0.333802	0.395078	-0.141607	-0.790719	-0.873805	-0.85563	-0.886527	1
chr18	75258973	75259582	1.94915	1.2819	0.0956334	-0.075799	-0.0781582	-0.73951	-0.865332	-0.860613	-0.707268	1
chr2	30723275	30723712	2.22261	0.713837	-0.308646	-0.57303	-0.695122	0.454503	-0.592339	-0.198734	-1.02308	1
chr6	72050507	72051325	2.4994	-0.276399	-0.650831	-0.551064	-0.48209	0.244603	-0.135166	0.138678	-0.787137	1
chr6	73162803	73163366	2.17195	1.14872	-0.0762654	-0.218621	-0.470689	-0.746786	-0.568615	-0.481117	-0.758574	1
chr2	59462008	59462496	1.62022	1.80601	-0.786342	-0.323736	-0.400487	-0.622773	-0.632	-0.665133	0.00424067	1
chr9	48744927	48745328	2.29349	0.928019	-0.762672	-0.573114	-0.34964	-0.697163	-0.523401	-0.292958	-0.0225591	1
chr4	47095466	47096092	2.49947	0.410964	-0.362234	-0.134043	-0.0309224	-0.591253	-0.650889	-0.638879	-0.502213	1
chr12	98210465	98211062	2.46783	0.217856	-0.205406	-0.0714118	0.0848593	-0.777957	-0.835478	-0.682199	-0.198091	1
chr8	77490228	77490682	1.68958	0.120174	-0.223162	0.412566	-0.359323	1.34192	-1.05834	-0.886986	-1.03642	1
chr1	135399403	135399938	2.27739	0.278892	-0.497293	-0.733321	-1.25452	-0.508901	-0.0352967	0.285082	0.187963	1
chr1	55821112	55821645	2.12106	0.854692	0.347156	0.0642616	-0.167232	-0.829732	-0.924157	-0.712462	-0.753583	1
chr12	4022631	4023189	2.59959	-0.24321	-0.326019	-0.425644	-0.385033	-0.375514	0.0635963	-0.145489	-0.762274	1
chr13	9152390	9152644	2.42548	-0.748725	-0.201009	0.279161	-0.498117	0.342302	-0.916124	-0.32925	-0.353723	1
chr13	95790676	95791312	2.15418	1.04194	-0.232879	-0.729371	-0.275053	-0.937043	-0.710465	-0.456257	0.144943	1
chr18	50028126	50028559	2.04843	1.05717	-0.0636614	-0.184506	-0.17521	0.0991541	-1.06506	-0.843373	-0.87295	1
chr19	10163811	10164503	2.51915	-0.379301	-0.434233	-0.523771	-0.487516	0.526243	-0.258452	-0.518827	-0.443297	1
chr7	116483906	116484574	2.32829	0.468316	-0.845882	-0.271689	-0.605009	0.507755	-0.374314	-0.406967	-0.800506	1
chr7	127731569	127732064	2.12839	1.19682	-0.156933	-0.440829	-0.801577	-0.149602	-0.35513	-0.616274	-0.804863	1
chr17	50388626	50389253	2.07688	1.2684	-0.0346637	-0.182789	-0.512141	-0.724813	-0.780256	-0.432975	-0.677644	1
chr13	51398683	51399184	2.55106	0.160067	-0.828604	-0.245875	-0.547607	-0.31978	-0.367897	0.0244871	-0.425851	1
chr17	31019637	31020169	2.2213	0.455139	0.20206	0.183948	-0.10927	-0.737316	-1.10543	-0.996758	-0.113676	1
chr13	34063868	34064349	2.07471	0.849318	0.397226	-0.0136056	-0.00251409	-0.698621	-0.966593	-0.976797	-0.663128	1
chr7	96971618	96972173	2.25515	0.733605	-0.0344331	0.0160986	-0.0764684	-0.295141	-0.735617	-0.980897	-0.882293	1
chr15	78753609	78754421	2.3882	0.706164	-0.23561	-0.325324	-0.507974	0.000869031	-0.640936	-0.629434	-0.755955	1
chr10	21711783	21712320	2.23891	0.911277	0.210662	-0.276408	-0.475915	-0.663937	-0.597151	-0.902154	-0.445287	1
chr12	81675470	81675988	2.42005	0.721387	-0.788081	-0.245907	-0.366592	-0.33574	-0.544897	-0.547165	-0.313055	1
chr13	5424289	5424854	2.40821	-0.383904	-0.645075	0.540288	0.219849	-0.454244	-0.45685	-0.36176	-0.866516	1
chr16	4469714	4470162	2.55561	0.145211	-0.10416	-0.265899	-0.251294	-0.436834	-0.902577	-0.479027	-0.26103	1
chr18	36306769	36307312	2.16031	0.666068	0.541725	-0.75752	-0.445956	-0.23542	-0.698881	-0.104012	-1.12631	1
chr18	65626366	65626991	2.47127	0.656049	-0.214965	-0.441677	-0.481581	-0.498864	-0.503184	-0.494797	-0.492255	1
chr19	6458067	6458778	2.59653	-0.129104	-0.508886	-0.449607	-0.497516	0.197312	-0.373196	-0.365615	-0.469923	1
chr6	54771947	54772565	1.56896	0.808795	-0.202293	0.474415	-0.241465	-1.30535	-1.48475	-0.347059	0.728748	1
chr3	106996052	106996711	2.50568	0.444162	-0.553033	-0.270143	-0.702812	-0.469467	-0.269229	-0.0936499	-0.591505	1
chr8	68993031	68993722	2.62194	-0.000271227	-0.227463	-0.214212	-0.247514	-0.443844	-0.580717	-0.554389	-0.353526	1
chr6	115462766	115463389	2.38727	0.303971	-0.240032	0.228482	-0.224005	0.0189389	-0.787479	-0.794369	-0.892775	1
chr1	192741978	192742504	2.28509	0.535115	0.403954	0	-0.648322	-0.947547	-0.833343	-0.386001	-0.408942	1
chr12	91710711	91711190	2.51852	0.265743	-0.403335	-0.5397	-0.792038	0.145946	-0.449215	-0.416929	-0.328993	1
chr19	12025373	12025822	2.32844	0.518052	-0.684309	-0.0770882	0.174175	-0.842959	-0.989127	-0.101248	-0.325936	1
chr6	116403657	116404064	1.99686	0.896844	0.572137	-0.0979563	-0.159995	-0.922603	-1.08478	-0.820656	-0.379853	1
chr7	97637035	97637467	1.99508	0.956653	-0.266539	0.609743	-0.286472	-1.03626	-0.887527	-0.797062	-0.287622	1
chr7	139406585	139407032	2.17684	0.930638	0.396789	-0.27427	-0.445781	-0.744843	-0.798462	-0.64893	-0.591982	1
chr9	77469796	77470604	2.51231	0.529545	-0.493973	-0.169034	-0.424115	-0.491179	-0.497965	-0.484792	-0.4808	1
chr10	95330574	95331284	2.36172	0.682627	0.0361282	-0.0452468	-0.55185	-0.355511	-0.626992	-0.7146	-0.786279	1
chr2	6383332	6383688	2.49628	0.0685054	0.0810734	-0.50998	0.0652737	-0.140123	-0.754876	-0.811971	-0.494181	1
chr6	39507376	39507931	2.23899	0.717133	0.016142	-0.164693	-0.107801	-0.974389	-0.439502	-0.161138	-1.12475	1
chr11	5502336	5502826	1.76756	1.17924	-0.955279	-0.325568	-1.46312	-0.513463	0.028542	0.245016	0.0370826	1
chr7	68148331	68148954	2.36226	0.783586	-0.0497547	-0.146883	-0.592851	-0.484551	-0.491847	-0.663987	-0.715971	1
chr4	19950435	19951115	2.61551	-0.0277091	-0.305455	-0.294503	-0.0117015	-0.506253	-0.511027	-0.501759	-0.457106	1
chr12	3860754	3862658	2.50651	0.405485	-0.181396	-0.312452	-0.0472672	-0.534073	-0.675276	-0.533861	-0.627673	1
chr16	4782513	4782957	1.74614	0.886864	0.224171	0.111146	-1.02635	0.512529	-0.256426	-0.709008	-1.48907	1
chr17	30070572	30071141	2.3213	0.1156	-0.491487	-0.460421	-0.69358	0.856336	-0.470453	-0.499415	-0.677885	1
chr17	70797345	70797833	2.59649	0.167551	-0.414078	-0.400707	-0.172067	-0.210842	-0.4574	-0.555808	-0.553134	1
chr2	59437965	59439064	2.23321	0.971792	-0.560971	0.125232	-0.876709	-0.435442	-0.511601	-0.28427	-0.661242	1
chr7	75699701	75700169	1.69648	0.987472	-0.503757	0.482657	-0.636211	0.351691	-1.22556	-1.2711	0.118333	1
chr9	74916399	74917077	2.07702	0.929815	-0.397849	0.398565	0.143068	-0.802041	-0.809867	-0.74864	-0.790072	1
chr15	81023693	81024279	2.22794	0.668873	-0.163923	-0.483715	0.0167566	-0.665856	-1.26262	-0.510242	0.172788	1
chr10	23840485	23841136	1.91016	1.4145	-0.50166	-0.209658	-0.947853	-0.244352	-0.620195	0.0418674	-0.84281	1
chr12	8847989	8848469	2.57066	-0.0368105	-0.52739	-0.546241	-0.127763	0.0786478	-0.728618	-0.2239	-0.458587	1
chr19	41474719	41475335	2.33942	0.661743	-0.280618	-0.0301523	0.0735717	-0.537918	-0.800042	-0.883262	-0.542742	1
chr14	26847980	26848512	2.20105	0.809518	-0.662141	0.437136	-0.717479	-0.451163	-0.10645	-0.747454	-0.763018	1
chr5	66602938	66603517	2.48141	0.469052	-0.243267	-0.0442882	-0.441928	-0.258206	-0.702253	-0.553178	-0.707339	1
chr1	154062569	154063114	2.58375	0.108842	-0.743869	-0.443991	-0.488404	-0.331224	-0.0624343	-0.222124	-0.400545	1
chr10	87722325	87722755	1.79	0.805495	0.542728	-0.0155065	-1.24993	-0.997088	-1.09227	0.307405	-0.0908331	1
chr1	121329392	121329866	2.05223	0.618539	0.488647	-0.482548	-1.13364	-0.753744	-0.248853	0.390278	-0.930918	1
chr10	42115629	42116331	2.66508	-0.24281	-0.350494	-0.346279	-0.334689	-0.349019	-0.352601	-0.345647	-0.34354	1
chr13	63360195	63360922	2.66016	-0.310604	-0.391011	-0.362378	-0.361594	-0.172931	-0.394934	-0.288639	-0.378068	1
chr3	87299866	87300323	2.17241	0.556055	0.307256	0.336888	-0.0913816	-0.835542	-0.870206	-0.959103	-0.616375	1
chr4	10920219	10920881	2.57258	0.156361	-0.103167	-0.381765	-0.577109	-0.459903	-0.075726	-0.49215	-0.639123	1
chr6	115492735	115494210	2.4522	0.369599	-0.484579	0.191976	-0.172163	-0.531295	-0.406	-0.493214	-0.926521	1
chr7	83826533	83827183	2.63182	0.0942726	-0.402677	-0.391272	-0.39096	-0.340343	-0.404239	-0.399083	-0.397521	1
chr9	13523022	13523561	2.62044	-0.0241073	-0.540629	-0.427238	-0.534197	-0.372065	-0.0403544	-0.342956	-0.338894	1
chr9	66697598	66698204	2.31834	0.986573	-0.655608	-0.402459	-0.532316	-0.364888	-0.571347	-0.473954	-0.304337	1
chr7	130645296	130646607	2.5278	0.154214	0.00562301	-0.15309	-0.146414	-0.319555	-0.734533	-0.737979	-0.596063	1
chr15	10869081	10869591	2.51764	0.330299	-0.598967	-0.504371	-0.650059	-0.152039	-0.047832	-0.233989	-0.660682	1
chr6	88964044	88964492	2.63773	0.0471987	-0.408066	-0.292092	-0.387838	-0.385141	-0.410763	-0.401863	-0.399166	1
chr18	57042688	57043562	2.23398	1.08688	-0.24022	-0.117226	-0.581283	-0.596974	-0.600897	-0.593282	-0.590975	1
chr6	87509043	87509574	2.53339	-0.0749295	-0.765435	-0.687913	-0.420642	0.274463	-0.180968	-0.304401	-0.37356	1
chr1	39731470	39732022	2.08796	1.19487	-0.0266473	-0.00112368	-0.683759	-0.511595	-0.490647	-0.710246	-0.858813	1
chr10	95329082	95329491	2.34662	0.736295	0.183467	-0.251997	-0.582641	-0.496439	-0.543385	-0.650227	-0.741691	1
chr11	62049162	62049634	2.43926	-0.180522	-0.674421	0.151833	0.22135	-0.648601	-1.00744	-0.0818751	-0.219584	1
chr12	21138370	21138929	2.49827	0.550779	-0.144485	-0.333739	-0.483781	-0.523228	-0.52722	-0.519471	-0.517123	1
chr14	70949511	70950365	2.42707	0.69391	-0.164242	-0.199791	-0.378453	-0.593971	-0.549665	-0.604949	-0.629912	1
chr17	80734772	80735059	2.33459	0.419777	-0.860163	-0.500658	-0.677861	0.4338	-0.825742	-0.139241	-0.184498	1
chr2	52673053	52673725	1.76005	1.26974	-0.169731	-0.235563	-1.09401	-0.325305	0.445689	-0.412099	-1.23877	1
chr4	53277919	53278629	2.30834	0.684426	-0.301166	-0.647958	0.181388	-0.0315457	-0.773717	-0.871371	-0.548398	1
chr4	145139691	145140309	2.59925	0.0358259	-0.217475	-0.351038	-0.598808	-0.346337	-0.458331	-0.0454736	-0.617612	1
chr5	17815095	17815757	2.48552	-0.120106	-0.527421	0.493596	-0.357797	-0.227728	-0.758924	-0.640018	-0.34712	1
chr6	129747150	129747746	2.35551	0.475241	-0.334347	0.207918	-0.131892	-0.215228	-0.620369	-0.629833	-1.107	1
chr6	67142036	67142608	2.2533	0.56806	-0.416736	-0.713776	-1.14498	0.181273	0.0353212	-0.0063793	-0.756081	1
chr1	46860004	46860533	2.41728	0.724034	-0.0576544	-0.357952	-0.462523	-0.508863	-0.609165	-0.599105	-0.546057	1
chr11	105567133	105567826	2.09005	0.881473	0.43426	0.0545919	-0.423573	-0.843884	-1.01007	-0.75233	-0.430516	1
chr19	5945824	5946477	1.96135	1.02344	0.0655672	-0.188814	-1.20067	0.249451	-1.02862	-0.200892	-0.680814	1
chr3	54668674	54669244	2.05809	1.04264	-0.351524	-0.0436791	-0.251585	-0.941469	-0.959464	-0.790592	0.23759	1
chr6	50192879	50193289	2.26375	0.967952	-0.810957	-0.237426	-0.421469	-0.549337	-0.115443	-0.293602	-0.803467	1
chr6	125498003	125498308	2.41525	0.410038	-0.184778	0.169305	-0.509174	-0.0725079	-0.647353	-0.754226	-0.826554	1
chr7	112316343	112316866	2.62921	0.045614	-0.151529	-0.401892	-0.427878	-0.431876	-0.40614	-0.417134	-0.438372	1
chr12	3874177	3874661	2.26158	0.407718	0.604833	-0.499206	-0.158256	-0.871383	-0.899877	-0.698859	-0.146546	1
chr15	100084963	100085286	2.07937	1.00997	0.467488	-0.309389	-0.523459	-0.490109	-0.650185	-0.517106	-1.06657	1
chr16	92852163	92852793	2.55432	0.409723	-0.415597	-0.39217	-0.495894	-0.232192	-0.474779	-0.451045	-0.502367	1
chr2	44024663	44025141	2.6211	-0.155007	-0.56616	-0.422748	-0.606113	-0.112967	-0.295437	-0.104619	-0.358049	1
chr4	35096097	35096674	2.35414	0.39765	-0.631383	-0.546039	-0.791097	0.525024	-0.193688	-0.410843	-0.703768	1
chr4	55508669	55509317	1.96859	1.47156	-0.282192	-0.265173	-0.562235	-0.741323	-0.662029	-0.657774	-0.269427	1
chr4	139156309	139156877	2.31003	0.434207	-0.482594	0.191737	-0.122508	-0.491038	-1.19794	-0.713604	0.0717089	1
chr9	120866688	120867252	2.16079	0.995017	-0.348484	0.191839	-0.0699201	-0.697557	-0.776834	-0.606042	-0.848804	1
chr14	102911496	102911983	2.08629	-0.311027	-0.933289	-1.1779	-0.183354	-0.559605	0.0972008	0.0143415	0.96734	1
chr13	76689182	76689741	2.52859	0.303401	0.0530348	-0.466432	-0.52221	-0.325494	-0.360409	-0.443013	-0.767467	1
chr7	105626630	105627167	1.92059	1.10185	-0.0362963	0.011804	-0.275413	0.160949	-0.831161	-0.712122	-1.34019	1
chr19	61265082	61265930	2.47328	0.132692	-0.610795	-0.0680497	-0.469997	-0.64007	-0.647969	-0.544346	0.375254	1
chr12	82150922	82151622	1.65078	0.968957	-0.645483	0.127622	-1.07603	-0.747591	0.929431	-0.0591841	-1.1485	1
chr9	7556308	7556758	2.35299	0.275645	-1.11093	-0.150633	0.227982	-0.884032	-0.430231	0.0500867	-0.330878	1
chr1	118334891	118335721	1.8158	0.579272	0.695919	-0.944084	-0.400501	-1.00026	-1.17804	-0.202233	0.634126	1
chr10	83165797	83166247	2.56046	-0.358579	-0.519155	-0.466032	-0.453053	0.37186	-0.198003	-0.4114	-0.526097	1
chr13	93922444	93922970	2.24025	0.704003	0.255897	-0.256472	0.100633	-0.743394	-0.676545	-0.726574	-0.897795	1
chr18	54753136	54754173	2.60896	0.0698453	-0.491859	-0.484703	-0.429964	-0.489355	-0.0775573	-0.225318	-0.480052	1
chr18	68996609	68997295	2.65044	-0.166175	-0.232178	-0.28547	-0.270313	-0.499124	-0.335827	-0.37494	-0.486412	1
chr8	122135454	122136124	2.2003	0.867014	0.0346079	-0.394346	0.0123755	-0.137584	-0.882369	-0.788426	-0.911576	1
chr15	58016692	58017120	2.04313	0.300094	-0.554795	-0.30519	-0.630062	-0.0769393	1.08952	-0.887369	-0.978389	1
chr7	114162873	114163439	2.42323	0.598762	-0.431614	0.0165872	-0.611521	-0.139657	-0.697821	-0.705476	-0.452493	1
chr10	9875810	9876322	2.12571	0.506451	0.298991	0.385539	0.0310764	-0.611665	-1.1739	-0.863034	-0.699167	1
chr4	46885631	46886369	2.53669	0.361595	-0.442061	-0.379044	-0.474834	-0.00106856	-0.444591	-0.537978	-0.61871	1
chr11	100400755	100401276	2.21194	0.136011	-0.545767	-0.610528	-0.654232	0.824544	-1.04041	0.136011	-0.457565	1
chr13	82937058	82937682	2.38813	0.203356	-0.546218	-0.534719	-0.546044	0.665088	-0.382783	-0.564688	-0.682124	1
chr14	121990832	121991210	2.55643	0.120843	-0.540277	-0.440022	-0.642393	0.127982	-0.190162	-0.437539	-0.554865	1
chr18	50032757	50033382	1.56826	0.0731986	0.378469	1.1472	-0.603133	0.559468	-1.35403	-0.896123	-0.873315	1
chr3	130407196	130407675	2.66649	-0.32319	-0.34934	-0.339283	-0.311624	-0.34582	-0.32671	-0.337774	-0.332745	1
chr4	102658516	102658967	1.69612	1.48456	-0.677269	-0.0348764	-1.32351	-0.673422	0.14207	-0.155662	-0.458009	1
chr5	66294220	66294769	2.42907	0.679113	-0.304511	-0.420283	-0.640425	-0.117697	-0.334331	-0.641302	-0.649634	1
chr5	112242256	112242695	2.42531	0.75322	-0.517992	-0.217947	-0.565346	-0.484517	-0.478394	-0.586573	-0.327759	1
chr6	4808640	4809213	1.85269	0.518162	0.319878	0.588591	-1.52571	-0.774836	-0.592443	0.30507	-0.691405	1
chr6	71973374	71973868	2.62847	-0.113098	-0.4284	-0.0599211	-0.474057	-0.243086	-0.296264	-0.452572	-0.561074	1
chr6	88123104	88123714	2.47795	0.622967	-0.544931	-0.337877	-0.5576	-0.266021	-0.326594	-0.501976	-0.565914	1
chr6	108708955	108710167	2.56834	0.316839	-0.234134	-0.302789	-0.552659	-0.281744	-0.432252	-0.5317	-0.549899	1
chr6	125527495	125528267	1.93472	1.31586	0.141034	-0.157413	-0.912456	-0.221715	-0.421733	-0.759204	-0.919092	1
chr16	21339210	21339921	2.2633	-0.132541	-0.787788	-0.928885	-0.794361	-0.110942	-0.266361	-0.0543626	0.811943	1
chr10	95010231	95010856	2.45512	0.242373	-0.605897	-0.263805	-0.871284	-0.555408	-0.620461	0.12133	0.098028	1
chr14	76856418	76856926	2.62516	-0.0676902	-0.469063	-0.540581	-0.11819	-0.194378	-0.28954	-0.539705	-0.406011	1
chr5	123388398	123388898	2.18959	0.918971	0.0924101	-0.283499	-0.831976	0.077022	-0.636693	-0.714367	-0.811458	1
chr6	115411503	115411913	2.54381	0.143954	-0.438563	0.0528027	-0.0440462	-0.612321	-0.654099	-0.587634	-0.403906	1
chr1	88661223	88661767	2.49137	0.458075	-0.458335	-0.185152	-0.61596	-0.0103872	-0.447947	-0.604794	-0.626867	1
chr13	107027232	107027602	2.3015	0.16481	-0.481453	0.0817562	-0.922677	-0.753325	-0.849356	-0.0804585	0.539201	1
chr15	62064337	62064767	2.11638	0.918914	0.341	0.178832	-0.694301	-0.717323	-0.723078	-0.711906	-0.70852	1
chr2	21179056	21179486	2.06907	1.19876	-0.117562	-0.15386	-0.541455	-0.391257	-0.23188	-0.733375	-1.09844	1
chr7	81535421	81535825	2.13879	0.244422	0.245444	0.176492	-0.311784	-0.918555	-1.02428	-1.02786	0.477324	1
chr7	100699659	100700479	2.61188	0.130838	-0.507992	-0.297848	-0.453949	-0.328422	-0.553854	-0.381389	-0.219259	1
chr7	107664275	107664674	2.32837	0.377781	-0.720145	-0.531358	-0.886464	0.322237	-0.219315	0.150301	-0.821403	1
chr1	180231589	180232114	1.50593	0.635062	-0.654768	-0.00189134	-1.77163	0.394008	-1.06769	0.527988	0.432994	1
chr16	23234608	23234941	2.26962	0.499648	0.0625605	0.309147	0.00365545	-0.874907	-0.769943	-0.841381	-0.658399	1
chr16	32194753	32195207	2.04108	1.06541	0.248257	0.0360237	-0.955911	-0.29273	-0.792102	-0.896138	-0.453891	1
chr4	46905094	46905597	2.62519	0.0360408	-0.521533	-0.262763	-0.212842	-0.367911	-0.452319	-0.310755	-0.533109	1
chr6	87516928	87517515	2.51241	0.239093	-0.183684	-0.204061	-0.117965	-0.719233	-0.761386	-0.657869	-0.10731	1
chr9	63246532	63247360	2.62993	0.0535483	-0.302831	-0.343215	-0.351254	-0.428004	-0.500925	-0.494609	-0.262638	1
chr12	36119185	36119755	1.95265	1.18734	0.175611	-0.0108775	-0.00901632	-0.954861	-0.802245	-0.829791	-0.708815	1
chr17	70754993	70755491	2.12465	0.65432	-0.456538	-0.607171	0.39749	0.392158	-1.04574	-0.656493	-0.802682	1
chr17	73250526	73251498	2.45804	0.703396	-0.340026	-0.345305	-0.488886	-0.457565	-0.518798	-0.507185	-0.503666	1
chr18	5401495	5401850	2.43449	-0.205556	-0.126552	-0.686895	-1.00291	0.314552	0.174101	-0.48207	-0.419159	1
chr2	130476602	130477018	1.99471	0.961197	0.32545	-0.35185	-0.627227	0.257833	-0.49766	-0.902605	-1.15985	1
chr4	58304487	58304996	2.19233	0.656931	0.221947	-0.364107	-0.903584	0.358436	-0.503836	-0.770739	-0.887383	1
chr5	66534580	66535247	2.6571	-0.257513	-0.395659	-0.155995	-0.361339	-0.379797	-0.414694	-0.289814	-0.402292	1
chr5	76178625	76179278	2.55537	0.34651	-0.285579	-0.40451	-0.625658	-0.220795	-0.620271	-0.40672	-0.338345	1
chr5	117493825	117494803	2.52159	0.482754	-0.143393	-0.336424	-0.495013	-0.508629	-0.512033	-0.505425	-0.503423	1
chr7	75824901	75825464	2.65835	-0.187739	-0.365707	-0.298355	-0.397045	-0.388626	-0.228197	-0.385819	-0.406867	1
chr13	102894858	102895236	2.20238	0.832884	0.257877	0.025353	-0.448821	-0.503149	-0.835636	-0.586597	-0.944292	1
chr13	28606600	28607178	2.47164	0.410692	-0.436784	-0.13486	0.0757711	-0.393338	-0.743657	-0.526426	-0.723034	1
chr15	82317800	82318360	2.63109	-0.120567	-0.36935	-0.0793427	-0.462912	-0.526004	-0.523494	-0.229186	-0.320239	1
chr18	80276774	80277336	1.91306	1.39236	0.0718594	-0.208425	-0.664154	-0.119535	-0.777551	-0.784748	-0.822871	1
chr2	102201492	102202001	2.4489	0.198383	-0.864759	-0.386299	-0.166004	-0.856908	-0.508223	-0.0690186	0.203925	1
chr2	119282865	119283434	2.63361	-0.0315585	-0.521385	-0.29219	-0.493969	-0.19459	-0.42342	-0.249056	-0.427441	1
chr5	66168983	66169542	2.56688	0.224771	-0.204538	-0.430448	-0.619979	-0.0799259	-0.419393	-0.398692	-0.638671	1
chr9	102731048	102731679	2.0845	1.17001	-0.105467	0.0808665	-0.274629	-0.771885	-0.65497	-0.76604	-0.762386	1
chr11	107339287	107339842	2.06356	1.17275	-0.052494	-0.207764	0.0646222	-0.794341	-0.739266	-0.793345	-0.71372	1
chr1	192061547	192062123	2.47312	0.468766	-0.033229	-0.0285939	-0.591046	-0.578551	-0.528574	-0.58238	-0.59951	1
chr10	57758927	57759261	2.49644	0.561766	-0.447004	-0.183009	-0.414245	-0.540462	-0.348246	-0.582855	-0.542389	1
chr10	77523223	77523647	1.99641	0.272472	-0.0580911	-0.586306	-0.104684	-0.696658	-1.54808	-0.105174	0.830115	1
chr15	62055051	62055423	2.10715	0.963343	-0.0459315	0.386251	-0.412122	-0.578963	-0.849787	-0.887581	-0.682358	1
chr17	46994860	46995348	2.09253	0.77837	0.435133	-0.351474	-0.50212	-0.926882	-1.04326	-0.680827	0.198531	1
chr4	120643857	120644381	2.32957	0.866132	-0.586281	0.0901239	-0.475248	-0.583424	-0.590363	-0.477697	-0.57281	1
chr5	36997965	36998513	2.34208	0.871011	-0.344939	-0.250865	-0.425301	-0.176881	-0.74324	-0.617276	-0.654587	1
chr9	42314248	42314795	2.58331	0.181942	-0.622756	-0.544217	-0.503411	-0.2656	-0.224356	-0.14099	-0.463922	1
chr6	88135909	88136636	2.3353	0.673123	-0.571623	-0.745586	-0.561561	-0.0191527	0.0516769	-0.251765	-0.910413	1
chr6	34421133	34421783	2.58183	0.268225	-0.113638	-0.463003	-0.445129	-0.467228	-0.472753	-0.429529	-0.458778	1
chr1	71916840	71917563	2.56424	0.366876	-0.275401	-0.323682	-0.475131	-0.343926	-0.481843	-0.486714	-0.544414	1
chr1	182087826	182088541	2.07491	0.57485	-0.604565	-0.974678	-1.25191	-0.171911	-0.332931	0.572983	0.113259	1
chr11	81950057	81950559	2.38577	0.814736	-0.528409	-0.0636965	-0.508695	-0.526569	-0.531037	-0.522364	-0.519735	1
chr11	83926210	83926815	2.64796	-0.13187	-0.478131	-0.365146	-0.441606	-0.157682	-0.397288	-0.374399	-0.301835	1
chr13	104258943	104259507	2.3709	0.729313	0.178291	-0.407149	-0.558528	-0.5802	-0.585617	-0.5751	-0.571914	1
chr13	110394559	110396579	1.26715	-0.0854276	0.513033	0.640639	-0.744038	1.44196	-1.10526	-0.952073	-0.975985	1
chr14	64385347	64385860	2.3822	-0.148956	-0.697571	-0.331999	0.570844	0.220741	-0.702727	-0.611979	-0.680556	1
chr16	93780637	93781277	2.08283	0.218249	0.603524	-0.0996595	-0.379151	0.487719	-1.00829	-0.836806	-1.06842	1
chr17	73040826	73041460	2.08546	1.0473	0.180883	0.0679711	-0.284229	-0.664148	-0.756583	-0.746626	-0.930024	1
chr18	75555582	75556481	2.53843	0.489442	-0.452156	-0.357465	-0.427237	-0.44983	-0.455479	-0.444514	-0.441192	1
chr4	149840910	149841319	2.00276	1.20167	0.179496	-0.0364778	-0.770175	-0.380606	-0.631809	-0.50876	-1.0561	1
chr7	110793744	110794116	2.33121	0.222852	-0.56617	-0.0768195	0.0769443	0.449008	-0.842271	-0.777736	-0.817018	1
chr11	98008020	98008720	2.44599	0.0178219	-0.309882	-0.676575	-0.289647	-0.0285699	-1.05264	0.310485	-0.416978	1
chr14	62798481	62799147	2.38161	0.62174	-0.0297642	-0.0288193	-0.328351	-0.366147	-0.738907	-0.825365	-0.685993	1
chr17	33770926	33771283	2.61795	0.0117089	-0.103765	-0.440497	-0.50954	-0.311699	-0.345211	-0.312507	-0.606441	1
chr19	34714162	34714702	2.40197	0.663204	0.00263654	-0.10742	-0.449794	-0.605727	-0.62584	-0.652281	-0.626744	1
chr4	132619969	132620257	2.13075	0.69743	-0.847179	-0.459858	-0.370184	0.623238	-1.00228	-0.0570563	-0.714859	1
chr3	84390729	84391216	2.5526	0.0749227	-0.125506	0.0303284	-0.723363	-0.669948	-0.406303	-0.534205	-0.198523	1
chr1	177286821	177287661	2.60989	0.185	-0.441986	-0.220967	-0.43012	-0.428538	-0.398162	-0.438347	-0.436765	1
chr15	27432881	27433395	2.10638	0.144389	-0.675762	0.285726	-1.24668	-0.94251	0.696995	-0.121961	-0.246576	1
chr15	67510847	67511273	2.61661	0.163854	-0.447898	-0.321088	-0.406789	-0.311334	-0.435182	-0.391809	-0.466362	1
chr2	4507777	4508442	1.77022	1.25439	-0.793849	-0.981395	-0.582428	-0.200111	0.65908	-0.207965	-0.917937	1
chr3	50694434	50695075	2.23109	1.01197	0.0955008	-0.248119	-0.558535	-0.535993	-0.651294	-0.673075	-0.671552	1
chr6	88109763	88110277	2.59372	-0.24876	-0.586154	-0.520979	-0.53381	0.122314	-0.202248	-0.138531	-0.485548	1
chr6	88379788	88380337	2.24664	1.03345	-0.47056	0.0668448	-0.597142	-0.598957	-0.59805	-0.533398	-0.548823	1
chr17	86242969	86243511	2.15116	0.564163	-0.661288	0.438225	-0.965211	0.0543715	-0.0218416	-0.409878	-1.1497	1
chr7	101041792	101042380	2.57127	0.0186845	-0.240455	-0.670341	-0.639727	0.000143727	-0.606095	-0.144302	-0.289178	1
chr11	95778887	95779685	2.53807	0.143533	0.0454743	-0.437764	-0.0888397	-0.498108	-0.83949	-0.505164	-0.357711	1
chr1	92712325	92712926	2.6232	0.0104402	-0.485634	-0.426945	-0.474376	-0.198646	-0.135155	-0.432199	-0.480681	1
chr1	191241488	191242537	2.29091	-0.0878517	-1.19629	-0.426708	-0.331063	0.583225	-0.790549	0.14534	-0.18701	1
chr15	5514154	5514774	1.47973	0.67712	0.179604	0.43959	-1.41186	0.822502	-0.0182401	-0.854917	-1.31352	1
chr16	13239087	13239510	2.15742	0.724194	0.462424	-0.122179	-0.140588	-0.834749	-0.935775	-0.920957	-0.389785	1
chr2	35881859	35882337	2.60674	-0.132436	-0.248738	-0.408208	-0.577667	-0.210565	0.0409477	-0.477419	-0.592651	1
chr2	157153180	157153669	2.29858	-0.323907	-0.213275	-1.01989	-0.86148	-0.639712	0.599874	0.111079	0.048723	1
chr6	86784656	86785152	2.1555	0.743193	-0.391066	-0.128986	-0.817269	0.379506	-0.078487	-0.731785	-1.13061	1
chr13	31290667	31291145	2.59324	-0.333225	-0.599967	-0.308496	-0.447948	-0.0162153	-0.394032	0.0932381	-0.586589	1
chr19	16178555	16179105	2.02116	-0.0245929	0.0360506	0.667305	-0.365936	0.623806	-1.02252	-1.08265	-0.852619	1
chr2	130954300	130954779	2.44923	0.428122	-0.584786	-0.816254	-0.398012	0.07104	-0.530213	-0.0150548	-0.604075	1
chr11	103346617	103347063	1.46653	1.51503	-0.491575	-0.517291	-0.937324	0.918656	-0.751187	-0.470023	-0.732818	1
chr13	4605415	4605819	2.51313	0.372977	-0.207627	-0.0756288	-0.444848	-0.632276	-0.591408	-0.704147	-0.230175	1
chr13	94848726	94849136	2.65721	-0.331371	-0.137288	-0.369323	-0.368362	-0.401029	-0.409196	-0.370284	-0.27036	1
chr14	77081039	77081634	2.29627	0.976554	-0.73617	-0.651139	-0.242919	-0.580279	-0.301335	-0.255017	-0.505963	1
chr15	75820567	75821144	2.60644	0.138276	-0.301135	-0.497584	-0.384672	-0.496666	-0.579592	-0.222188	-0.262885	1
chr16	65204834	65205349	1.97343	0.365335	-0.304744	1.26909	-0.684203	-0.66412	-0.663884	-0.438712	-0.852196	1
chr19	22978598	22979662	2.56883	0.384034	-0.439756	-0.340018	-0.424705	-0.438351	-0.441762	-0.43514	-0.433133	1
chr3	9556021	9556853	2.46492	0.564855	-0.0768725	-0.206914	-0.447752	-0.418069	-0.640858	-0.584536	-0.654775	1
chr5	28355619	28356122	2.5255	0.369208	-0.108027	-0.387433	-0.352471	-0.696849	-0.592545	-0.573607	-0.183778	1
chr9	42318441	42318851	2.4999	0.312821	-0.357135	-0.145229	0.122198	-0.555161	-0.567191	-0.634279	-0.67592	1
chr2	46652439	46653098	2.64204	-0.278219	-0.420471	-0.413931	-0.395945	0.00922914	-0.38548	-0.347546	-0.409679	1
chr18	46433637	46434362	2.21726	0.370385	0.125206	-0.312689	-0.550373	0.0786332	-1.53055	-0.425107	0.0272421	1
chr17	35045114	35045708	1.99965	0.180812	-0.00306342	0.621735	-0.937746	0.366889	0.026604	-1.01511	-1.23977	1
chr5	147659712	147660206	1.99616	1.12572	0.14413	0.0520396	-0.729562	-0.323529	-0.279112	-0.855139	-1.13071	1
chr9	109964719	109965276	2.03028	0.69986	-0.160318	-0.52588	-1.19386	0.571913	0.0185858	-0.335898	-1.10469	1
chr4	129913633	129914606	2.09855	0.976654	-0.0572046	0.169312	0.0246488	-0.890439	-0.890272	-0.713702	-0.717544	1
chr14	43898317	43899014	2.61355	0.120856	-0.441142	-0.447741	-0.425745	-0.220632	-0.438942	-0.225031	-0.535175	1
chr17	33780461	33780977	2.49599	0.105887	-0.129979	-0.606055	-0.266119	0.202302	-0.275636	-0.658401	-0.86799	1
chr7	117490511	117490884	2.58286	-0.00466093	-0.246262	-0.379541	-0.0527157	-0.0893541	-0.634682	-0.686454	-0.489191	1
chr6	108672122	108672476	2.57482	0.179307	-0.561699	-0.453175	-0.53314	0.00795416	-0.260499	-0.404435	-0.549133	1
chr17	45790856	45791330	2.64726	-0.0403211	-0.446497	-0.346287	-0.336504	-0.313378	-0.317529	-0.41003	-0.436714	1
chr1	74155183	74155858	2.1223	0.985602	-0.284096	-0.138443	-0.672565	0.342017	-0.722661	-0.793616	-0.838542	1
chr1	191132912	191133286	2.14636	0.929334	0.271677	-0.247381	-0.9586	-0.197131	-0.311435	-0.758707	-0.874115	1
chr10	21608394	21608925	2.57472	-0.17368	-0.675935	-0.410807	0.205724	-0.318931	-0.64216	-0.313856	-0.24508	1
chr13	4152858	4153336	2.59022	0.0716707	-0.679292	-0.296873	-0.586903	-0.193315	-0.221405	-0.153381	-0.530724	1
chr13	51836995	51837657	2.50884	0.452659	-0.371623	-0.535705	-0.460124	-0.028603	-0.696233	-0.453018	-0.416197	1
chr13	85376238	85376979	2.02717	1.18866	0.301045	-0.0772581	-0.613089	-0.630766	-0.736243	-0.720923	-0.7386	1
chr14	60744771	60745244	1.68494	0.980013	-0.0546239	-0.702232	-0.469424	0.802157	-0.0552148	-0.618917	-1.56669	1
chr14	122010161	122010722	2.37933	0.500252	-0.0963521	0.159548	-0.137585	-0.633444	-0.740353	-0.890407	-0.540989	1
chr18	81536737	81537164	2.05022	1.35467	-0.26049	-0.173368	-0.35765	-0.508232	-0.710799	-0.698968	-0.695383	1
chr4	109612502	109613050	2.43797	0.494053	-0.419014	-0.280704	0.190958	-0.668082	-0.448729	-0.753985	-0.552462	1
chr12	69424775	69425225	2.33268	0.51476	0.140591	0.0180871	-0.0132047	-0.706283	-0.868733	-0.794499	-0.623393	1
chr18	80413237	80413637	2.05794	1.04633	0.152089	-0.0592773	-0.66289	-0.0196462	-1.03634	-0.875272	-0.602935	1
chr12	78911710	78912512	2.49515	0.0399385	-0.635119	-0.247065	-0.500846	0.409074	-0.399333	-0.414099	-0.747705	1
chr12	104976956	104977537	1.97811	1.35327	0.0765847	-0.245821	-0.592422	-0.289146	-0.735057	-0.873472	-0.672039	1
chr14	102685736	102686274	2.366	0.701323	0.0867559	-0.182553	-0.322052	-0.573536	-0.701797	-0.68901	-0.685135	1
chr11	76285419	76285742	2.31399	0.590939	-0.557436	-0.55352	-0.656315	0.498423	-0.27744	-0.681769	-0.676874	1
chr14	45739665	45740205	2.60077	0.132373	-0.473064	-0.250409	-0.480673	-0.497877	-0.227912	-0.20343	-0.599776	1
chr14	55777822	55778394	2.52751	0.397785	-0.507977	-0.343572	-0.744397	-0.128088	-0.461363	-0.470575	-0.269325	1
chr14	65081743	65082274	2.46648	0.624575	-0.453216	-0.372861	-0.574486	-0.131058	-0.393502	-0.593653	-0.572274	1
chr18	5123227	5124084	1.55467	0.35669	-0.943021	-0.531622	-0.897853	-0.264681	-1.22502	0.930045	1.02079	1
chr19	53801866	53802333	2.38957	0.800715	-0.403188	-0.416397	-0.618777	-0.189014	-0.718788	-0.318745	-0.525371	1
chr2	29655388	29655940	2.47464	0.375307	-0.552393	-0.27876	-0.771047	-0.532803	-0.676255	-0.108765	0.0700761	1
chr3	131894255	131894853	2.40268	0.37435	-0.783224	-0.398928	-0.75323	0.157832	-0.648252	0.170954	-0.522184	1
chr4	19901092	19901339	2.02294	0.438296	0.239555	0.615578	0.230535	-1.00764	-1.02692	-0.835642	-0.676711	1
chr4	149842767	149843342	2.30609	-0.135945	-0.904866	-0.9248	-0.709432	-0.185071	-0.295781	0.465663	0.384144	1
chr6	135316003	135316520	2.45222	0.516975	-0.447378	-0.485538	-0.578212	0.192889	-0.507889	-0.553408	-0.58966	1
chr6	145987157	145987971	2.66117	-0.279564	-0.404953	-0.251168	-0.442282	-0.269354	-0.37209	-0.307003	-0.33476	1
chr8	34929476	34930069	2.28917	-0.308683	0.126495	-0.249623	-0.326556	0.299789	-1.12853	-1.01041	0.308337	1
chr14	76778230	76779056	2.23646	0.66202	-0.54798	-0.525498	-0.325054	0.266811	-0.374514	-0.105678	-1.28657	1
chr15	62871099	62871802	2.40176	0.727476	-0.41752	-0.438762	-0.638372	-0.612766	-0.465532	0.0227286	-0.579013	1
chr18	5441028	5441627	2.63518	-0.098622	-0.166706	-0.298697	-0.230195	-0.330442	-0.552654	-0.441966	-0.515897	1
chr18	69155020	69155544	1.98904	1.19098	-0.0675366	0.181065	-0.389209	-0.71333	-0.29532	-0.800279	-1.09542	1
chr7	83814007	83814641	2.27506	0.896657	-0.275838	-0.137649	-0.0653851	-0.403885	-0.722735	-0.716818	-0.849408	1
chr9	56924538	56925009	2.27564	0.0835835	-0.412731	-0.426654	0.0049595	0.390299	-1.01183	0.210938	-1.1142	1
chr5	140149370	140149907	2.1867	1.07749	-0.00434172	-0.103067	-0.6072	-0.438169	-0.707553	-0.702669	-0.701188	1
chr7	117463640	117464413	2.37175	0.531191	-0.00566966	0.0561376	-0.0922717	-0.771792	-0.809523	-0.565888	-0.713938	1
chr13	99062814	99063399	2.42045	0.267584	0.137036	-0.144822	-0.946535	-0.160914	-0.249416	-0.369842	-0.953543	1
chr16	44960936	44961515	2.14021	1.17053	-0.0550778	-0.0773094	-0.639484	-0.639411	-0.552025	-0.602725	-0.7447	1
chr19	17264833	17265439	2.27319	0.356222	-0.816123	-0.391165	-0.572057	0.454608	0.240921	-0.548928	-0.99667	1
chr19	38020117	38020595	2.18572	0.663711	0.0969507	0.223116	0.0556024	-0.519034	-0.97841	-0.88299	-0.844671	1
chr6	49022677	49023266	2.43588	-0.0919664	-0.716074	-0.484923	-0.29615	0.47465	-0.708961	0.0855456	-0.697997	1
chr17	48285578	48285970	2.62457	-0.0835607	-0.0356291	-0.463179	-0.538431	-0.368274	-0.231669	-0.47612	-0.427709	1
chr2	35452342	35452846	2.29447	-0.0578571	0.424619	-0.360156	-0.54674	0.568161	-0.792182	-0.795586	-0.734726	1
chr17	81779788	81780273	1.85551	1.43929	-0.116867	-0.286255	0.00101734	-0.311435	-0.64258	-0.949309	-0.989367	1
chr10	94065709	94066145	2.59393	-0.0426307	-0.511688	-0.718117	-0.590044	-0.206368	-0.22204	-0.207449	-0.0955888	1
chr9	40345029	40345486	1.99554	-0.00152406	-0.292837	-0.349663	-0.459722	1.37372	-0.761486	-0.737319	-0.766711	1
chr12	81988116	81988623	2.45843	-0.105254	-0.222991	0.0174579	0.381448	-0.424056	-0.465098	-0.885883	-0.754051	1
chr9	69656016	69656452	1.96464	1.2664	-0.254764	0.0934646	0.0217705	-0.866613	-0.784677	-0.891105	-0.549111	1
chr9	70401630	70402144	2.04273	0.740542	0.482765	-0.101066	0.0571873	-0.854145	-1.32572	-0.552682	-0.489612	1
chr1	71967434	71968229	2.54547	0.454496	-0.336334	-0.322691	-0.47557	-0.474352	-0.464972	-0.445359	-0.480686	1
chr11	43755343	43756153	2.44431	0.713986	-0.283775	-0.341043	-0.54071	-0.553778	-0.339505	-0.550703	-0.548781	1
chr13	56186808	56187134	2.28439	0.794548	0.149003	-0.239103	-0.164854	-0.864222	-0.754308	-0.577601	-0.627857	1
chr13	113138320	113138897	2.66603	-0.277949	-0.346942	-0.341467	-0.326409	-0.345026	-0.34968	-0.340645	-0.337908	1
chr14	43843823	43844587	2.55166	0.374561	-0.358093	-0.254526	-0.258551	-0.372914	-0.617376	-0.562299	-0.502464	1
chr14	45074598	45075501	2.1912	0.213879	0.229716	0.806469	-0.579409	-0.526139	-0.813508	-0.852956	-0.669247	1
chr15	62385412	62385733	2.42125	-0.243427	-0.468185	0.339471	-1.13435	-0.488819	-0.421023	0.140505	-0.145417	1
chr2	178565262	178565887	2.20793	0.733734	0.617585	-0.32782	-0.57931	-0.700092	-0.686194	-0.628616	-0.637219	1
chr4	124670237	124670633	2.62649	0.126416	-0.350618	-0.402413	-0.378474	-0.408071	-0.415471	-0.401107	-0.396755	1
chr7	135588664	135589278	2.31878	1.00054	-0.474661	-0.384754	-0.64335	-0.385656	-0.427151	-0.504129	-0.499618	1
chr9	14003069	14003716	2.40188	0.457425	-0.50006	-0.510126	-0.662078	-0.584664	0.407094	-0.337323	-0.672144	1
chr7	83093908	83094503	2.19042	1.05922	-0.255404	-0.0305338	-0.795221	-0.321983	-0.914347	-0.405208	-0.526944	1
chr1	135702757	135703149	2.2777	0.923177	-0.186176	0.0196413	-0.715555	-0.442277	-0.470073	-0.763027	-0.643409	1
chr2	60200111	60200649	2.29424	0.556032	-0.0486395	0.393742	-0.315207	-0.812042	-0.910625	-0.501342	-0.656158	1
chr12	40125607	40126148	2.46111	0.0550408	-0.633368	-0.654419	-0.819691	0.363638	-0.330593	0.00218969	-0.44391	1
chr6	88140703	88141091	2.41815	0.64847	-0.508432	-0.243328	-0.693981	-0.0631126	-0.332855	-0.428413	-0.796497	1
chr7	97108005	97108575	2.08016	0.522596	0.216437	0.562191	-0.407314	-0.06881	-1.06676	-0.780951	-1.05755	1
chr19	16318444	16318886	2.45995	-0.0950279	0.0445476	0.00192554	-0.791032	-0.416801	-1.02288	0.104031	-0.284719	1
chr11	98051673	98052111	2.53212	0.197421	-0.198176	-0.596038	0.0505821	-0.199309	-0.725513	-0.422776	-0.638316	1
chr6	17596303	17596740	2.42032	0.323038	0.0878728	-0.54208	-0.801572	0.0195852	-0.824619	-0.0410199	-0.641523	1
chr1	43868284	43868945	2.4607	0.666628	-0.489908	-0.149681	-0.482426	-0.509203	-0.494239	-0.502902	-0.498965	1
chr1	152669645	152670255	2.51926	-0.32439	-0.605963	-0.571988	-0.571057	0.197799	-0.289484	0.236428	-0.590604	1
chr11	95379447	95380084	2.54928	0.337748	-0.0515043	-0.483421	-0.333593	-0.402107	-0.603384	-0.523576	-0.489444	1
chr2	24757177	24757674	2.24615	0.980327	0.0783169	-0.200345	-0.675255	-0.527728	-0.637918	-0.569163	-0.694379	1
chr2	102917328	102917830	2.56884	0.201353	-0.60533	-0.336245	-0.61447	-0.0928688	-0.213986	-0.590476	-0.31682	1
chr4	149820130	149821016	2.50965	0.515146	-0.588984	-0.359999	-0.526926	-0.2445	-0.445042	-0.26375	-0.595593	1
chr7	80202856	80203374	2.02813	1.13989	0.293873	-0.496229	-0.095866	-0.426893	-0.876183	-0.598557	-0.968166	1
chr2	30087201	30087665	2.48756	0.214999	-0.852504	-0.403816	-0.460524	-0.00953661	-0.499991	0.149478	-0.625669	1
chr1	151218923	151219467	1.93655	1.3469	0.387847	-0.46676	-0.578166	-0.648895	-0.71889	-0.58916	-0.669417	1
chr11	107573557	107574274	2.10872	1.06559	0.381993	-0.322153	-0.404128	-0.716497	-0.717782	-0.730743	-0.665	1
chr11	118337470	118337824	2.55084	0.398223	-0.25324	-0.389883	-0.251796	-0.52364	-0.503432	-0.515942	-0.51113	1
chr12	17676325	17676838	2.57888	0.211734	-0.120974	-0.239317	-0.45906	-0.593273	-0.600266	-0.44884	-0.328882	1
chr12	86810558	86811344	1.6387	1.22405	-0.194107	-0.232259	-0.246315	-0.476734	-1.4471	-0.941587	0.675359	1
chr15	12007919	12008498	1.73965	0.57345	-0.402658	-0.342098	-0.293314	1.27536	-0.969986	-0.308874	-1.27152	1
chr18	32817805	32819176	2.14536	0.803314	-0.512206	-0.190291	-0.981626	-0.246965	0.303554	-0.178842	-1.1423	1
chr19	61028802	61029319	2.66362	-0.356268	-0.334214	-0.288985	-0.347671	-0.226561	-0.379443	-0.367108	-0.36337	1
chr2	73592655	73593215	2.60978	0.175146	-0.196793	-0.446114	-0.421137	-0.452018	-0.383898	-0.444752	-0.440211	1
chr2	124296632	124297093	2.1986	1.12678	-0.188656	-0.183726	-0.50252	-0.636857	-0.384616	-0.706696	-0.722307	1
chr2	124764016	124764579	2.39037	0.847703	-0.312458	-0.299507	-0.516189	-0.504818	-0.543037	-0.532613	-0.529455	1
chr2	132509155	132509752	2.49819	0.570261	-0.413846	-0.289426	-0.449987	-0.281427	-0.497978	-0.52227	-0.613512	1
chr4	154968090	154968465	2.37281	0.550638	0.3202	-0.256465	-0.419104	-0.69182	-0.789709	-0.66592	-0.420628	1
chr9	99240580	99241009	2.3868	0.61192	0.0928862	-0.271755	-0.38598	-0.680329	-0.241002	-0.883675	-0.628865	1
chr14	55124229	55124902	2.64618	-0.00397334	-0.383811	-0.377801	-0.361273	-0.381707	-0.386816	-0.376899	-0.373894	1
chr19	23028147	23028658	2.63765	0.0116278	-0.41832	-0.194835	-0.394679	-0.416113	-0.421472	-0.39594	-0.407918	1
chr14	48148550	48148978	2.02599	1.02369	0.0213914	-0.146761	0.158908	-0.262344	-0.713536	-1.02408	-1.08326	1
chr18	73501907	73502505	2.00675	0.128215	-0.353107	-0.612133	0.0533211	-0.73139	-1.12494	-0.535808	1.16909	1
chr19	34283519	34284207	1.96965	1.13675	-0.757908	-0.0408648	-0.266688	0.319004	-0.642555	-0.549093	-1.1683	1
chr8	13021433	13022417	2.02278	1.34169	-0.0530661	-0.217405	-0.908285	-0.504932	-0.553965	-0.428351	-0.698465	1
chr2	116890258	116890804	2.29025	0.784545	-0.000435765	0.0378781	-0.562774	-0.395641	-0.535019	-0.624921	-0.99388	1
chr1	74307190	74307890	1.88715	0.701074	0.330219	0.585766	-0.599943	0.111336	-0.774463	-1.04468	-1.19646	1
chr10	41933672	41934068	2.64453	-0.186095	-0.323526	-0.337824	-0.0667543	-0.434405	-0.439366	-0.429737	-0.426819	1
chr3	88097459	88098129	2.11062	1.07724	-0.0758154	-0.262705	-0.136649	-0.133059	-0.866658	-0.68994	-1.02303	1
chr12	80257504	80258053	2.64584	-0.387673	-0.39009	-0.322725	-0.253548	-0.0360486	-0.389184	-0.419694	-0.446881	1
chr6	125042096	125042409	1.92967	0.833879	0.672885	-0.323477	-0.0226108	-0.193651	-1.30928	-0.869312	-0.718106	1
chr10	42876045	42876572	2.24679	1.05962	-0.0948107	-0.322026	-0.648957	-0.521459	-0.67277	-0.631098	-0.415293	1
chr13	99058724	99059138	2.4043	0.147877	-0.872475	-0.45047	-0.830884	-0.551397	-0.33679	0.19224	0.297603	1
chr18	7283817	7284390	2.57841	0.16757	-0.438829	-0.245764	-0.609604	-0.358194	-0.0458168	-0.424406	-0.62337	1
chr18	65593619	65594320	2.62423	0.125968	-0.407895	-0.304285	-0.329915	-0.431889	-0.434979	-0.428981	-0.412258	1
chr2	19607800	19608373	2.45437	0.623568	-0.482357	-0.368492	-0.519565	-0.2488	-0.143452	-0.631637	-0.683638	1
chr2	143844344	143845188	2.08021	1.14465	0.194732	-0.221295	-0.879391	-0.238323	-0.711111	-0.717121	-0.652346	1
chr5	64716490	64717090	2.34176	0.13561	-1.26409	-0.534647	-0.251034	-0.474362	-0.24528	0.480055	-0.188009	1
chr7	79846327	79847225	1.82092	1.04196	0.208579	0.302038	-0.703259	-0.11567	-1.19891	-0.130293	-1.22536	1
chr11	78803497	78804344	2.13687	1.07066	-0.122181	-0.121045	-0.00578448	-0.859437	-0.682568	-0.866484	-0.55003	1
chr11	31850822	31851408	2.62285	-0.332809	-0.199403	-0.421141	0.0372391	-0.372431	-0.254656	-0.489844	-0.589808	1
chr2	150672833	150673234	2.32043	0.504013	-0.268256	0.210606	-0.42357	-0.060349	-0.656697	-0.420187	-1.20599	1
chr14	26523089	26523512	2.61539	0.0741561	-0.411972	-0.139336	-0.432167	-0.232138	-0.504774	-0.486983	-0.482175	1
chr12	119369759	119370278	2.08395	1.05716	-0.726302	0.0024574	0.227974	-1.0566	-0.494984	-0.563872	-0.529791	1
chr1	106570397	106571267	2.34967	0.521971	0.391964	-0.356147	-0.687246	-0.320794	-0.320034	-0.814593	-0.764795	1
chr10	17565098	17565720	1.99694	1.00608	0.100608	0.472376	-0.730925	-0.610126	-0.418514	-0.775183	-1.04125	1
chr16	30063402	30064502	2.37519	0.660297	-0.0983294	-0.380838	-0.135619	-0.165451	-0.691537	-0.678859	-0.884848	1
chr17	70739243	70739849	2.50694	-0.321553	-0.587163	-0.434145	-0.33191	0.516037	-0.266761	-0.388707	-0.692739	1
chr8	10840873	10841415	2.13506	1.04986	0.21228	-0.308666	-0.170667	-0.556681	-0.767512	-0.818879	-0.774796	1
chr9	47625652	47626280	2.56843	-0.267725	-0.704056	-0.479533	-0.0140908	0.13481	-0.62308	-0.235602	-0.37915	1
chr9	13484330	13484943	2.46428	0.040575	-0.78205	-0.278462	-0.370247	-1.02157	0.119107	-0.201893	0.0302676	1
chr14	17743485	17744146	2.63088	0.098022	-0.40784	-0.327772	-0.395758	-0.381419	-0.409451	-0.404135	-0.402524	1
chr11	105443461	105443893	2.43676	0.496227	0.0925141	-0.0208938	-0.58454	-0.579694	-0.625736	-0.609742	-0.604896	1
chr12	119356705	119357768	2.28735	0.663542	-0.405821	0.335933	-0.0463701	-0.791496	-0.63097	-0.59126	-0.820904	1
chr1	120255846	120256251	2.01919	1.07666	-0.310264	0.155255	0.15785	-0.737237	-1.14568	-0.71574	-0.50003	1
chr1	151214859	151215262	2.03975	1.39249	-0.137769	-0.326443	-0.519112	-0.545748	-0.645634	-0.630984	-0.626545	1
chr1	154112362	154112821	2.6576	-0.12035	-0.37907	-0.369696	-0.343918	-0.375789	-0.383757	-0.321421	-0.363603	1
chr12	80236856	80237330	2.51228	0.125538	0.279537	-0.486903	-0.21194	-0.317656	-0.569239	-0.642935	-0.688677	1
chr5	31596255	31597166	2.08137	0.275898	-0.191101	-0.18889	-0.350872	0.999287	-1.1292	-0.709251	-0.787242	1
chr8	69023131	69024296	2.24634	0.420751	0.0123478	0.601893	-0.427172	-0.573863	-0.936147	-0.920033	-0.424115	1
chr6	146172267	146172709	2.17119	0.624122	-0.868413	-1.22145	-0.551249	-0.267094	-0.322346	0.022085	0.413158	1
chr10	96363747	96364372	2.15196	0.700773	-0.796322	-0.326261	-0.823558	0.474311	-0.273318	-0.031249	-1.07634	1
chr13	5713938	5714759	1.6574	0.726704	0.0475618	-0.202897	-1.5103	-0.465603	1.03935	-0.279683	-1.01253	1
chr2	94265226	94266155	1.52822	1.73897	-0.198497	-0.555298	-1.03586	0.0366584	-1.05496	-0.226433	-0.232798	1
chr9	119028542	119029206	2.60189	-0.167522	-0.544446	-0.561724	-0.560814	-0.343026	-0.395768	-0.0356666	0.0070727	1
chr17	5285789	5286614	2.52862	0.036352	0.141214	-0.585953	0.015761	-0.512741	-0.653827	-0.685858	-0.283571	1
chr10	89775953	89776531	2.12748	0.923735	0.380453	-0.00247299	-0.719252	-0.531543	-0.483812	-0.792458	-0.902134	1
chr2	165375455	165376068	2.56758	0.151142	-0.322789	-0.449719	-0.727406	-0.558021	-0.421127	-0.245678	0.00601679	1
chr1	137692428	137692977	2.66554	-0.259078	-0.350645	-0.344151	-0.326292	-0.348372	-0.353892	-0.343177	-0.33993	1
chr11	29383818	29384605	2.03497	0.811875	0.487378	0.390858	-0.789869	-0.813234	-0.813234	-0.597485	-0.711255	1
chr12	111524684	111525212	1.88616	1.34993	-0.851091	-0.106199	-1.01768	-0.0910548	-0.895964	-0.128075	-0.146024	1
chr13	31189147	31189709	2.66465	-0.274198	-0.348064	-0.371292	-0.345741	-0.377332	-0.279308	-0.303466	-0.365253	1
chr13	112323335	112324336	2.17914	1.01595	0.264024	-0.244662	-0.701794	-0.574125	-0.699898	-0.546678	-0.691952	1
chr15	67300445	67300931	2.55628	0.407578	-0.295255	-0.321885	-0.486889	-0.440938	-0.531272	-0.464436	-0.423185	1
chr15	79456332	79456973	2.11615	1.06132	-0.408487	-0.0486662	-0.0668715	-0.660683	-1.19827	-0.267129	-0.527356	1
chr17	47282127	47282593	2.43679	0.419139	-0.512803	-0.478206	-0.540811	0.290633	-0.648449	-0.227784	-0.738513	1
chr18	10599189	10599681	2.4876	0.334925	0.223868	-0.325192	-0.628683	-0.661234	-0.613364	-0.426196	-0.39173	1
chr19	56756302	56756857	2.66135	-0.269228	-0.379498	-0.369867	-0.343383	-0.376127	-0.19122	-0.368423	-0.363607	1
chr5	140205847	140206312	2.49988	-0.674034	-0.708742	-0.705314	-0.328232	-0.0886999	-0.345373	0.184684	0.16583	1
chr7	43343070	43343636	2.28629	0.407737	-0.395837	-0.430117	-0.532721	0.732098	-0.630361	-0.631306	-0.805781	1
chr8	34901616	34901998	2.49237	0.204882	-0.405579	-0.306083	0.312747	-0.705928	-0.69012	-0.386052	-0.516234	1
chr8	35109408	35110107	2.26942	0.482306	0.126405	0.199917	0.111893	-0.847803	-0.751452	-0.799271	-0.79142	1
chr8	119784063	119784733	2.48005	0.513222	-0.452451	-0.216744	-0.486584	-0.150897	-0.764219	-0.641931	-0.280442	1
chr6	145746590	145747374	2.27613	0.441792	0.408757	-0.00482659	-0.130722	-0.359104	-0.857745	-0.862947	-0.911329	1
chr1	92718166	92718911	2.57181	-0.0916676	-0.594999	-0.449879	-0.629495	-0.0651586	0.0775823	-0.209429	-0.608763	1
chr12	119385776	119386696	2.30001	-0.0762212	-0.562409	-0.535769	-0.278879	-0.413032	0.87998	-0.32883	-0.98485	1
chr5	64317230	64317675	2.2797	-0.041917	-0.173551	-0.394903	-0.396373	0.110308	0.625079	-0.86555	-1.14279	1
chr8	34485818	34486355	2.24771	-0.0368757	-0.938344	-0.165657	-0.385209	0.563914	-0.793678	0.394853	-0.886718	1
chr3	84820199	84820732	2.41465	0.516508	-0.158159	0.0460493	-0.171986	-0.712287	-0.494961	-0.888842	-0.550976	1
chr12	95739379	95739756	1.88234	0.698218	0.434863	0.369121	-1.58329	-0.334197	-0.247449	-0.277792	-0.941821	1
chr13	83079195	83079704	1.99878	1.05285	0.207172	0.131354	-1.1951	-0.436922	-0.422549	-0.397037	-0.938543	1
chr15	25531971	25532550	1.76542	1.24115	0.311676	-0.654714	-0.228137	0.164858	-0.864256	-0.376065	-1.35994	1
chr3	21987950	21988545	2.25852	1.03366	-0.231838	-0.178355	-0.355223	-0.546217	-0.603552	-0.62456	-0.75244	1
chr3	50747670	50748180	2.66256	-0.189442	-0.363588	-0.353859	-0.327105	-0.360183	-0.368452	-0.3524	-0.347535	1
chr5	91960946	91961259	2.27305	0.3163	-0.570572	-0.201482	0.078745	0.442116	-1.03028	-1.00653	-0.301343	1
chr1	120253740	120254237	2.22164	0.843288	-0.434019	-0.109668	-0.304502	-0.90296	-1.00289	-0.464165	0.153274	1
chr15	97311817	97312396	2.5309	-0.04175	-0.701217	-0.247337	-0.791596	-0.365855	0.261499	-0.281767	-0.362876	1
chr11	115190486	115190790	2.09881	0.399335	-0.46392	-0.261342	0.0245947	-0.790785	-1.21396	-0.614304	0.821575	1
chr9	56324509	56325058	2.35769	-0.596137	-1.01541	0.494043	0.162088	0.0261757	-0.730814	-0.292188	-0.405448	1
chr13	13591723	13592240	2.2993	0.522893	0.0539516	0.0245703	-0.674009	-0.399525	-0.708416	0.0299827	-1.14875	1
chr13	37677889	37678517	2.16007	0.5115	-0.218138	0.532716	-0.884677	0.227415	-0.848029	-0.527022	-0.953838	1
chr16	32563202	32563739	2.48924	0.24958	0.229894	-0.0817959	-0.480021	-0.565736	-0.637097	-0.584601	-0.619462	1
chr17	31967167	31967897	2.43863	0.561568	-0.281596	-0.311781	-0.507985	0.0657709	-0.583329	-0.738533	-0.642749	1
chr17	31968737	31969224	2.05337	1.12564	0.293014	-0.371894	-0.260227	-0.515405	-0.959102	-0.914095	-0.451292	1
chr2	38508961	38509424	2.42111	0.681269	-0.443823	-0.238079	-0.707391	-0.336205	-0.16098	-0.463244	-0.752657	1
chr3	135501388	135501819	2.131	1.17481	-0.0774701	-0.139522	-0.70532	-0.50988	-0.866069	-0.641802	-0.365743	1
chr4	63772265	63772871	2.66428	-0.284845	-0.370986	-0.365338	-0.349804	-0.369009	-0.311111	-0.251519	-0.361666	1
chr8	127316121	127316733	1.96435	0.747752	-0.161921	0.32439	0.23511	-1.16129	-1.16046	-0.835433	0.0474974	1
chr9	57577078	57577851	1.9304	0.418806	1.00705	0.118483	-0.177975	-1.1841	-0.705674	-0.975884	-0.431116	1
chr18	60626465	60626926	1.90107	1.30412	-0.0448975	0.0787889	-1.17118	-0.725435	-0.79016	-0.243005	-0.309303	1
chr4	144960476	144960913	2.64606	-0.0587023	-0.370382	-0.270916	-0.42469	-0.440037	-0.267079	-0.468372	-0.345884	1
chr2	166115919	166116392	2.11641	1.06618	-0.493767	-0.592658	-0.756399	0.252752	-0.675996	-0.0867614	-0.82976	1
chr9	57473021	57473791	2.46746	0.0990537	0.299832	-0.0731352	-0.728752	-0.775536	-0.410365	-0.683918	-0.194642	1
chr19	41913858	41914511	2.46414	0.129462	-0.403872	-0.671804	-0.524421	0.0490966	-0.961373	0.173719	-0.254943	1
chr9	109968725	109969223	2.44214	-0.0312906	-0.727783	-0.619555	-0.682872	0.481508	0.0445431	-0.381746	-0.524946	1
chr13	30576764	30577442	2.51382	0.408359	-0.185834	-0.402409	-0.648536	-0.114436	-0.39884	-0.44862	-0.723504	1
chr14	54226848	54227391	2.25719	0.607865	0.165962	0.0387472	-0.904204	-0.0477365	-0.646427	-0.430496	-1.0409	1
chr15	89210150	89210723	2.25937	-0.179098	0.423637	-0.89376	-0.611247	-0.353274	-0.778241	-0.554984	0.687595	1
chr6	29848709	29849303	1.84406	-0.578337	0.188255	1.2324	-0.327401	0.293763	-0.548871	-1.01415	-1.08972	1
chr6	99935327	99935815	2.60465	0.00624907	-0.532997	-0.351598	-0.518145	0.04645	-0.375758	-0.368629	-0.510223	1
chr13	70649921	70650650	2.49813	0.233362	0.0241637	-0.310156	0.0582577	-0.572647	-0.497838	-0.686514	-0.746758	1
chr2	38497447	38498227	2.34163	0.741334	0.0171672	-0.258307	-0.652204	-0.269086	-0.410865	-0.537972	-0.971694	1
chr11	118236406	118236974	2.59702	0.122172	-0.332225	-0.2889	-0.494025	-0.236746	-0.1772	-0.535708	-0.654389	1
chr19	6467752	6468404	2.6163	0.154275	-0.278801	-0.358539	-0.345006	-0.479611	-0.485829	-0.437181	-0.385607	1
chr2	112475303	112475785	2.33845	0.823176	-0.235395	-0.20184	-0.764857	-0.517963	-0.15345	-0.483702	-0.804417	1
chr1	180536605	180537165	2.34297	0.527904	-0.547835	-0.377285	-0.593923	0.233166	0.0386054	-0.634766	-0.988839	1
chr10	89453002	89453443	2.14322	1.08739	-0.310684	0.0310057	-0.24071	-0.29178	-0.755361	-0.708805	-0.95428	1
chr5	123416639	123416990	2.61042	-0.119368	-0.108298	-0.475259	-0.153131	-0.373971	-0.508468	-0.179144	-0.692778	1
chr4	129894695	129895308	2.11789	1.15908	-0.120389	0.0293188	-0.7621	-0.324074	-0.713389	-0.6927	-0.693641	1
chr1	134513762	134514243	2.12465	0.855707	0.197661	-0.110575	-0.838075	0.0668635	-0.557215	-0.575466	-1.16355	1
chr10	67717369	67718338	2.25394	0.241619	-0.412935	-0.171938	-1.02476	0.637291	-0.297552	-0.185436	-1.04023	1
chr15	31563840	31564315	2.37904	0.653529	-0.0844418	-0.0334547	-0.207884	-0.740834	-0.757472	-0.670525	-0.537959	1
chr18	54848968	54849424	2.30265	0.421958	-0.421725	0.194489	0.309537	-0.360786	-1.03006	-0.793134	-0.622927	1
chr5	32995705	32996295	2.14127	0.55574	0.266794	-0.197096	0.433857	-0.466079	-1.13354	-0.91053	-0.690406	1
chr6	52606857	52607400	2.27211	0.951838	-0.470663	-0.32455	-0.675905	-0.380262	-0.288284	-0.13455	-0.949735	1
chr7	114181531	114182451	2.25409	1.01633	-0.157433	-0.222999	-0.265957	-0.697965	-0.728227	-0.65379	-0.544049	1
chr8	68952841	68953190	2.50453	0.335115	-0.444989	0.0358208	-0.189573	-0.275944	-0.693246	-0.720728	-0.550989	1
chr8	106624735	106625230	2.55404	0.384706	-0.544376	-0.246824	-0.542673	-0.49467	-0.47186	-0.264187	-0.374152	1
chr5	105500271	105501029	2.38483	0.700876	-0.00792935	-0.295627	-0.740798	-0.257881	-0.435996	-0.572119	-0.77536	1
chr1	128570408	128571322	2.63735	-0.0215225	-0.4973	-0.449097	-0.501168	-0.333946	-0.284256	-0.266998	-0.283066	1
chr17	84291205	84291677	2.64136	-0.0326611	-0.327162	-0.436291	-0.427656	-0.43427	-0.188822	-0.428942	-0.365559	1
chr1	184026750	184027360	2.42322	0.17865	0.438287	0.0375089	-0.572874	-0.68505	-0.628699	-0.578668	-0.612373	1
chr19	20371284	20372133	2.49283	-0.164977	-0.655496	-0.652589	-0.196455	0.290656	0.0821375	-0.42793	-0.768176	1
chr4	19871640	19872616	2.22817	0.393786	0.0657827	-0.0166422	0.524717	-0.812787	-0.916629	-0.843411	-0.622982	1
chr7	75880585	75881721	2.19872	0.972498	0.0828085	0.0456736	-0.662726	-0.783414	-0.673041	-0.654216	-0.526307	1
chr3	107674601	107674939	2.05499	1.17818	-0.0220467	-0.563909	-0.0827255	-0.358208	-0.56755	-0.451653	-1.18708	1
chr10	13294891	13295517	2.10282	1.20561	0.137443	-0.528832	-0.568118	-0.353105	-0.486891	-0.79428	-0.714645	1
chr11	85492221	85492759	1.84522	-0.298535	0.785297	1.08143	-0.365211	-0.4535	-0.699052	-0.729401	-1.16624	1
chr18	13077272	13078043	2.55431	0.365408	-0.29824	-0.137698	-0.485345	-0.501053	-0.50498	-0.497357	-0.495047	1
chr19	34682448	34683091	2.35642	0.76478	-0.407417	0.159475	-0.588621	-0.517614	-0.625871	-0.65342	-0.487737	1
chr3	107774005	107774309	2.41482	0.478708	-0.402812	-0.39762	0.0517938	-0.282815	-0.173778	-0.642807	-1.04549	1
chr4	19927009	19927368	2.51172	0.0796742	-0.696264	0.315158	-0.498098	-0.20889	-0.498741	-0.335318	-0.669242	1
chr6	67128503	67128948	2.38929	0.67541	0.0545762	-0.119869	-0.617379	-0.649	-0.650581	-0.597352	-0.485096	1
chr6	88635894	88636350	2.65108	-0.128266	-0.304396	-0.238612	-0.38132	-0.470446	-0.386094	-0.285297	-0.456652	1
chr7	47080695	47081589	2.20302	0.735267	-0.616478	-0.302798	0.366746	-0.336547	-1.18749	-0.66017	-0.201553	1
chr12	85380205	85380765	2.6254	-0.369126	-0.510563	-0.470553	-0.29265	-0.263123	-0.387286	-0.419914	0.0878115	1
chr3	106484540	106485444	2.18295	0.7282	0.134444	-0.0682444	-0.283492	-0.242896	-0.965157	-1.24641	-0.239391	1
chr8	126882246	126882731	1.7131	0.865898	0.156808	0.1201	-1.01713	0.722699	-1.44273	-0.480682	-0.638056	1
chr1	153622957	153623477	2.58334	-0.0809418	-0.595671	-0.443481	-0.634946	0.0213999	-0.100957	-0.181773	-0.56697	1
chr1	64343199	64343821	2.17234	-0.231957	-0.394792	0.549728	-0.666184	0.554697	-0.303245	-0.333634	-1.34696	1
chr1	167004617	167005071	2.30636	0.979632	-0.451261	-0.27683	-0.18977	-0.556666	-0.627557	-0.582162	-0.60175	1
chr11	79642286	79642897	2.61246	0.134538	-0.372906	-0.212732	-0.279869	-0.416187	-0.430841	-0.502749	-0.531716	1
chr16	45070100	45070980	2.40459	0.75157	-0.189648	-0.268557	-0.700208	-0.460863	-0.357216	-0.492643	-0.687026	1
chr18	13007459	13008070	2.47412	0.0221649	0.100505	0.264857	-0.23143	-0.605361	-0.748715	-0.677644	-0.598496	1
chr2	101813574	101814359	2.35921	0.304241	0.17442	0.0269321	-0.818142	0.112384	-0.507967	-0.764735	-0.88634	1
chr3	10315304	10315869	2.64745	-0.133707	-0.19686	-0.38701	-0.275888	-0.432908	-0.510556	-0.292108	-0.418414	1
chr4	33264945	33265638	1.885	1.21048	0.414715	-0.437761	-0.837599	-0.0999777	-0.369318	-0.557699	-1.20784	1
chr7	24999953	25000533	1.96629	1.36562	-0.430435	-0.266658	0.179382	-0.707209	-0.715901	-0.698745	-0.692341	1
chr8	11048759	11049349	2.45081	0.459813	-0.393471	0.0827471	-0.734712	-0.523381	-0.207833	-0.321459	-0.812514	1
chr5	32987902	32988383	2.09352	1.12804	0.0339999	0.136577	-0.708646	-0.732211	-0.738103	-0.660823	-0.552355	1
chr7	141370575	141370980	2.32205	0.0595878	-0.348149	0.624013	-0.360268	-0.192326	-0.23258	-1.18137	-0.690959	1
chr9	116079084	116079551	2.02465	1.14757	-0.832754	-0.307362	-0.822865	-0.405389	-0.947979	0.222759	-0.078632	1
chr18	36097648	36098147	2.46056	0.406741	-0.478787	-0.0674988	-0.011891	-0.724825	-0.810335	-0.207043	-0.56692	1
chr14	105300439	105301018	1.57375	0.849467	-0.263199	0.715871	-1.95669	0.030713	-0.129921	-0.546613	-0.273377	1
chr1	91437510	91438164	2.60942	0.161909	-0.540483	-0.330898	-0.50508	-0.266229	-0.464957	-0.350252	-0.313433	1
chr1	191282971	191283714	2.53935	0.411618	-0.173981	-0.276374	-0.424636	-0.404279	-0.553148	-0.571512	-0.54704	1
chr12	3823464	3824037	2.52698	-0.343231	-0.455185	-0.616464	-0.352637	0.136706	0.255084	-0.436832	-0.714424	1
chr12	85427743	85428204	2.05208	1.00164	-0.110864	0.155272	0.111543	-0.495493	-0.76351	-0.921499	-1.02918	1
chr13	5988380	5988946	2.23785	0.313489	-0.797921	-0.677648	-1.2701	-0.312375	0.185421	0.184307	0.136977	1
chr13	83020856	83021309	2.60694	0.0877144	-0.444234	-0.0609068	-0.275925	-0.49519	-0.501752	-0.489013	-0.427635	1
chr13	93300573	93301359	1.76059	1.23395	-0.314488	-0.225656	-0.892138	0.202366	0.262185	-0.647158	-1.37965	1
chr16	33110453	33110975	2.55529	0.422202	-0.459455	-0.279628	-0.424961	-0.456236	-0.464054	-0.448877	-0.444278	1
chr18	54482372	54482948	2.56907	0.348094	-0.50675	-0.302424	-0.471112	-0.503424	-0.511502	-0.308126	-0.313828	1
chr3	65655029	65655371	2.18838	1.19708	-0.276184	-0.493381	-0.765775	-0.38927	-0.456583	-0.563836	-0.440428	1
chr6	41190789	41191399	1.57906	1.03193	-0.545845	-0.423043	-0.467997	-1.18288	-1.24537	0.559367	0.694778	1
chr8	13039039	13039505	1.68166	1.34441	-0.28766	-0.442001	-1.11929	0.328133	-0.66515	0.262111	-1.10221	1
chr8	68926177	68927276	2.46271	0.39044	-0.677091	-0.325542	-0.678713	0.107273	-0.779619	-0.167516	-0.331939	1
chr9	108716189	108716695	1.90054	1.32718	0.242889	-0.229947	-0.554001	-0.307241	-1.09796	-0.849024	-0.432435	1
chr1	91193146	91193789	2.3112	0.836544	-0.28981	-0.182549	-0.648206	0.0148386	-0.53719	-0.753589	-0.751242	1
chr11	62209599	62210196	1.78246	1.24832	-0.168668	0.225731	-1.02037	0.0524252	-1.30952	-0.18379	-0.626581	1
chr17	34470476	34470959	2.18115	0.502332	0.53498	0.101825	-0.630674	-0.134984	-0.736893	-1.11211	-0.705625	1
chr9	121708787	121709110	2.47315	0.374643	0.0474904	-0.101283	-0.502326	-0.250804	-0.63667	-0.812064	-0.592137	1
chr4	141766263	141767271	2.17834	0.848736	0.0115456	-0.113348	0.0920858	-0.832053	-1.00306	-0.831676	-0.350571	1
chr16	30448808	30449374	2.37989	0.0112181	0.452602	0.268648	-0.705567	-0.55333	-0.876306	-0.558087	-0.419065	1
chr1	84532789	84533345	2.40879	0.706255	-0.610889	-0.361516	-0.827617	-0.244083	-0.15703	-0.521114	-0.392801	1
chr1	92755116	92755671	2.29015	1.00954	-0.424649	-0.167087	-0.355859	-0.478241	-0.653415	-0.629419	-0.591025	1
chr11	79640790	79641498	2.59113	0.235858	-0.451168	-0.437158	-0.279692	-0.238784	-0.463216	-0.360106	-0.596867	1
chr17	29478167	29478877	2.25989	0.437698	-0.455092	0.215511	-1.10146	0.325595	-0.287946	-0.505084	-0.889115	1
chr5	17842113	17842746	2.49325	0.0399222	-0.345743	0.283952	-0.311867	-0.260057	-0.895423	-0.737846	-0.266188	1
chr5	29842625	29843181	2.01052	1.23032	0.178304	-0.294134	-0.766719	-0.147516	-0.497258	-0.836286	-0.877234	1
chr5	122210919	122211446	2.12366	0.653034	-0.283245	0.51827	-0.180523	-0.730416	-1.36795	-0.299737	-0.433087	1
chr8	69063322	69063873	2.55579	0.317859	-0.299946	-0.0604731	-0.471461	-0.564426	-0.452338	-0.477051	-0.547951	1
chr4	95912792	95913395	2.35413	0.631313	0.0668648	0.00123359	-0.837628	-0.485793	-0.359738	-0.528631	-0.841754	1
chr9	56217448	56217834	2.48664	-0.514547	-0.755615	-0.0212707	-0.295763	0.0648248	0.223342	-0.335266	-0.852345	1
chr10	67729226	67729725	2.0207	0.364918	0.508315	0.788611	-0.802618	-0.405786	-0.972875	-0.853305	-0.647958	1
chr11	86610070	86610657	1.62755	0.375037	-0.147357	1.53194	-0.95419	-0.2508	-1.16023	-0.519945	-0.502002	1
chr13	45442378	45442864	2.54701	-0.294767	-0.512837	-0.178434	0.245687	-0.159117	-0.685833	-0.718029	-0.243683	1
chr13	97487372	97487822	2.22516	0.326639	0.570026	0.19487	-0.980722	-0.330142	-0.499634	-0.503768	-1.00243	1
chr15	86170681	86171074	2.1254	0.205112	-0.868561	-0.747857	0.260259	0.207082	-1.2619	-0.418384	0.498853	1
chr3	96812375	96812959	2.12663	0.95584	0.356654	-0.343952	-0.25721	-0.836823	-0.941358	-0.758088	-0.301693	1
chr5	120643635	120644191	1.46313	1.30462	0.0460402	-0.578879	-0.89273	0.919259	-0.288071	-0.714749	-1.25862	1
chr7	145183451	145183845	2.3237	0.953337	-0.561742	-0.260408	-0.341615	-0.40658	-0.680941	-0.377868	-0.647879	1
chr18	5985834	5986181	2.44053	0.495149	-0.76526	-0.712526	-0.586775	0.0466174	-0.10637	-0.309774	-0.501588	1
chr2	3645588	3646198	2.357	0.304962	-0.837955	-0.50243	-0.403077	0.0206558	0.417594	-0.414459	-0.942287	1
chr12	25516634	25517315	2.37119	0.660162	-0.673599	-0.468933	-0.778871	0.0757844	-0.273569	-0.169032	-0.743127	1
chr15	99787267	99787903	2.50875	-0.188997	-0.498441	-0.293109	-0.104647	0.293484	-0.804028	-0.752936	-0.160077	1
chr7	139360867	139361529	1.96726	1.21986	-0.0393995	-0.74006	-1.13212	-0.219665	-0.0894732	-0.103939	-0.862463	1
chr8	35366485	35367063	2.36734	0.67024	-0.776299	-0.120057	0.0354051	-0.857715	-0.448178	-0.356234	-0.514504	1
chr8	79159480	79159787	2.14182	0.639532	0.113843	-0.0334833	-0.599352	0.440306	-0.918002	-0.916886	-0.867777	1
chr1	154260372	154260927	2.09579	1.2338	-0.471609	-0.624873	-0.0591898	-0.405659	-0.474396	-0.298839	-0.995029	1
chr11	75091912	75092667	1.90693	1.14921	-0.289738	-0.137324	-0.0458754	-0.869727	-1.27716	-0.695268	0.258953	1
chr2	4290378	4290837	2.36935	0.887804	-0.540988	-0.221325	-0.462087	-0.537832	-0.545497	-0.423313	-0.52611	1
chr9	70391710	70392096	2.22973	0.734708	-0.286371	-1.0879	-0.0618433	-0.0225136	-0.431742	-0.0598519	-1.01422	1
chr12	3870877	3871292	2.20165	0.953438	-0.0748814	-0.451143	0.0589653	-0.319079	-0.985882	-0.712517	-0.670548	1
chr1	135639863	135640436	2.50372	0.083587	-0.170673	-0.353204	0.260869	-0.501036	-0.886217	-0.352329	-0.58472	1
chr4	34510240	34510892	2.3189	0.912859	-0.243283	-0.258105	-0.818754	-0.436493	-0.60448	-0.60604	-0.264606	1
chr6	31412338	31413002	2.43342	0.630643	-0.610125	-0.199588	-0.343429	-0.453312	-0.81196	-0.5197	-0.125951	1
chr1	171826157	171826584	2.12928	0.549224	-0.00281743	0.301994	-1.38424	-0.906157	-0.488825	-0.296007	0.0975537	1
chr7	80864832	80865401	1.97377	1.46742	-0.117291	-0.353732	-0.628793	-0.58631	-0.694447	-0.411662	-0.648961	1
chr9	47777266	47778033	1.9177	0.490042	-0.0965888	0.880272	0.303186	-0.96699	-0.739019	-0.643939	-1.14467	1
chr13	28750789	28751419	2.37386	0.321078	-0.157938	-0.359783	-0.778454	0.246375	0.0114448	-0.643405	-1.01318	1
chr16	51929822	51930337	2.55076	-0.114441	-0.434378	-0.463805	-0.684395	-0.1474	-0.751254	0.125453	-0.0805401	1
chr19	4999402	4999802	2.45899	0.547929	-0.211301	-0.415909	-0.312047	-0.618959	-0.8137	-0.103804	-0.531195	1
chr11	95411422	95411774	1.99118	1.08499	-0.154905	0.116279	-0.951817	-0.62082	-0.306462	0.0389262	-1.19737	1
chr11	61602632	61603195	2.351	0.612047	0.0595577	-0.199061	-0.510558	-0.0800095	-0.468948	-0.804141	-0.95989	1
chr7	89243617	89244098	2.29826	0.761399	-0.127771	-0.423262	0.0311606	-0.555576	-1.11955	-0.486912	-0.377742	1
chr12	80231398	80231835	2.03979	1.07295	-0.790566	0.359426	-0.128637	-0.3737	-0.849897	-0.957725	-0.371636	1
chr12	102652686	102653501	2.40201	0.723813	-0.0939707	-0.210126	-0.650552	-0.587366	-0.569162	-0.659831	-0.354821	1
chr3	21467959	21468546	2.21955	0.804029	0.0252648	0.0998607	-0.19358	-0.865842	-0.634415	-0.43714	-1.01773	1
chr3	57731886	57732263	2.39759	0.768134	-0.554126	-0.572466	-0.0765744	-0.562238	-0.562943	-0.282197	-0.555184	1
chr7	112336135	112336412	2.63246	0.0754042	-0.289746	-0.338901	-0.391065	-0.425173	-0.4337	-0.417147	-0.412132	1
chr7	140912103	140912693	1.97599	1.38066	-0.224661	-0.621708	-0.53897	0.0847512	-0.731373	-0.807747	-0.516939	1
chr8	120436490	120437600	1.4822	1.34012	-0.578526	-0.0218264	-0.768965	0.207976	0.414161	-0.440569	-1.63457	1
chr16	93429350	93429997	1.76115	1.32982	0.259955	-0.450595	-0.75921	-0.0214725	-1.07517	0.0167371	-1.06121	1
chr2	90589314	90589863	2.4861	0.0351477	-0.519274	-0.496575	-0.626971	0.164577	-0.628902	-0.654499	0.2404	1
chr19	10210642	10211467	2.33175	0.455283	0.379992	-0.175638	-0.387754	-0.769637	-1.00782	-0.613988	-0.212197	1
chr3	54611463	54612026	2.38374	0.0788406	-0.912305	0.0451546	0.459319	-0.254996	-0.821612	-0.643681	-0.334461	1
chr12	24572252	24572977	1.8665	-0.0361529	0.882901	-0.260182	-1.00375	0.855164	-0.900266	-0.44474	-0.959474	1
chr13	58477993	58478685	2.30116	-0.302529	-0.452237	-0.154134	0.0748053	-0.0337548	0.55676	-0.785359	-1.20472	1
chr1	80033572	80034064	2.66431	-0.29877	-0.286048	-0.30944	-0.352122	-0.380029	-0.387006	-0.373463	-0.277429	1
chr1	86599662	86600445	2.08414	0.77783	0.301471	0.4524	-0.419475	-0.793158	-0.88381	-0.847265	-0.67213	1
chr11	97826477	97826793	2.16907	0.146984	-1.07245	-0.639806	0.104132	0.839004	-0.761152	-0.157102	-0.628681	1
chr15	52565391	52566006	2.09087	0.978288	-0.266441	-0.372079	-0.562226	-0.373275	0.299616	-0.506219	-1.28853	1
chr2	49349583	49350271	2.17955	1.16154	-0.438974	-0.601321	-0.372072	-0.694538	-0.792214	-0.221097	-0.220874	1
chr4	6441722	6442184	2.2303	0.549075	0.420244	-0.0724124	-1.06679	-0.349343	-0.129083	-0.875623	-0.706367	1
chr5	104430224	104430546	2.25566	0.848575	0.0308304	-0.0645655	-0.581446	-0.228756	-0.503937	-0.880475	-0.875889	1
chr5	31880729	31881078	2.21638	0.749385	-0.316227	-0.0741716	-0.74928	-0.0467512	-1.10196	0.11588	-0.793247	1
chr12	85397072	85397753	2.52661	-0.408756	-0.648199	-0.654203	-0.0892555	0.135632	-0.682405	-0.305227	0.125807	1
chr15	100249022	100249336	2.22561	0.179509	-0.536683	-0.22639	-0.97178	0.912304	-0.365507	-0.718737	-0.498326	1
chr7	139366160	139366994	2.32439	0.811232	-0.041575	-0.035512	-0.383356	-0.669877	-0.672822	-0.667105	-0.665373	1
chr9	16237868	16238448	2.35244	-0.147983	-0.911531	-0.717253	-0.906202	-0.195947	0.332141	-0.137325	0.331657	1
chr12	25393658	25394334	2.44484	0.124314	-1.13812	-0.583611	-0.32233	-0.201812	-0.347636	0.241985	-0.217628	1
chr19	41529177	41529746	2.12993	1.05937	-0.172831	0.0415159	-0.962283	-0.272781	-0.386397	-0.465264	-0.971263	1
chr1	86394231	86394752	2.22395	0.920537	-0.82012	-0.441418	-0.181241	-0.695452	-0.734117	-0.48731	0.215168	1
chr2	112394011	112394676	2.35924	0.197218	0.184754	0.370705	-0.701548	-0.315159	-0.374111	-0.786439	-0.934661	1
chr6	38690576	38691353	1.75564	0.352036	0.674247	0.460175	-1.20164	-0.703703	0.560314	-0.755014	-1.14205	1
chr3	95499043	95499934	2.52767	-0.142772	-0.253157	-0.182572	-0.0771797	-0.716466	-0.978698	-0.101032	-0.0757929	1
chr6	6609283	6609768	2.05764	1.16743	-0.529264	-0.335918	-0.864106	0.0157912	-0.0363717	-0.442742	-1.03246	1
chr5	140739845	140740307	2.14397	0.833464	0.167213	-0.466636	0.328986	-0.489814	-0.864447	-0.856642	-0.796095	1
chr6	115879633	115880268	2.02243	1.24839	-0.124432	-0.144738	-0.0445347	-0.842406	-0.93047	-0.726754	-0.457486	1
chr11	106480466	106480930	1.69104	0.61924	-0.0662932	0.866627	-0.475335	-0.222571	-0.0226367	-0.535758	-1.85431	1
chr1	144204718	144205145	2.25026	0.677764	-0.269658	-0.340582	-0.171948	-0.0282747	-0.0317752	-0.840851	-1.24493	1
chr11	70632691	70633243	2.4781	0.412095	-0.130122	-0.492605	-0.560806	-0.610543	-0.842653	-0.136151	-0.117311	1
chr13	45311493	45311957	2.40861	0.726459	-0.544095	-0.280694	-0.196145	-0.224018	-0.525049	-0.680674	-0.684391	1
chr13	37061477	37062124	2.03524	1.16169	-0.00168606	-0.0730063	-0.138763	-0.593998	-1.00674	-0.975384	-0.407351	1
chr19	16128748	16129029	1.83063	1.1994	-0.253003	0.338464	-0.177904	-0.0895517	-0.547509	-0.998594	-1.30194	1
chr19	37988467	37988937	2.01783	-0.122507	-1.02588	-0.62545	-0.860979	-0.216445	-0.695731	0.645449	0.883721	1
chr6	86513131	86514008	2.58854	-0.332837	-0.501673	-0.492917	-0.53451	0.121405	-0.0370326	-0.227486	-0.583492	1
chr3	100997952	100998581	2.05944	0.916466	-0.0789025	-0.149715	0.0527494	-0.8615	-1.3542	-0.557305	-0.0270396	1
chr13	108774902	108775351	2.00908	0.798881	0.276679	0.371983	-0.764575	-0.996534	-1.13673	-0.484965	-0.0738189	1
chr17	29113925	29114339	0.826381	1.45055	-1.23924	0.553157	-1.49034	0.490381	-0.916393	0.0706808	0.254823	1
chr17	35749334	35750196	1.77672	1.38436	0.192802	-0.202454	-0.973419	0.178323	-0.692904	-0.778325	-0.885102	1
chr7	35163448	35164152	1.57167	1.41596	-0.238227	-0.382083	-1.01093	0.310407	0.306835	-0.702106	-1.27152	1
chr7	101682843	101683295	2.50526	0.121668	-0.690999	-0.614257	-0.583903	-0.375439	0.308369	-0.173847	-0.496852	1
chr10	22049889	22050519	1.8246	1.05446	-0.347299	-0.469225	-0.876286	-0.523628	0.808293	-0.265887	-1.20502	1
chr6	50259487	50259845	1.85453	0.77636	-1.17955	0.658245	-0.932247	-0.601895	-0.761719	-0.29701	0.483287	1
chr1	36245821	36246298	2.07169	1.02794	0.308848	0.0369102	-0.377735	-0.662358	-0.960062	-0.662358	-0.782867	1
chr17	70799200	70799758	2.61446	-0.0969332	-0.355481	-0.409145	-0.395048	0.0632576	-0.343787	-0.500614	-0.576705	1
chr12	35266655	35267496	2.33118	-0.0259825	-0.796218	-0.549883	-0.538172	-0.407392	-0.394118	0.877766	-0.497181	1
chr1	71730223	71730549	2.07456	0.642255	-0.0270759	0.138927	-0.00579354	-1.08109	-1.38915	-0.403242	0.0506048	1
chr10	67043157	67043602	1.96913	0.296743	0.53139	0.414766	-0.707155	0.0126472	-1.63268	-0.549013	-0.335825	1
chr10	54121843	54122200	2.50384	0.528747	-0.328036	-0.350995	-0.299421	-0.603538	-0.608862	-0.564941	-0.276796	1
chr2	165448651	165449072	1.92861	0.734068	0.384503	-0.755246	-0.699686	-0.502525	-1.21207	-0.573133	0.695484	1
chr9	121918908	121919660	2.07013	1.18728	-0.694249	-0.749092	-0.431157	-0.351386	-0.922441	-0.273149	0.16406	1
chr2	73029723	73030291	2.14345	0.986761	-0.0929162	-0.0122893	-0.164757	-0.602003	-1.14417	-0.329112	-0.784964	1
chr8	122605299	122605762	2.29792	-0.0762537	0.00137394	0.162812	-0.504236	-0.319441	-1.43646	-0.423174	0.297458	1
chr12	17765426	17766117	2.0454	0.943017	-0.14539	0.229674	0.229058	-0.839003	-0.951625	-0.598345	-0.912783	1
chr6	87524996	87525646	2.45737	0.266561	-0.296893	-0.23711	-0.111975	-0.812398	-0.830585	-0.597546	0.162572	1
chr7	135654368	135654901	1.91652	1.12998	0.187221	0.241005	-0.723169	-0.115058	-1.11308	-0.658233	-0.86518	1
chr9	123999238	124000115	2.32418	-0.0753604	-1.17375	-0.127928	-0.0231878	-0.224368	-1.03621	0.260995	0.0756239	1
chr14	27316992	27317611	1.54881	1.47003	-0.22245	-0.0258146	-0.920369	0.617329	-0.691114	-0.657572	-1.11885	1
chr1	154094342	154094717	2.22264	0.629871	0.109136	0.344222	-0.448956	-0.599893	-0.981766	-0.949314	-0.325941	1
chr14	47417811	47418405	1.3961	-0.138205	0.698552	-0.297731	-1.76431	0.806157	-0.99227	-0.43092	0.722631	1
chr7	128133584	128134097	2.47851	0.431638	-0.432491	-0.348534	-0.854472	-0.0427428	-0.406502	-0.163405	-0.662003	1
chr2	127397598	127398570	2.15917	0.434729	-0.996885	-0.963547	-0.610714	0.0149406	-0.725732	0.131626	0.556415	1
chr17	6742102	6742531	1.88612	1.24982	-0.0571976	-0.780618	-0.765325	0.319396	-1.05398	-0.124651	-0.673566	1
chr4	10915080	10915709	2.52732	-0.199529	-0.615433	-0.422575	-0.553383	-0.243803	-0.00264598	0.269704	-0.759658	1
chr2	167224849	167225452	2.54756	0.245607	-0.649314	-0.254009	-0.324563	-0.0933217	-0.466008	-0.251646	-0.754301	1
chr7	99090880	99091623	2.01906	-0.0201714	0.0509087	0.315378	-1.55512	-0.828307	-0.611545	0.0464262	0.583369	1
chr9	66081996	66082352	1.20597	0.788201	-1.12325	-0.0450713	-0.544731	-1.18997	-0.932935	1.35762	0.484159	1
chr1	134790752	134791488	2.37282	0.593073	-0.598265	-0.28183	-1.06509	-0.305648	-0.553125	0.0488956	-0.210831	1
chr4	95212834	95213363	2.29352	0.326118	-0.306098	-0.234913	0.631771	-0.821582	-0.950632	-0.651568	-0.286619	1
chr5	134567473	134567946	1.92935	0.583728	0.638405	-0.165053	-0.744049	-0.117283	0.259122	-1.30463	-1.07959	1
chr13	9393286	9393887	2.2543	0.901188	-0.0502212	-0.136219	-0.939918	-0.625924	-0.665923	-0.151362	-0.585925	1
chr7	130818919	130819301	1.82362	1.34394	-0.325873	-0.123415	-1.46679	-0.0328659	-0.25947	-0.296619	-0.662529	1
chr9	99194914	99195679	2.19703	0.71174	-0.296521	0.0282037	-1.12039	-0.426158	0.165274	-0.229074	-1.0301	1
chr13	5419732	5420341	2.49506	-0.222209	-0.336757	-0.100473	0.372993	-0.493082	-0.966998	-0.420759	-0.327773	1
chr9	41185261	41185904	2.5752	0.0129962	-0.795131	-0.227888	-0.483904	-0.110922	-0.404973	-0.0442598	-0.521121	1
chr7	121080696	121081154	1.83076	1.52244	-0.795281	0.0364091	-0.69132	-0.92982	-0.225023	-0.265283	-0.482888	1
chr2	31180130	31180806	2.16419	1.06541	0.134257	-0.615292	-0.589118	-0.181984	-0.612782	-0.461295	-0.903387	1
chr6	38865763	38866202	2.57024	-0.481851	-0.161698	0.0995702	-0.352207	-0.843075	-0.205738	-0.149823	-0.475419	1
chr7	130846986	130847771	1.51844	1.2109	-0.463183	0.281652	-1.29471	-0.856859	-1.11305	0.240242	0.476558	1
chr8	41017694	41017953	1.79343	1.49169	-0.239938	-0.0160877	-0.0481332	-0.469403	-0.818629	-1.14212	-0.550803	1
chr3	149461481	149462022	2.37069	0.501834	-0.249247	-0.423575	-1.09217	-0.104308	-0.132026	-0.0575528	-0.813643	1
chr9	48510089	48510624	2.3424	0.357355	-1.04095	0.280802	-0.49248	-0.713417	-0.66109	0.0899039	-0.162527	1
chr1	181855711	181856167	2.3588	0.315491	-0.976288	0.147444	-0.775701	-0.509144	0.288746	-0.592945	-0.256404	1
chr4	66821701	66822639	1.67278	-0.098348	-0.560965	1.28578	-1.37477	-0.302014	0.0878448	0.345937	-1.05624	1
chr15	78303240	78304040	1.92986	1.18677	-0.0139062	-0.204413	-0.523572	0.204935	-1.27029	-0.516458	-0.792934	1
chr18	4287772	4288321	1.52081	0.498614	-0.857428	-0.937572	-0.681408	-0.60274	-0.85497	1.42247	0.492222	1
chr3	9853060	9853660	2.13692	0.983871	-0.365438	0.320972	-0.908228	-0.452325	-0.950138	-0.425748	-0.339883	1
chr8	123280195	123281206	1.62639	0.881509	-0.671576	-0.889391	-0.721497	-0.756968	-0.487917	-0.351815	1.37127	1
chr17	80899547	80900078	2.34726	0.324316	-0.844302	-0.481785	-0.353325	-0.500077	-0.187864	0.549226	-0.853448	1
chr12	83947252	83947606	1.88669	0.176541	0.716167	0.284956	-0.711608	0.0387246	-0.0647906	-0.61728	-1.7094	1
chr9	57831134	57831833	1.6831	1.44832	-0.124261	-0.495951	-0.901182	0.477624	-0.459267	-0.474203	-1.15417	1
chr12	81968376	81968639	2.33548	0.621821	-0.617126	-0.132502	-0.179452	0.0897259	-0.90404	-0.895172	-0.318735	1
chr15	59809225	59809787	1.88933	0.306818	-1.03872	-0.544895	-0.69124	-0.0986936	-1.17466	0.37687	0.975196	1
chr7	139984448	139985204	2.08118	0.925738	-0.216948	0.327219	-0.676277	0.090912	-0.988795	-0.880512	-0.662517	1
chr3	10247083	10247638	2.19096	0.563692	-1.07902	-0.298712	-1.09446	-0.234499	-0.35439	-0.165409	0.471843	1
chr1	177981219	177981711	2.11143	-0.217081	-0.967196	0.626732	-0.651301	0.477887	-0.64327	0.274965	-1.01217	1
chr16	62857416	62858262	1.83981	0.604795	-1.07584	0.309399	-0.749188	-0.376666	0.888093	-0.237034	-1.20337	1
chr11	95476108	95476695	2.08376	0.902192	0.521822	-0.00449521	-0.58904	-0.948237	-0.5293	-0.636681	-0.800021	1
chr6	31209092	31210224	2.35931	0.656318	-0.972018	-0.312284	-0.608692	-0.588094	-0.245466	0.12208	-0.411153	1
chr6	30616513	30617074	1.46204	1.17548	-0.0736208	-0.182016	-1.22812	0.73796	-0.812676	0.217665	-1.29671	1
chr9	78105014	78105361	2.32006	0.666816	-0.763328	0.0592451	-0.707681	-0.137545	-0.907506	-0.491667	-0.0383913	1
chr10	52419353	52419949	2.36934	0.117826	-0.772299	-0.338213	-0.427083	0.62839	-0.120461	-0.667141	-0.790356	1
chr4	128984623	128984927	1.79645	1.18574	-0.0132589	0.236042	-0.999062	-0.867951	-1.24114	-0.132969	0.0361453	1
chr14	47863612	47864112	1.58029	1.45187	-0.764544	0.518346	-1.10698	-0.405738	-0.412662	-0.982976	0.1224	1
chr1	127978080	127978437	1.86359	0.313089	-1.00811	0.921471	-1.53881	-0.100179	-0.213159	0.117605	-0.355498	1
chr3	103364098	103364843	2.28857	-0.138142	-0.566207	-0.682126	-1.02988	-0.635152	-0.190419	0.513425	0.439935	1
chr7	135642441	135642773	2.25774	0.385953	0.188208	-0.190852	-0.769357	0.19529	-0.512684	-0.238163	-1.31613	1
chr2	26507523	26507902	2.25433	0.246116	0.0935568	0.253451	-0.954556	-0.574624	-0.991229	-0.66704	0.339999	1
chr9	119246244	119246768	1.93238	0.881593	0.38385	-0.410871	-1.06468	0.536885	-0.747245	-0.598756	-0.91316	1
chr11	54458108	54458556	2.01347	1.20071	-0.155893	-0.330718	-1.0171	-0.0949266	-1.01467	-0.542284	-0.0585889	1
chr5	64718785	64719341	1.58656	0.522342	-0.533861	-0.265929	-1.38824	0.250905	-0.673085	-0.818319	1.31963	1
chr15	66785275	66785921	1.76936	1.40112	-0.6045	0.328335	-1.08868	-0.41558	-0.819585	-0.632106	0.0616396	1
chr1	58669564	58670175	1.45166	0.810329	1.22193	0.342805	-0.79124	-1.01493	-0.810888	-0.0662772	-1.14339	2
chr10	44070578	44071382	1.59328	1.66696	-0.00856276	-0.271938	-0.958746	-0.410824	-0.555215	-1.10017	0.0452132	2
chr7	128660779	128661590	1.13142	1.58948	-0.703292	0.503819	-1.13361	-0.754462	0.66411	-1.04114	-0.256328	2
chr19	45060152	45060599	1.55884	1.06057	-0.00453971	0.548679	-1.02222	-1.24106	-0.953182	0.596111	-0.5432	2
chr4	141832152	141832759	0.363335	1.14314	0.71855	-0.0723587	-1.50016	1.20003	0.268981	-0.946059	-1.17547	2
chr1	171326562	171326867	0.153204	1.96941	0.983385	0.450487	-0.375002	-0.589502	-1.22865	-0.702785	-0.660555	2
chr5	64212294	64212944	1.29383	1.79024	-0.260404	-0.106442	-0.384506	-0.0762722	0.057472	-0.83457	-1.47934	2
chr10	7040788	7041505	0.240264	2.30004	-0.233956	0.159523	-0.225142	-1.51735	-0.0696541	-0.340435	-0.313287	2
chr18	61401674	61402055	1.71437	0.654629	0.39484	1.11618	-0.667148	-1.19309	-0.685865	-0.635329	-0.698592	2
chr4	63541011	63541342	0.712524	1.95111	0.447892	-0.297678	-0.024993	-0.336798	-1.55238	-0.933369	0.0336862	2
chr10	66851220	66851654	0.416082	2.23355	-0.226216	-0.134031	-1.08923	-0.051214	-1.12296	-0.412085	0.386103	2
chr6	108246202	108247030	0.601042	1.63334	0.0850472	-0.177966	-0.277214	-1.06826	1.1229	-0.406251	-1.51264	2
chr8	122993002	122993391	1.52577	0.805064	0.385443	0.80862	-0.504178	-0.21554	-1.69073	-1.02693	-0.0875198	2
chr12	55652776	55653235	0.140799	1.65076	0.484123	-0.156416	-0.7664	-1.27639	-1.17417	-0.0830843	1.18077	2
chr18	69160321	69161163	1.54555	1.084	0.488488	0.53025	-0.694406	-1.18741	-0.355429	-0.0338073	-1.37724	2
chr3	51427521	51428210	0.486214	1.47539	-0.875681	0.530866	-0.540168	0.65366	0.752267	-1.5343	-0.948241	2
chr4	121028760	121029458	1.33063	1.41335	0.880896	0.292545	-0.746669	-0.717026	-0.707145	-0.503593	-1.24298	2
chr2	69613183	69613705	1.39625	1.01297	0.795661	-0.0113526	-0.412266	-1.01649	-1.47445	-0.842224	0.551897	2
chr4	139252050	139252777	0.927228	1.31857	1.48948	0.0772207	-0.656403	-0.435723	-1.13995	-0.853616	-0.726802	2
chr5	118494558	118495422	1.23851	0.678286	1.11476	0.82558	-1.24576	-0.595184	-0.434211	-0.184479	-1.39751	2
chr14	121955293	121955787	1.30182	0.456682	0.456488	1.53485	-0.273297	-0.805391	-0.373113	-1.02755	-1.27049	2
chr17	35807735	35808442	1.62993	1.14446	0.709891	0.435298	-0.88576	-0.345416	-0.838982	-0.819407	-1.03001	2
chr2	71622580	71623084	1.25559	1.51014	0.405468	0.684308	-0.133752	-0.865343	-1.00476	-1.02517	-0.82648	2
chr6	29827110	29827628	1.62385	0.870756	0.230379	1.04009	-0.620442	-0.665944	-0.299866	-0.791072	-1.38776	2
chr11	82032690	82033028	1.20273	1.02148	0.504118	-0.060297	-1.31816	1.12146	-0.442395	-1.05315	-0.975801	2
chr12	25150649	25151166	0.876014	1.80145	0.527223	0.412517	-0.247695	-0.216553	-1.04805	-0.810328	-1.29459	2
chr15	58553884	58554690	1.68455	1.19249	0.42821	0.498721	-0.389709	-0.876734	-0.820578	-1.20511	-0.511843	2
chr2	102974029	102974435	1.05258	1.92312	0.245259	0.373863	-0.181412	-0.987011	-0.811525	-0.697546	-0.917333	2
chr7	16783236	16783770	1.11176	0.876703	0.587441	-0.142749	-0.936524	1.37184	-0.682183	-1.0048	-1.18148	2
chr17	5025316	5025830	1.14715	1.40229	1.30727	-0.462627	-0.580937	-1.27179	-0.601368	-0.604694	-0.33529	2
chr18	35573235	35574057	1.47025	0.182923	1.265	0.837432	-1.2641	-0.475382	-0.64999	-0.28071	-1.08543	2
chr7	83092954	83093529	1.29564	1.2277	0.155938	0.89182	-1.37231	0.11548	-0.413912	-0.704372	-1.19598	2
chr9	66792722	66793113	0.286122	1.61615	1.15988	0.53317	-0.347952	-0.226638	-0.789495	-0.673093	-1.55814	2
chr3	52923673	52924306	0.315133	2.01868	0.433059	0.375007	-0.649617	-0.551736	-0.260177	-0.0365607	-1.64378	2
chr5	111141204	111141811	0.934809	1.41	0.275346	1.23825	-0.717102	-0.81174	-1.08614	-1.07062	-0.172808	2
chr7	3948133	3948772	1.00306	1.75924	0.508303	0.543348	-1.14848	-0.680773	-0.370656	-0.559055	-1.05498	2
chr2	102736477	102736930	0.427991	2.04896	0.706438	0.209867	-0.545847	-0.185363	-0.937216	-0.428098	-1.29674	2
chr12	100924845	100926048	1.61393	1.52015	0.260233	-0.0951015	-0.188872	-0.903585	-1.27945	-0.674056	-0.253253	2
chr1	40252041	40253088	0.907001	0.886978	0.186525	1.02893	-2.10148	0.0928455	-0.315841	0.176156	-0.861115	2
chr11	104640863	104641409	0.884722	1.16045	1.29986	0.633669	-0.909995	-0.297599	-0.61701	-0.792423	-1.36167	2
chr16	38091721	38092233	0.867525	1.32049	1.08952	0.778507	-0.422353	-0.730852	-1.27239	-0.973189	-0.657254	2
chr2	158045991	158046712	0.943094	1.99399	-0.120312	0.51316	-0.316952	-0.824938	-1.15957	-0.832268	-0.196208	2
chr6	29702065	29702693	1.08202	1.76856	-0.587845	-0.112164	-0.84644	0.278841	0.228617	-0.251631	-1.55996	2
chr9	96035340	96035925	0.808374	1.35446	1.24183	0.186078	-0.67339	-1.27264	0.222508	-0.747367	-1.11985	2
chr10	17275159	17275602	1.08739	2.01791	0.475904	-0.205117	-0.397356	-0.940673	-0.816603	-0.50711	-0.714348	2
chr16	57546357	57546764	0.436426	1.90187	0.206292	0.801071	-1.35386	-0.930652	-0.891305	-0.0961306	-0.073712	2
chr2	90667635	90668294	0.522471	2.14729	0.181449	0.432983	-0.0512206	-0.418848	-0.780187	-1.15942	-0.874512	2
chr7	144981566	144982157	0.854113	1.40116	1.50368	-0.183249	-1.00058	-0.654114	-0.283744	-0.533359	-1.10391	2
chr8	31982447	31982842	0.163278	2.35658	0.578405	-0.0837612	-0.637434	-0.38632	-0.344553	-0.666468	-0.979723	2
chr8	121848509	121848911	1.17187	1.68593	0.224995	0.816559	-0.682662	-0.740091	-0.88483	-0.837206	-0.754565	2
chr16	44126434	44126770	1.1323	0.779066	0.72088	1.21829	-0.381809	-0.125639	-1.47369	-1.04965	-0.819744	2
chr6	43640616	43641048	0.912155	1.87958	0.198002	0.76942	-0.423397	-0.705502	-0.860251	-0.783838	-0.986165	2
chr6	4617883	4618424	1.90297	0.804852	0.744276	-0.0236334	0.0984304	-0.850297	-1.01882	-0.703183	-0.954598	2
chr1	36960739	36961297	1.48652	0.970328	0.254634	0.533855	-1.10009	-0.47108	0.526014	-0.67015	-1.53003	2
chr6	17837678	17838369	0.990435	1.21491	0.481788	1.19333	-1.2769	-0.396975	-0.514749	-0.397208	-1.29463	2
chr13	37149791	37150301	1.30518	1.81736	-0.0299823	0.0659411	0.0901461	-1.05735	-1.06064	-0.786911	-0.34375	2
chr1	39767754	39768388	0.629003	1.51002	0.691841	0.813671	-1.23328	0.00809824	-0.564929	-0.368719	-1.48571	2
chr16	33159263	33159782	0.875384	2.06581	0.496374	-0.0107089	-0.533856	-0.240807	-0.852519	-1.02314	-0.776544	2
chr11	95355233	95355826	0.891584	1.46016	-0.153862	-0.0459727	-1.22304	-1.17935	0.0241552	-0.919875	1.1462	2
chr4	117222818	117223351	-0.148185	2.2209	0.301427	0.467963	0.349699	-0.578834	-0.833637	-0.905355	-0.873978	2
chr5	34486984	34488075	1.49961	1.55397	0.64984	-0.00347196	-0.458958	-0.986671	-0.864949	-0.785728	-0.60364	2
chr14	14686163	14686566	1.48191	1.4662	0.380814	-0.171419	-0.229224	-0.0120349	-1.54302	-0.913903	-0.459321	2
chr10	118893773	118894393	-0.17006	2.23474	0.505771	-0.411725	-1.52172	-0.271939	-0.305108	0.153344	-0.213299	2
chr16	44189975	44190573	0.297763	1.70825	0.381601	0.964924	-0.53058	-1.3235	-0.960988	-0.907261	0.369792	2
chr9	45202306	45202825	0.330596	2.17949	0.57465	0.12184	0.0267062	-0.665451	-1.14112	-0.839919	-0.586789	2
chr18	61069678	61070197	1.89608	0.712532	0.946838	-0.0432566	-0.874984	-0.297509	-0.811541	-0.365037	-1.16312	2
chr3	116641940	116642316	1.48753	1.86786	-0.454219	-0.448495	-0.0260148	-0.0577529	-0.756511	-0.891788	-0.72061	2
chr10	18941386	18942025	0.86561	1.78996	0.0305904	0.286573	-0.822588	0.16649	-1.62685	0.0879961	-0.777776	2
chr12	84201159	84201656	1.85592	1.33946	-0.0635857	0.123562	-0.0763583	-0.731374	-1.15815	-0.764416	-0.525068	2
chr1	88653487	88653955	1.09107	0.974518	-0.0322787	0.339592	-0.572365	1.39631	-1.13741	-1.19082	-0.868614	2
chr11	8569633	8569999	1.21211	0.665665	0.589516	0.505551	-0.712163	1.02587	-0.70658	-1.06901	-1.51095	2
chr16	44760127	44760600	1.414	1.3364	0.490707	0.79345	-0.600592	-0.836817	-0.830279	-0.754948	-1.01192	2
chr18	50038334	50038765	0.655162	1.399	1.16307	0.789876	-0.911523	-0.410169	-1.28253	-0.634814	-0.768071	2
chr2	93976419	93977220	1.60406	1.15561	0.769836	0.102408	-0.241194	-0.784001	-1.29702	-1.0261	-0.283609	2
chr3	126751404	126751884	0.664026	2.09477	0.444688	0.314095	-0.753733	-0.283311	-0.53656	-0.815782	-1.12819	2
chr4	59181323	59181799	1.1352	1.22014	0.392781	1.23834	-0.670926	-0.517589	-0.992768	-0.584881	-1.22029	2
chr5	115312689	115313322	0.768145	1.64463	1.06191	0.26841	-0.337643	-1.26339	-0.981482	-0.861827	-0.298746	2
chr9	7250532	7251326	1.23043	0.780543	0.567031	0.800292	-0.813718	-0.0514211	0.353053	-1.33871	-1.5275	2
chr13	115212568	115212950	0.495714	0.900428	0.911065	-0.128641	-1.66932	0.866924	-0.058441	0.259587	-1.57732	2
chr6	115469234	115470355	1.21508	1.09366	0.340538	1.18868	0.0373301	-0.793868	-0.992166	-1.03723	-1.05202	2
chr16	48677526	48678531	1.59898	1.69502	-0.397967	-0.074693	-1.00855	-0.478588	-0.329598	0.0205504	-1.02515	2
chr10	118096014	118096684	1.74914	1.40433	0.0717896	0.0109371	-0.311393	-0.998622	-1.19137	-0.667041	-0.0677665	2
chr18	46152354	46152849	1.2013	1.69582	0.673299	-0.474191	-1.0794	-0.231392	-0.936133	0.0984385	-0.947737	2
chr7	143045367	143045636	0.396045	1.89385	0.885677	0.423063	-0.0348119	-0.637727	-1.06574	-1.02735	-0.833011	2
chr1	155322155	155322604	1.79474	1.35208	0.264807	0.102556	-0.146878	-0.875994	-0.920764	-0.791839	-0.778711	2
chr14	102867383	102868615	1.16126	1.55999	0.943546	0.143799	-1.03298	-0.23828	-0.691062	-0.898357	-0.947912	2
chr16	18416091	18416662	1.7607	1.01368	0.333988	0.430498	0.200285	-0.891467	-1.10498	-0.895696	-0.847008	2
chr8	69080215	69080788	1.10096	0.480167	0.164437	1.8347	-0.943288	-0.408325	-0.211772	-0.888146	-1.12872	2
chr18	5295856	5296461	1.82943	1.48729	-0.0789215	-0.0856084	-0.0488306	-0.7881	-0.745379	-0.694856	-0.87503	2
chr17	78994938	78995509	0.841314	1.02206	0.470336	1.38958	-1.20295	-0.106836	-0.131855	-1.23185	-1.04981	2
chr13	110626304	110626839	1.6646	1.20127	0.278522	0.462679	-1.19866	-0.90087	-0.936134	-0.607002	0.0355907	2
chr12	54844379	54844882	0.287897	2.22496	-0.492511	-0.130966	-0.677693	-0.631398	0.24895	0.434867	-1.2641	2
chr13	52794977	52796000	1.779	1.04364	0.668026	0.442533	-0.775206	-0.708768	-0.84082	-0.795818	-0.812582	2
chr6	116439431	116439973	1.24079	1.68214	0.397807	0.514326	-0.379615	-0.713438	-0.974951	-1.0304	-0.736667	2
chr8	123450654	123451256	0.912163	0.903484	0.456223	-0.051284	-0.505182	-1.06681	-1.16127	-1.02188	1.53455	2
chr10	127317910	127318570	1.62963	1.44374	0.522897	-0.0822149	-0.078765	-0.773989	-0.937652	-0.931856	-0.79179	2
chr6	29828794	29829324	0.846987	0.974003	0.0803771	1.82855	-0.348022	-0.870745	-0.810619	-0.822268	-0.878261	2
chr16	32595139	32595652	1.70148	1.40192	0.225418	0.149506	-0.0202758	-0.819841	-0.995608	-0.65765	-0.984951	2
chr11	59577982	59578710	0.633352	1.58078	1.33684	0.229248	-0.331324	-0.59703	-1.17649	-0.89477	-0.780602	2
chr11	98746874	98747664	1.59758	1.56744	0.493514	-0.319656	-0.62333	-0.164766	-0.666822	-1.01322	-0.870734	2
chr16	11632226	11632703	0.682969	1.3022	1.55271	0.201593	-0.383915	-0.779319	-1.33629	-0.816376	-0.423567	2
chr5	135772347	135772948	1.31471	1.94523	0.0601307	-0.176146	-0.102141	-0.729701	-1.00634	-0.802629	-0.503112	2
chr3	21984882	21985260	0.973856	1.97823	0.0778806	-0.0279403	0.321969	-0.38633	-0.98291	-0.947513	-1.00725	2
chr13	37440583	37441118	1.32807	1.71495	-0.130247	0.57489	-0.819944	-0.413761	-0.242623	-0.899294	-1.11204	2
chr16	24809624	24810085	0.980682	1.3211	1.22699	0.530051	-0.821842	-0.645508	-0.596876	-0.811696	-1.18291	2
chr16	32599083	32599932	0.819597	1.33105	1.28771	0.552258	-0.248689	-0.955214	-1.01155	-0.98832	-0.786837	2
chr19	29448219	29448752	0.695684	1.40734	1.28331	0.696865	-0.691987	-0.912274	-0.830577	-0.97153	-0.676829	2
chr2	27693586	27694065	1.11726	2.02177	0.393705	-0.198036	-0.293488	-0.549729	-0.906535	-0.835799	-0.749154	2
chr2	28526362	28526816	1.72217	0.689233	0.751123	0.47301	-0.324117	-0.423611	-1.52666	-0.341744	-1.0194	2
chr5	146299095	146299878	0.330342	1.82027	0.913653	0.519288	-0.19354	-1.04202	-1.35596	-0.593719	-0.398312	2
chr6	50132704	50133158	0.396776	1.9811	0.985807	0.278849	-0.468524	-0.865736	-1.03403	-0.732427	-0.541814	2
chr1	74007250	74008216	0.0596395	1.88007	1.32156	-0.0806252	0.00709811	-0.658118	-1.00322	-0.534981	-0.99142	2
chr2	34906706	34907318	0.399896	1.23539	0.832252	0.150416	-0.982473	0.887173	-1.77357	-0.832901	0.0838095	2
chr10	60639200	60639686	1.20462	1.39317	1.19205	0.0610569	-0.496357	-0.552745	-0.990918	-0.835402	-0.975474	2
chr1	92675691	92676639	1.86066	0.921926	0.398296	0.215031	-0.117077	-0.828905	-1.27651	-1.06858	-0.104852	2
chr12	84202645	84203068	0.605736	1.82682	0.603096	0.479668	0.248983	-0.891902	-1.09883	-1.06615	-0.707419	2
chr14	26813426	26814343	0.307678	1.97439	0.612182	0.333952	-0.841418	-0.386755	-0.144192	-0.249544	-1.6063	2
chr6	89296233	89296717	1.26261	1.35465	-0.824203	0.625866	-0.725748	0.0506543	-1.52088	0.450895	-0.673845	2
chr14	76544049	76544565	0.499846	2.43033	-0.145528	0.0986866	-0.403818	-0.61988	-0.415782	-0.880282	-0.563577	2
chr12	35405864	35406564	0.00332204	2.07186	-0.144889	1.13391	-0.97521	-0.959406	-0.61771	-0.346916	-0.164963	2
chr14	64657583	64658062	0.899329	1.48054	0.684508	0.618869	-1.39686	-0.0136583	-0.31381	-0.680199	-1.27871	2
chr1	88004922	88005386	0.429395	1.54064	1.45826	0.269569	-0.198309	-0.866333	-0.657485	-1.17351	-0.802228	2
chr16	22398538	22399661	0.364263	1.75003	0.918984	0.792422	-0.683674	-0.484452	-1.2459	-0.907675	-0.503999	2
chr16	22436109	22436537	0.2965	1.90404	1.11036	0.380602	-0.476688	-0.866617	-1.02311	-0.717445	-0.607641	2
chr19	9059691	9060731	0.787989	1.34928	1.02324	0.843084	-0.50101	-0.289694	-1.09119	-0.950694	-1.171	2
chr8	10794346	10795084	1.52473	1.17211	0.1538	0.585769	-0.026842	-1.12721	-1.24042	-1.06032	0.0183862	2
chr8	117361970	117362272	0.462992	1.85314	0.946911	0.415419	-0.150388	-0.973167	-1.08742	-0.897129	-0.570356	2
chr8	124932508	124933004	1.63673	1.08182	0.614566	0.63716	-0.695453	-1.12881	-0.854969	-0.79532	-0.495719	2
chr11	72812874	72813304	0.826784	2.17033	-0.0392717	0.373082	-0.445394	-0.645907	-1.06449	-0.701982	-0.473149	2
chr17	73026931	73027655	1.2591	1.59016	0.401904	0.409995	0.0148835	-1.13314	-0.739829	-1.12438	-0.678697	2
chr11	22952456	22953117	1.35171	1.34668	1.06662	-0.117253	-0.501198	-1.17848	-1.02106	-0.669603	-0.277421	2
chr15	81932960	81933362	0.723958	2.01906	0.821851	0.102205	-0.639049	-0.661538	-0.807055	-0.771337	-0.788093	2
chr11	20772292	20772862	1.83869	1.21305	0.586007	-0.223358	-0.855115	-0.223829	-0.460797	-0.894688	-0.979959	2
chr18	88823767	88824196	1.45789	0.872139	0.379162	1.11495	-0.0834248	-0.892151	-0.567125	-1.1356	-1.14584	2
chr9	21261901	21262296	1.72035	1.64159	-0.434418	0.246722	-0.618554	-0.432246	-0.582705	-0.774988	-0.765754	2
chr12	3666684	3667474	0.597352	1.66307	0.830026	0.784326	-0.320831	-1.09509	-1.20905	-0.743893	-0.505909	2
chr13	51315349	51315947	1.48807	1.54955	0.156093	0.450314	-0.115173	-0.831962	-0.871085	-0.798029	-1.02778	2
chr16	11012673	11013251	0.816997	1.87904	0.716219	0.37032	-0.506219	-0.429899	-0.989583	-0.868169	-0.988709	2
chr4	34429424	34429952	1.36535	1.55876	0.701798	0.289843	-0.615747	-0.713272	-0.909961	-0.900946	-0.77583	2
chr4	55812753	55813151	1.03422	1.28008	0.936997	0.934073	-0.768652	-0.919724	-0.890971	-0.905835	-0.700182	2
chr6	53459923	53460436	0.367751	1.7028	1.16183	0.614959	-1.00599	-0.363052	-0.650915	-0.914187	-0.913204	2
chr7	3961934	3962510	1.60298	1.44767	-0.289081	0.716407	-0.597619	-0.881605	-0.458881	-0.447935	-1.09193	2
chr8	26689707	26690581	1.19409	1.01654	0.75581	1.17897	-0.49332	-0.922013	-0.943354	-0.892571	-0.894152	2
chr10	62532797	62533406	1.52429	1.637	0.353922	-0.0148743	-0.483744	-0.249966	-0.924397	-0.813003	-1.02923	2
chr5	114780882	114781250	1.27197	1.80268	-0.082039	-0.413099	-0.912593	-0.0101641	-1.44694	-0.0479166	-0.1619	2
chr8	41003033	41003576	0.275267	1.92858	0.425845	0.93777	-0.112474	-1.11145	-0.752571	-0.616424	-0.974544	2
chr13	112427435	112427992	1.45922	1.17464	0.616454	0.725968	-0.386984	-0.501424	-1.04748	-0.976238	-1.06415	2
chr14	26858201	26858719	0.322083	2.12096	0.614872	0.46915	-0.576013	-0.887634	-0.354067	-1.07102	-0.638337	2
chr14	43938781	43940459	0.958652	1.52635	1.12634	0.442525	-0.806999	-0.812193	-0.813492	-0.810971	-0.810207	2
chr7	28583795	28584359	1.55061	1.32177	0.467658	0.520033	-0.526658	-0.422714	-1.16281	-0.982722	-0.765165	2
chr8	11169425	11169980	0.241462	1.85646	0.494005	0.391066	-1.55562	0.311002	-0.0701001	-0.529894	-1.13838	2
chr11	77360932	77361546	1.59971	1.00697	-0.143458	1.13869	-0.152439	-0.843121	-1.13907	-0.70413	-0.763148	2
chr4	87487731	87488269	0.876069	2.10437	-0.358629	0.181751	-0.515308	-0.746899	0.184948	-0.479221	-1.24708	2
chrX	167175343	167175760	0.551594	1.93131	0.751137	0.297478	-0.125312	-0.331195	-1.12909	-0.874153	-1.07177	2
chr4	128796669	128797157	0.618701	1.56464	1.08981	0.52879	-0.0289117	-1.10081	-1.04529	-1.00468	-0.622246	2
chr9	110677936	110678361	1.34795	1.59274	0.837938	-0.100003	-0.520751	-0.477498	-0.995243	-0.953278	-0.731861	2
chr7	3957348	3957792	0.747409	2.13101	0.229066	0.171382	0.0267657	-0.922988	-0.984734	-0.601664	-0.796246	2
chr1	88692785	88693223	0.674936	1.82086	0.538964	0.493691	0.133837	-0.433621	-1.10031	-1.14527	-0.983093	2
chr11	29496925	29497551	0.95491	0.967115	0.896897	1.28967	-0.683566	-0.94415	-1.23945	-0.719864	-0.521573	2
chr11	61946432	61946992	1.95154	1.20956	0.331642	0.0449423	-0.490516	-0.817795	-0.771936	-0.885428	-0.572006	2
chr11	69930862	69931714	1.19218	1.47302	0.882729	0.526527	-0.74662	-0.740962	-0.858674	-0.951791	-0.776402	2
chr11	104614015	104614651	0.929582	1.07988	1.03009	1.11286	-0.794258	-0.509162	-0.887297	-0.795566	-1.16613	2
chr14	65389707	65390244	0.622963	1.63152	1.29252	0.299331	-0.443253	-0.982126	-0.813392	-0.997501	-0.610065	2
chr4	126051608	126052007	0.903693	1.32015	1.43796	0.218478	-0.833482	-0.397207	-1.15627	-0.848252	-0.645066	2
chr5	16973270	16973960	0.661093	1.26864	1.20453	0.749857	-0.243974	-0.997155	-0.275535	-1.24767	-1.11978	2
chr5	114115023	114115453	0.72475	1.94366	0.737293	0.340652	-0.335413	-0.924969	-0.906802	-0.794774	-0.784393	2
chr6	113622048	113622495	0.562821	1.85272	0.963448	0.509591	-0.703964	-0.757895	-0.933811	-0.802954	-0.689956	2
chr9	121600475	121601091	1.38438	1.5416	0.466139	-0.48788	-0.30316	0.165818	-0.710809	-0.521465	-1.53462	2
chr1	88662856	88663490	0.704856	1.94661	0.763357	0.136895	-0.0474281	-0.844691	-0.963751	-0.970218	-0.72563	2
chr6	55415945	55416360	0.988005	1.77118	0.293545	0.585924	0.0450466	-1.0782	-0.980427	-0.886942	-0.738129	2
chr1	120122946	120123334	1.60741	1.32217	0.641798	0.0499176	-0.123173	-0.539046	-0.876152	-0.967235	-1.11569	2
chr10	125744784	125745389	0.914848	1.46984	0.060117	0.973601	-0.020875	-1.2653	-1.1697	-1.03726	0.0747222	2
chr2	6713477	6713982	1.3994	1.02517	0.550479	0.862671	-0.782875	-1.41213	-0.60685	-0.982526	-0.0533446	2
chr11	75584768	75585413	0.295447	2.07577	0.499058	-0.413123	-0.443891	-0.865292	0.553657	-0.358826	-1.3428	2
chr12	79646663	79647109	0.170516	1.80773	1.16922	0.372374	-0.221202	-0.401651	-1.32036	-0.808426	-0.768196	2
chr14	50852973	50853685	1.2347	1.14355	0.942565	0.800391	-0.423504	-0.963505	-1.05566	-0.902169	-0.776364	2
chr15	66825368	66825866	0.692917	1.76528	1.05079	0.292147	-0.310059	-0.665131	-0.858016	-0.945067	-1.02287	2
chr19	37284694	37285274	0.280661	1.87002	0.978843	0.697703	-0.601177	-0.796503	-0.86239	-0.860415	-0.706739	2
chr7	29380281	29380906	0.607604	1.63103	1.05528	0.351454	-0.655517	-1.16194	-1.15567	-0.778892	0.106664	2
chr8	10538250	10538768	0.577184	0.840267	0.794227	0.522718	-1.50693	0.82588	0.253058	-0.717266	-1.58914	2
chr9	71213559	71214093	1.01498	1.84415	0.593967	0.425458	-0.695505	-0.681618	-0.807788	-0.842506	-0.851143	2
chr2	132274712	132275188	1.80147	0.646508	0.179609	0.98286	-0.0561439	-0.577181	-1.16311	-0.862082	-0.951929	2
chr16	38239396	38240161	1.17276	1.5562	0.828532	0.0282417	-0.728112	-0.960501	-1.33595	-0.526224	-0.0349391	2
chr12	34847319	34847775	0.589816	1.92742	0.814766	0.294236	-0.973709	-0.981449	-0.212265	-0.441085	-1.01773	2
chr14	45685130	45686019	1.08189	1.47977	-0.129337	0.438691	-1.31789	0.540001	-0.0337828	-0.655113	-1.40423	2
chr2	38484028	38485535	1.82378	0.746609	0.490304	0.688437	-0.0992206	-0.706419	-1.03972	-0.952619	-0.951153	2
chr3	65773704	65774281	1.74383	1.50767	-0.112833	0.182584	-0.0793409	-0.80672	-0.850088	-0.748324	-0.836777	2
chr5	96948671	96949281	0.872913	1.54954	1.23996	-0.200655	-0.45688	-1.03617	-1.24491	-0.0745941	-0.649196	2
chr5	122314975	122315595	1.33112	1.05069	1.34459	0.105299	-0.483149	-0.407623	-1.09852	-0.949442	-0.892961	2
chr1	144312116	144312524	-0.00520787	1.88168	0.659018	0.442743	-1.51846	0.22245	-1.14685	-0.180639	-0.35473	2
chr6	54751845	54752663	1.76089	1.49856	0.0362567	-0.135397	0.0484477	-0.629089	-0.939115	-0.884388	-0.75616	2
chr1	128463351	128464159	1.36574	1.39842	0.821972	0.462484	-0.785868	-0.858962	-0.860845	-0.809236	-0.733706	2
chr15	66822835	66823395	0.855938	1.69558	0.748804	0.729175	-0.716693	-0.676173	-0.816653	-0.855123	-0.964858	2
chr16	11601222	11601706	1.03443	1.42604	1.18701	-0.00493137	-0.0823829	-0.605108	-1.20064	-1.13596	-0.618452	2
chr18	88819993	88820598	0.927344	1.1494	0.983607	1.14255	-0.755754	-0.849489	-0.873546	-0.905979	-0.818131	2
chr4	41468868	41469621	0.673317	1.49184	1.18345	0.726934	-0.641934	-0.869524	-0.918388	-0.937592	-0.7081	2
chr4	121014522	121015518	0.908109	1.60454	0.540512	0.915267	-0.296502	-0.859122	-0.987968	-0.956122	-0.868715	2
chr5	110970049	110970902	0.575651	1.88175	0.616816	0.400996	0.159889	-0.695747	-1.20119	-1.11739	-0.620769	2
chr6	54809566	54810566	0.511105	1.68896	1.18933	0.563791	-0.653996	-0.783916	-0.878408	-0.805676	-0.831189	2
chr9	24511834	24512456	1.79689	0.97691	0.259999	0.490305	0.19296	-0.86462	-0.92117	-1.03838	-0.892895	2
chr19	46340773	46341311	1.40132	1.56136	0.65144	-0.0232516	-1.03419	-0.163945	-0.49272	-0.828841	-1.07117	2
chr13	115162719	115163461	1.04011	0.824967	0.565767	1.34226	-1.2057	-0.991884	0.028009	-0.359123	-1.24441	2
chr2	31715583	31716179	0.650962	1.93799	0.613625	0.352634	0.0613998	-1.00497	-1.01691	-0.7899	-0.804835	2
chr2	30390493	30391012	1.73811	1.69783	-0.0121213	-0.231891	-0.628619	-0.633534	-0.673334	-0.668101	-0.588343	2
chr19	40702412	40702999	1.773	1.31172	-0.0951692	0.168238	-0.100545	-0.0142782	-1.04692	-1.00238	-0.993673	2
chr13	112187149	112187696	1.23203	1.43042	0.776006	0.450867	-1.23447	-0.877022	-0.166274	-0.880749	-0.730813	2
chr15	80518007	80519057	1.18343	2.05077	0.0852946	0.102131	-0.5541	-0.616904	-0.758025	-0.742702	-0.74989	2
chr19	47621439	47622009	1.27461	1.33286	0.656867	0.512952	-0.293425	-0.223534	-1.0735	-0.758238	-1.42859	2
chr5	108255154	108255779	0.716106	1.89382	0.423804	0.673963	-0.20128	-0.82678	-0.741456	-0.729623	-1.20856	2
chr6	88811456	88811943	0.311177	2.0085	1.18415	-0.02783	-0.498035	-0.720523	-0.764103	-0.748965	-0.744377	2
chr13	9419144	9419708	0.329245	1.76458	0.735135	0.936503	-0.265394	-1.22649	-0.904723	-0.561399	-0.807457	2
chr2	156434310	156434834	1.4653	1.44362	0.552198	0.383233	-0.318516	-0.81045	-1.08662	-0.975003	-0.65376	2
chr6	33256633	33257180	0.355999	2.14411	0.486054	0.42397	-0.216936	-1.03339	-0.961671	-0.825462	-0.37268	2
chr7	19926818	19927335	1.86122	0.347276	1.19166	0.278537	-0.422426	-0.637977	-0.741933	-1.0415	-0.834857	2
chr1	74038893	74039412	0.078437	2.4253	0.0539965	0.210302	-0.934992	-0.306927	-0.37286	-0.194387	-0.958864	2
chr1	176798778	176799277	1.4776	-0.0673696	0.137885	1.75094	-1.18161	-0.284757	-0.90288	-0.428671	-0.501134	2
chr16	11282603	11283448	0.520394	1.89107	0.475637	-0.0976597	-0.469257	0.414391	-1.02253	-0.143889	-1.56815	2
chr2	59762250	59762697	1.12439	1.94449	0.487266	0.119633	-0.714611	-0.74289	-0.74996	-0.736236	-0.732077	2
chr4	117982524	117983248	1.82789	1.55175	0.0214544	-0.196502	-0.641366	-0.305293	-0.719571	-0.713479	-0.824882	2
chr12	54519270	54519854	1.06037	1.79526	0.617555	0.186514	-0.199774	-0.86832	-0.927205	-0.517755	-1.14665	2
chr15	100723351	100723978	1.79076	1.3106	0.132761	0.442042	-0.663884	-0.446477	-0.953562	-0.724228	-0.888021	2
chr13	34792938	34793541	0.352851	1.81734	0.898781	0.61875	-0.113246	-0.53447	-1.04804	-0.970692	-1.02127	2
chr13	112642821	112643366	1.20078	1.06963	0.796148	0.685829	-0.113019	-1.22469	-1.25208	-1.10743	-0.0551595	2
chr1	152692971	152693805	1.26068	0.850623	0.694952	1.31232	-0.891376	-0.827968	-0.923649	-0.91112	-0.564466	2
chr1	191119349	191119649	1.63354	0.973328	0.94995	0.289736	-0.761706	-0.264011	-0.74537	-0.898875	-1.17659	2
chr12	54805972	54806658	0.963526	1.35339	1.31917	0.380418	-0.662389	-0.949034	-0.812163	-1.00541	-0.587502	2
chr13	34276435	34277138	1.63525	1.38032	0.465716	0.399708	-0.617323	-0.817211	-0.820729	-0.8139	-0.811831	2
chr13	43112404	43113112	0.920818	1.76485	0.337013	0.886858	-0.54976	-0.858833	-0.902333	-0.747033	-0.851584	2
chr14	70796919	70797966	1.17972	1.78653	0.49101	0.156209	-1.22064	-0.261646	-0.485231	-0.786983	-0.858972	2
chr17	46802413	46802993	0.596624	1.29207	1.4776	0.515735	-0.156978	-0.864708	-1.014	-1.02382	-0.822523	2
chr2	38555077	38555661	1.83739	1.38147	0.372026	-0.0834868	-0.412845	-0.71837	-0.818636	-0.762956	-0.794597	2
chr2	65207686	65208275	0.783036	1.36162	1.07797	0.911905	-0.693321	-1.04638	-0.844112	-0.619254	-0.931465	2
chr3	9217659	9218272	1.94975	1.02992	0.670902	-0.127543	-0.335563	-0.899931	-0.808394	-0.712848	-0.7663	2
chr4	101653339	101653868	1.68672	0.792887	0.63182	0.851776	-0.450133	-0.836567	-1.12082	-0.90596	-0.649716	2
chr5	135674272	135674755	1.24454	1.29512	1.00422	0.562944	-0.68552	-0.6733	-0.84302	-0.954357	-0.950623	2
chr12	91666643	91667084	1.24434	1.59808	0.0901994	-0.0405031	-0.9842	0.299443	-0.508155	-0.0986598	-1.60054	2
chrX	56607395	56607873	1.16181	1.90603	0.511103	0.0073993	-0.798456	-0.427585	-0.568211	-0.837066	-0.955022	2
chr18	46149353	46150044	1.56757	1.61086	0.0996965	-0.445074	-1.07742	0.171337	-0.65362	-0.241896	-1.03145	2
chr10	67632987	67633609	1.0355	1.52444	0.59173	0.767223	-0.944622	-0.134015	-0.820138	-0.865608	-1.15451	2
chr16	25597324	25597921	1.45908	1.56536	0.677711	-0.425094	-0.928151	-0.901582	-0.157232	-0.291816	-0.998274	2
chr2	93161818	93162419	0.709315	2.20582	0.417982	0.133288	-0.624391	-0.742836	-0.809761	-0.573666	-0.715748	2
chr16	30447598	30448065	0.0979705	1.90749	0.450136	1.11672	-0.185498	-0.849064	-0.855481	-0.843025	-0.83925	2
chr12	16900702	16901191	0.309591	1.31299	0.391999	0.49775	-0.780815	1.37241	-0.89364	-0.956242	-1.25404	2
chr13	35188888	35189605	0.430502	1.30311	-0.215251	-0.265001	-0.678255	-0.86034	-1.19831	-0.322047	1.80559	2
chr19	28685446	28685933	1.67472	1.55819	0.281669	0.0566489	-0.784971	-0.476575	-0.606144	-0.744337	-0.959199	2
chr3	133754862	133755273	0.582695	1.82406	1.00841	0.462924	-0.603829	-0.624005	-0.869234	-0.833467	-0.947553	2
chr6	108566506	108567028	0.463396	1.83453	0.811715	0.72633	-0.513338	-0.482478	-0.784299	-0.962264	-1.09359	2
chr6	115316474	115317428	1.84105	0.879817	0.336288	0.28919	0.274571	-0.466954	-1.17472	-1.05134	-0.927907	2
chr7	35137560	35137952	0.712114	2.10104	0.444509	0.298367	-0.483626	-0.388383	-0.849944	-0.87925	-0.954827	2
chr7	98534354	98535044	0.363743	1.64287	0.700019	0.546399	-0.783695	0.62241	-0.891851	-0.814153	-1.38574	2
chr8	13031419	13032250	1.52089	1.47457	0.583568	0.281714	-0.912117	-0.648863	-0.886126	-0.540576	-0.873053	2
chr3	158060978	158061405	0.525746	1.90483	0.355265	-0.599332	-0.569362	-1.44191	-0.807151	-0.105575	0.737496	2
chr7	110552303	110552770	1.23805	1.78648	0.0471144	0.370821	-0.772854	-0.0951205	-1.09121	-0.396088	-1.0872	2
chr11	117316831	117317572	1.70115	1.21104	0.653578	-0.0187496	-0.322033	-0.945615	-1.10869	-0.97238	-0.198309	2
chr11	119991220	119991643	0.769131	1.49896	1.11652	0.474333	-0.667678	-0.215389	-0.871647	-0.717342	-1.38688	2
chr3	130796486	130797022	1.70473	1.29971	0.650611	0.183653	-0.758182	-0.755353	-0.782222	-0.772889	-0.770061	2
chr4	87942989	87943413	-0.176754	2.09709	0.61766	0.456895	0.344359	-0.831577	-0.980187	-0.910783	-0.616701	2
chr5	31866024	31866963	1.57555	0.861475	0.206488	1.25247	-1.04851	-0.721312	-0.60225	-0.660311	-0.863598	2
chr6	134517407	134517835	0.637723	1.75557	0.18473	1.17484	-0.506296	-0.940156	-0.424982	-0.88529	-0.996147	2
chr7	6169533	6169937	0.986452	1.21878	1.2139	0.574119	-0.166476	-1.02079	-1.02672	-1.01521	-0.764045	2
chrX	155701754	155702444	0.878293	1.30287	0.606547	1.20454	-1.1619	-0.970569	-0.911875	-0.209833	-0.738079	2
chr16	76976869	76977460	1.06665	1.2183	1.40786	0.0120442	-1.14402	-0.953922	-0.578536	-0.118246	-0.910136	2
chr8	123250909	123251356	0.586448	1.78866	0.311749	-0.0155385	-0.848448	-0.94305	-1.46542	-0.171544	0.757143	2
chr17	44436438	44437068	1.01726	1.44824	0.662434	-0.0857484	-0.91346	-0.207795	0.207285	-0.277841	-1.85037	2
chr1	61709713	61710211	0.516614	2.15184	0.333694	0.470585	-0.328945	-0.595554	-0.573735	-0.867842	-1.10666	2
chr14	44007758	44008805	0.673945	1.41807	1.41828	0.520715	-0.764472	-0.8171	-0.824234	-0.820822	-0.804382	2
chr14	58201215	58201703	0.640713	2.05234	0.328695	0.659475	-0.701576	-0.552704	-0.671801	-0.727271	-1.02787	2
chr15	36682804	36683401	0.52452	1.74054	0.323108	0.647631	-0.833478	-0.307071	0.417918	-1.09857	-1.4146	2
chr17	84342367	84342901	1.09708	1.91994	0.505565	0.155675	-0.799946	-0.710735	-0.688961	-0.49693	-0.981696	2
chr3	54358363	54359197	0.701551	1.19052	1.6034	0.337231	-0.538445	-0.997116	-1.03913	-0.982998	-0.275019	2
chr6	6116159	6116831	1.73218	0.545647	0.75857	0.961671	-0.739117	-0.816544	-0.821455	-0.811921	-0.809032	2
chr7	68798952	68799595	0.239396	1.91708	0.921979	0.722382	-0.769374	-0.79383	-0.694571	-0.788075	-0.754989	2
chr8	11049656	11050289	1.25383	1.53487	0.270632	0.905062	-0.623069	-0.844515	-0.820985	-0.841876	-0.833959	2
chr8	105400550	105401122	0.231428	1.75759	0.581148	0.022667	-1.63077	-0.450169	0.530594	0.123777	-1.16626	2
chr9	108989494	108990449	1.83012	0.783457	0.143606	0.89679	-0.365811	-0.959865	-1.04827	-0.985517	-0.294507	2
chrX	144236309	144236702	0.758716	1.58471	0.424817	1.17912	-1.06359	-0.431474	-0.88722	-0.702094	-0.862985	2
chr10	81257167	81258341	1.05999	1.62085	1.08566	0.0996092	-0.606158	-0.652478	-0.878359	-0.888048	-0.841067	2
chr7	3481884	3482456	0.699314	1.45367	0.0683304	0.0149636	-1.78821	-0.398472	0.577826	0.553968	-1.18139	2
chr10	51432974	51433419	0.358407	2.22546	0.428313	0.243344	-0.152645	-0.485241	-1.05665	-0.577291	-0.983701	2
chr16	38761406	38761872	1.39492	-0.0451472	0.572806	0.946764	-0.409645	-0.670569	0.802359	-0.972823	-1.61866	2
chr18	34884705	34885206	1.22382	1.90669	-0.0565	0.433852	-0.377471	-0.73794	-1.02404	-0.64293	-0.725485	2
chr3	133754029	133754711	1.33667	1.47561	0.782953	0.199242	-0.204896	-0.751821	-1.17762	-0.904606	-0.755538	2
chr6	108567916	108568235	1.1913	1.94188	0.410918	-0.0849614	-0.936814	-0.558213	-0.623061	-0.950887	-0.39016	2
chr10	81303390	81303919	1.41617	1.45677	0.498252	0.178437	-0.765063	0.0325274	-1.41823	-0.609884	-0.78898	2
chr1	106678214	106678695	1.06341	2.02747	-0.208396	0.568983	-0.666926	-0.665946	-0.763527	-0.645712	-0.709352	2
chr13	109231794	109232332	1.13161	1.61379	0.386011	0.64258	-0.91112	-0.281902	-0.467929	-0.746523	-1.36652	2
chr13	115020641	115021209	0.182585	1.88757	1.13065	0.522502	-0.590264	-0.599366	-0.791654	-0.888935	-0.853095	2
chr16	38693328	38693819	1.38395	0.244761	-0.249482	1.89091	-0.904963	-0.313759	-0.49388	-0.85848	-0.699058	2
chr16	48831201	48831945	0.440426	1.6816	1.14467	0.652591	-0.421323	-0.908433	-0.91216	-0.854482	-0.822892	2
chr18	67698479	67698914	1.08702	0.995288	0.596561	0.995894	-0.764623	-0.104618	-0.0973524	-1.03165	-1.67652	2
chr19	21647288	21647826	1.06001	1.74055	1.03332	-0.130067	-0.651698	-0.711367	-0.734606	-0.771664	-0.834473	2
chr19	53479367	53479983	0.63492	1.81259	1.00296	0.365979	-0.745434	-0.328268	-0.903766	-0.90517	-0.933804	2
chr2	170351480	170352027	0.879125	1.71172	0.878531	0.373982	-1.0735	-0.258933	-0.629767	-0.945135	-0.936023	2
chr4	5692235	5692671	0.958008	1.52678	0.886392	0.550029	-0.200781	-1.0805	-0.774631	-1.17291	-0.692388	2
chr7	130816000	130816742	0.722967	1.19443	0.650684	0.846823	-1.70867	-0.838431	-0.146461	0.348557	-1.0699	2
chr8	26888028	26888477	1.48511	1.20307	0.204751	0.14935	-0.255239	0.604863	-1.04791	-1.11478	-1.22922	2
chr9	104331296	104331855	0.30205	2.22194	-0.375627	0.816561	-0.30774	-1.04259	-0.693623	-0.264269	-0.656702	2
chr19	29236800	29237421	1.21206	1.8178	0.658295	-0.0408841	-0.942485	-0.441155	-0.774206	-0.747074	-0.742349	2
chr12	32634952	32635470	-0.210488	2.47898	0.206832	0.199129	-0.119812	-0.664219	-0.455559	-0.584396	-0.850472	2
chr16	94545769	94546456	1.28166	0.949095	-0.0940766	1.24964	-1.3461	0.0118051	-0.0344045	-0.871998	-1.14562	2
chr9	121928420	121928806	0.709319	2.08811	0.00680362	0.284612	0.130475	-0.529811	-0.456814	-0.947881	-1.28481	2
chr2	124753611	124754207	1.53339	1.49004	0.134182	0.454225	-0.363974	-0.247563	-0.928376	-1.00354	-1.06838	2
chr3	144466163	144466633	1.65357	0.83239	0.612504	0.705254	-0.921721	0.0274983	-0.848426	-0.975109	-1.08596	2
chr4	83234025	83234668	0.46938	1.4252	0.964461	0.521482	-0.587134	-0.346486	0.238312	-0.884557	-1.80065	2
chr4	138857514	138858022	0.874907	2.03915	0.59897	0.136472	-0.751054	-0.570738	-0.731149	-0.790864	-0.805695	2
chr6	52036648	52037334	1.72676	1.49123	0.0676461	0.0486771	-0.991909	-0.669436	-0.634885	-0.0642337	-0.973844	2
chr6	97506133	97506735	1.78798	1.25983	0.465431	-0.0429702	-0.509893	-0.109335	-0.848432	-0.986297	-1.01632	2
chr13	41932287	41932803	1.70612	1.64508	-0.07456	0.135241	-0.728217	-0.545096	-0.644135	-0.749238	-0.745195	2
chr2	30707297	30708410	1.07466	1.45391	1.07011	0.180987	-0.0837371	-0.623242	-1.0045	-0.962589	-1.10559	2
chr8	46859436	46859912	0.678716	1.93861	0.300902	0.601846	-0.103817	-1.02395	-1.10773	-0.971675	-0.312902	2
chr10	67689511	67690469	1.63889	0.896667	0.754003	0.780675	-0.78264	-0.787212	-0.817531	-0.753465	-0.929386	2
chr11	84554823	84555321	1.63059	1.23095	0.494474	0.553807	-0.730166	-0.408074	-1.00642	-0.836274	-0.928883	2
chr12	32893199	32893692	1.1345	1.51278	0.79089	0.498153	-0.360366	-1.11118	-1.08759	-0.854347	-0.522838	2
chr15	8458275	8458799	1.82106	1.35187	-0.308678	0.599033	-0.689801	-0.710451	-0.715614	-0.644856	-0.702555	2
chr15	64197035	64197343	0.768014	1.68894	0.878517	0.695218	-0.744757	-0.644537	-0.82219	-0.88087	-0.93834	2
chr15	99805688	99806067	0.155992	1.82065	0.923544	0.353842	-0.182251	0.122384	-1.3802	-1.11242	-0.701541	2
chr16	57259501	57260150	1.20086	1.32605	0.54699	1.02073	-0.708956	-0.688691	-0.749034	-1.08182	-0.866118	2
chr3	97661173	97661595	1.27909	1.93138	0.127409	-0.0677996	-0.564921	-0.100107	-0.849088	-0.775373	-0.980592	2
chr4	72436718	72437158	1.54345	0.701667	0.754646	1.07023	-0.698687	-0.647343	-0.797124	-0.887385	-1.03946	2
chr5	140137901	140138552	0.861406	1.5448	1.25464	0.312456	-0.612004	-0.847619	-0.852255	-0.843256	-0.818167	2
chr6	129388035	129388688	0.290467	1.63847	0.395568	1.00981	-0.573355	-1.13935	-1.33097	-0.699531	0.408879	2
chr7	81348332	81348653	1.4172	0.494583	1.22327	0.831439	-0.43419	-1.10306	-1.16243	-0.620208	-0.646594	2
chr7	139507127	139507611	1.49076	1.47287	0.647675	0.169243	-0.507018	-0.599381	-1.10019	-0.569339	-1.00463	2
chr13	41505470	41506135	1.52175	1.38364	0.612185	0.0220406	0.113382	-0.764543	-0.891101	-0.933745	-1.0636	2
chr13	34095994	34096545	1.27423	2.01565	-0.0754941	-0.32396	-0.573024	-0.327945	-0.157785	-0.736211	-1.09546	2
chr15	67479273	67479669	1.28637	1.22765	-0.181104	0.334101	-1.65123	-0.0649954	-1.12366	0.671831	-0.498968	2
chr4	117126839	117127442	1.15584	0.858463	1.2068	0.752536	-0.808198	-0.783031	-1.22577	-1.06137	-0.0952565	2
chr12	102721003	102721557	1.63309	0.759238	0.726936	0.5412	-0.191545	-1.15593	-1.03607	-1.21883	-0.0580869	2
chr16	33934528	33935183	0.907816	1.3206	1.14731	0.41505	-0.10187	-1.18482	-1.17775	-1.02542	-0.300913	2
chr19	10817875	10818952	0.76353	1.36922	1.21719	0.602175	-1.24449	-0.245816	-0.607175	-0.912587	-0.942047	2
chr2	131905735	131906170	0.676319	1.42061	-0.138674	0.834415	-1.4308	-0.77319	0.957339	-0.611186	-0.934838	2
chr6	135183805	135184349	1.10835	1.61671	0.10586	0.890728	-0.445815	-0.308743	-1.25607	-0.94943	-0.76159	2
chr11	93886956	93887483	0.749653	1.80803	0.0839778	0.345709	-0.359301	0.461122	-1.07533	-0.498704	-1.51515	2
chr11	75760600	75761028	0.956293	1.99537	-0.559456	0.189722	-1.16079	0.180611	-0.653051	-0.973595	0.0248944	2
chr14	47383544	47384360	1.51874	0.888938	0.752464	0.638945	-0.0268895	-0.420389	-1.18249	-1.0896	-1.07972	2
chr1	80676218	80676671	1.05482	1.10087	0.19483	1.05482	-1.12114	0.35985	-1.48258	-0.945309	-0.21615	2
chr1	192087085	192087377	1.99547	0.740579	0.461631	0.561095	-0.465328	-0.862063	-0.722963	-0.85608	-0.85234	2
chr10	26833387	26833867	1.01879	0.596116	0.522884	1.5609	0.220622	-0.977125	-1.0452	-0.91913	-0.977862	2
chr10	53913971	53914390	0.672663	1.36445	0.80999	1.11168	-0.305361	-0.634517	-1.29454	-1.12246	-0.601902	2
chr13	63256838	63257204	1.26411	1.06777	0.617998	1.0403	-0.350607	-0.395849	-1.03251	-1.1661	-1.04511	2
chr3	132028979	132029538	1.04408	1.57427	0.668696	0.498067	-0.0716862	-0.538814	-0.904554	-0.983192	-1.28686	2
chr6	129474590	129474846	1.64951	1.21719	0.448824	0.582792	-0.657808	-0.552308	-1.16577	-0.741259	-0.781171	2
chr8	71613396	71613925	1.76956	1.41319	0.318998	-0.189399	-0.39248	-0.157631	-1.00727	-0.893021	-0.861947	2
chr9	68858827	68859409	0.0153478	2.04229	0.880342	0.094501	-0.317303	-1.02089	-1.02968	-0.889482	0.224871	2
chr1	13267354	13267900	1.42248	1.46476	0.70665	-0.348931	-0.599147	-0.173332	-1.52191	-0.312617	-0.637947	2
chr2	157838285	157838794	0.46818	1.88712	1.04825	-0.173552	0.169963	-0.744819	-1.17725	-0.859324	-0.618569	2
chr8	26612005	26612548	0.909344	1.40387	0.942987	0.721399	-0.104498	-0.857292	-1.03512	-1.07306	-0.90763	2
chr4	97844862	97845375	1.20525	1.43436	1.2136	-0.0539064	-0.648293	-0.748749	-0.5399	-0.869256	-0.993104	2
chr7	141056958	141057500	1.61866	1.64688	-0.098127	0.0915475	-0.465448	-0.360896	-0.574626	-0.577865	-1.28012	2
chr5	134569238	134569669	0.867	1.77296	0.00593876	0.316477	-1.31104	0.503013	-0.199305	-0.774949	-1.18009	2
chr11	68744674	68745563	0.783917	1.82866	0.563361	0.499833	-0.0257022	-0.912358	-0.612022	-1.00206	-1.12363	2
chr11	94549989	94550595	1.21739	1.52745	0.572824	-0.0197833	-0.657667	0.185967	-0.330988	-0.958938	-1.53626	2
chr11	5509823	5510177	1.48284	0.437024	1.22794	0.890932	-0.99028	-0.77188	-0.771024	-0.799251	-0.706302	2
chr11	54145992	54146299	0.834306	1.90914	0.577516	0.232926	-0.280183	-0.45767	-0.485993	-1.03734	-1.29271	2
chr11	84619671	84620176	0.759217	1.73867	0.796346	0.514135	-0.172829	-0.74415	-0.679284	-1.03399	-1.17811	2
chr14	47860616	47861137	0.431649	2.18993	0.38573	0.450885	-0.30213	-0.62884	-0.676001	-0.991231	-0.859988	2
chr15	9747564	9748927	1.89333	0.965545	0.204796	0.342888	0.190187	-0.830484	-0.992281	-0.746416	-1.02756	2
chr2	142764561	142764973	1.72752	0.975637	0.66447	0.624703	-0.703599	-0.871687	-0.942611	-0.708519	-0.765915	2
chr2	173538364	173538930	1.07551	1.44325	1.2387	0.118849	-0.395479	-0.854054	-0.966667	-0.912392	-0.747718	2
chr7	19744494	19745053	-0.0612994	2.21388	0.548646	0.624937	-0.999331	-0.676507	-0.622389	-0.639301	-0.388633	2
chr7	140060057	140060694	0.481439	1.75348	1.25492	0.355195	-0.778526	-0.612832	-0.848798	-0.766691	-0.838196	2
chr8	72354302	72354649	1.84388	1.31459	0.448155	-0.0746925	-0.663738	-0.442004	-1.0208	-0.697715	-0.707674	2
chr8	84063732	84064404	0.712295	1.69251	1.0453	0.533488	-0.719325	-0.669791	-1.02054	-0.73918	-0.834763	2
chr9	32694132	32694614	0.841052	1.59408	1.06391	0.561285	-0.86184	-0.746193	-0.822105	-0.829524	-0.800663	2
chr5	147721402	147721881	0.866686	2.05077	0.6648	-0.0637442	-0.827174	-0.413275	-0.679755	-0.76168	-0.836627	2
chr8	47702211	47702766	1.5426	1.79641	-0.153263	0.108537	-0.28908	-0.669796	-0.84986	-0.751224	-0.734324	2
chr11	70791531	70791971	1.70362	0.857336	0.145282	1.10911	-1.01581	-0.558239	-0.504897	-0.815827	-0.92057	2
chr13	41372721	41373351	0.945085	1.67813	0.978907	0.230994	-0.872405	-0.535148	-0.447356	-0.795646	-1.18256	2
chr14	43965759	43967999	0.985566	1.47057	1.31553	0.169594	-0.78691	-0.788757	-0.789219	-0.788322	-0.788051	2
chr17	79303222	79303703	0.0439448	2.00636	0.937415	0.36891	-0.190436	-0.241421	-0.949267	-0.91437	-1.06114	2
chr2	117842308	117842866	0.792693	2.04862	-0.0377339	0.677566	-0.293611	-0.548405	-0.85192	-0.846146	-0.941062	2
chr5	135127630	135128094	0.983432	2.25966	0.0223743	-0.214556	-0.55106	-0.610181	-0.647966	-0.538613	-0.703086	2
chr13	44292184	44293091	0.264555	1.3369	0.761958	-0.0181684	-1.88699	-0.00709153	0.764068	-0.0250255	-1.1902	2
chr1	86190927	86191308	0.979678	1.65404	0.815243	0.535794	-0.4638	-0.769667	-0.80588	-1.01404	-0.93137	2
chr1	86216489	86216784	1.12427	1.53617	0.950697	0.435165	-0.755998	-0.808328	-0.848483	-0.861436	-0.77206	2
chr10	42559561	42560053	0.418722	1.80129	1.15882	0.491075	-0.752449	-0.782088	-0.789498	-0.775114	-0.770756	2
chr10	100031466	100032069	1.54038	1.45042	0.210608	0.318255	0.109361	-0.72358	-1.09771	-0.945271	-0.862466	2
chr12	32088610	32089228	1.39298	1.42899	0.525518	0.494709	-0.396881	-1.27065	-1.03829	-0.589527	-0.54684	2
chr12	85169091	85169819	0.132937	2.0078	0.969628	0.46999	-0.54063	-0.516323	-0.954924	-0.573039	-0.995435	2
chr12	100499361	100499937	1.25839	1.14321	0.421788	1.20848	-0.644769	-0.807312	-1.05347	-0.509103	-1.01721	2
chr13	42015395	42016158	0.442117	1.95763	0.8581	0.462403	-0.59707	-0.688997	-0.587312	-0.65844	-1.18843	2
chr16	48811870	48812633	0.710278	1.68069	1.06002	0.498017	-0.420018	-0.857129	-0.951551	-0.898171	-0.82213	2
chr19	8938657	8938973	0.603978	2.06242	0.691348	0.282899	-0.57506	-0.554684	-1.03538	-0.626618	-0.848903	2
chr3	41302753	41303222	1.3937	1.65959	0.106173	0.0662097	0.28027	-1.00409	-0.944741	-0.997761	-0.559353	2
chr7	117474234	117474625	1.61667	0.350494	0.759747	1.2242	-0.686222	-0.630847	-0.824139	-0.875706	-0.934196	2
chrX	48152851	48153929	0.574609	1.3734	1.44523	0.519321	-0.352389	-0.908448	-1.10358	-0.946497	-0.601649	2
chr7	92420373	92420951	0.640677	1.79524	0.821397	0.26653	0.0501607	-1.10016	-0.371636	-0.87744	-1.22476	2
chr18	36491484	36492043	1.2665	1.42092	0.395285	0.363593	-1.13618	-0.173615	0.102291	-0.765195	-1.4736	2
chr19	17261056	17261554	1.10746	2.0479	0.125919	0.0593806	-0.246187	-0.566164	-0.98616	-0.864527	-0.677626	2
chr6	112739631	112740044	1.78228	1.07672	0.254377	0.481753	0.00274113	-0.608668	-0.896897	-1.0038	-1.0885	2
chr14	47858171	47858672	0.00256337	2.06736	0.911333	0.146001	0.165059	-0.694561	-0.599271	-0.934292	-1.06419	2
chr10	111095744	111096295	1.22467	0.997222	1.03153	0.728382	-0.201557	-1.11696	-1.03567	-1.14977	-0.477855	2
chr15	78334368	78334900	0.361329	1.08209	0.566488	0.496525	-1.33014	1.10017	-1.37864	0.202136	-1.09997	2
chr18	23844439	23845025	-0.164175	1.93566	1.03237	-0.185716	-1.04445	-0.438833	-1.31225	0.317578	-0.140185	2
chr8	13992486	13992931	0.370819	2.02855	1.04928	0.109846	-0.466305	-0.702868	-0.762817	-0.717586	-0.908918	2
chr8	26832556	26833154	0.29363	1.77451	1.07295	0.571829	-0.245241	-0.586811	-1.05152	-0.687484	-1.14186	2
chr9	99382394	99383024	1.32617	1.43521	0.806678	0.221234	-0.115703	-0.680855	-0.90462	-1.1006	-0.987508	2
chr15	7216994	7217487	0.756838	1.69594	0.934194	-0.106571	-0.393755	-0.373348	-0.190797	-0.595971	-1.72653	2
chr5	105844125	105844772	0.332919	2.01101	0.540263	0.39523	-1.04221	-0.320804	-1.36612	0.0331845	-0.583475	2
chr10	68841781	68842919	0.929066	1.45897	1.11584	0.534742	-0.939939	-0.885149	-0.625827	-0.512648	-1.07506	2
chr12	99468023	99468499	1.25849	1.61085	0.559849	0.508804	-0.881614	-0.690384	-0.738763	-0.563151	-1.06408	2
chr15	34456013	34456684	0.281059	2.04578	0.954222	0.184565	-0.706094	-1.20465	-0.422993	-0.670611	-0.461284	2
chr16	32115061	32115606	1.26386	1.35073	0.961455	0.50054	-0.730151	-0.693356	-0.945196	-0.991007	-0.716871	2
chr19	32645683	32646426	1.58956	1.47993	-0.347796	0.55354	-0.102124	-0.703104	-0.467668	-0.748629	-1.25371	2
chr19	53119196	53119806	1.35337	1.62711	0.447967	0.473663	-0.588802	-0.840783	-0.827935	-0.869364	-0.775231	2
chr2	80356823	80357476	0.685756	1.70158	1.113	0.467484	-0.685127	-0.862659	-0.884227	-0.801692	-0.734111	2
chr3	9499343	9500140	1.69303	1.2014	0.411603	0.588802	-0.695358	-0.507827	-0.988254	-0.903358	-0.80004	2
chr3	95503177	95503448	1.80268	0.960882	0.34491	0.72863	-0.412433	-0.87097	-1.04631	-0.847561	-0.659832	2
chr4	63699592	63700254	0.685135	1.83826	0.882075	0.468131	-0.870327	-0.504859	-0.691063	-0.779122	-1.02823	2
chr6	70811651	70812282	1.66248	1.20432	0.735823	0.267795	-0.738747	-0.517891	-0.798895	-1.09917	-0.715722	2
chr7	88482001	88482714	0.604597	1.90668	1.05146	0.0986506	-0.940009	-0.858078	-0.432104	-0.552878	-0.878316	2
chr2	146416038	146416773	0.0840424	1.81846	0.673553	-0.0321441	-1.16789	0.126735	0.251499	-0.0867283	-1.66753	2
chr7	141549455	141549922	0.0702266	1.02917	-0.295132	0.748316	-0.582055	-1.51164	-1.04002	-0.0259203	1.60706	2
chr11	55120924	55121819	1.71209	1.32775	0.370057	-0.491869	-0.377197	-0.624182	-1.31221	-0.797449	0.193009	2
chr13	56162802	56163343	0.505312	2.05869	0.798143	0.10244	-0.145323	-0.85521	-0.710853	-0.697355	-1.05584	2
chr14	72822039	72822865	1.40766	0.348318	0.773349	1.29862	-1.07996	-0.102564	-0.637187	-0.922512	-1.08573	2
chr14	72938758	72939215	1.1604	1.90892	-0.136487	0.535167	-0.431787	-0.502187	-0.712246	-0.688271	-1.1335	2
chr3	65911194	65911864	0.577055	1.889	0.565437	0.486017	0.207171	-0.822584	-0.950388	-0.888157	-1.06355	2
chr4	141430951	141431612	0.866405	1.06876	0.954982	1.18591	-1.01476	-0.22873	-0.857083	-0.885656	-1.08982	2
chr7	28593395	28593923	0.394388	1.98154	0.991805	-0.222816	-0.0500596	-0.171826	-0.948468	-1.02952	-0.945043	2
chrX	57196255	57196728	-0.0233947	2.1409	0.636491	0.725803	-0.674488	-0.797581	-0.725854	-0.790177	-0.491701	2
chr10	60080985	60081597	0.285398	2.47799	0.0388184	0.077696	-0.299363	-0.703583	-0.712637	-0.593874	-0.570441	2
chr12	44993166	44993794	1.86427	1.19694	0.225453	0.465721	-0.782142	-0.787698	-0.730408	-0.681105	-0.771032	2
chr17	31088747	31089214	1.7759	0.986292	0.56539	0.354302	-0.159285	-1.01891	-0.936413	-1.14394	-0.423335	2
chr2	6584983	6585377	1.49774	1.11575	0.482593	0.879253	-0.534812	-0.907786	-1.02396	-1.07773	-0.431042	2
chr6	136484004	136484671	0.888027	2.08856	-0.15803	0.295184	0.110095	-0.750872	-0.944775	-0.539341	-0.988844	2
chr11	83385388	83385972	1.66515	1.47557	0.301693	-0.0226358	-0.154206	-0.632741	-0.924885	-1.1859	-0.522038	2
chr17	78729284	78729834	0.279849	1.89384	1.20684	0.0463804	-0.537462	-1.00268	-0.89712	-0.874083	-0.115569	2
chr2	24456792	24457223	1.82009	1.46319	0.289116	-0.0685796	-0.70712	-0.671311	-0.741321	-0.689819	-0.694245	2
chr1	55792640	55793262	1.79715	1.27995	0.518807	-0.16924	-0.162278	-0.490058	-0.960263	-0.898187	-0.915882	2
chr13	83041497	83041988	1.4815	1.64379	0.180328	0.420813	-0.515892	-0.743604	-0.996548	-0.723044	-0.747342	2
chr19	6665216	6665808	0.372357	1.68139	1.05797	0.653984	-0.593872	-0.979656	-1.191	-0.14337	-0.857803	2
chr2	94272945	94274155	0.57192	1.82553	0.55464	-0.2653	-0.178782	0.573	-1.54999	-0.648091	-0.882926	2
chr8	70811297	70811790	0.401917	2.16746	0.455251	0.128791	0.223882	-0.891776	-0.738985	-0.867671	-0.878869	2
chr16	44993323	44993749	1.64881	1.44186	0.304793	0.11435	-0.00524775	-0.80663	-0.795204	-0.910993	-0.99174	2
chr13	47228171	47228753	1.72734	0.943413	0.713059	0.279461	0.0886888	-0.941738	-0.930347	-0.860916	-1.01896	2
chr19	46456340	46456721	1.66635	1.2393	0.814927	-0.267643	-0.0373847	-0.956632	-0.840164	-0.9071	-0.711648	2
chr1	51501261	51501746	1.15349	1.14325	0.930396	0.796665	-0.121148	-1.1457	-0.905229	-0.947737	-0.903988	2
chr1	66266519	66267115	1.88752	0.900693	0.649339	0.44147	-0.767381	-0.778976	-0.781875	-0.776248	-0.774543	2
chr1	137922662	137923163	1.57288	1.62939	0.367739	0.102306	-0.729238	-0.594153	-0.768297	-0.76587	-0.81475	2
chr1	152020850	152021247	1.0619	1.50808	0.485145	0.796404	-0.0908223	-0.585523	-0.984361	-1.1607	-1.03012	2
chr1	165709881	165710303	0.706462	2.03075	0.708812	0.139667	-0.626638	-0.364543	-0.640154	-0.906657	-1.04769	2
chr1	171823085	171823698	0.699676	1.71238	0.840148	0.755403	-0.800187	-0.835497	-1.01719	-0.751651	-0.60309	2
chr10	111831040	111831611	1.06867	1.25416	0.766942	1.0587	-0.642844	-0.763365	-1.04116	-0.693845	-1.00726	2
chr12	73633722	73634194	1.32496	1.23457	0.991385	0.54534	-0.567733	-0.894345	-0.905388	-0.908029	-0.820764	2
chr12	85228090	85228958	0.969884	1.36416	0.94284	0.897701	-0.721838	-0.832252	-0.877877	-0.891788	-0.850833	2
chr12	85673832	85674374	1.25541	1.35001	0.918623	0.578525	-0.933944	-0.729956	-0.734213	-0.737997	-0.966464	2
chr12	95738123	95738537	0.803606	1.76566	0.765156	0.62003	-0.50499	-0.978493	-0.761375	-0.773483	-0.936116	2
chr13	47287567	47288210	1.00012	1.85302	0.652699	0.272932	-0.346162	-0.859794	-0.864265	-0.855586	-0.852956	2
chr13	52772989	52773565	0.605602	1.45647	1.42768	0.487375	-0.871326	-0.573306	-0.761061	-0.887253	-0.88419	2
chr13	112416401	112417265	0.63431	1.73544	0.886419	0.706849	-0.439555	-0.911416	-0.834254	-0.903	-0.874791	2
chr19	17272911	17273631	0.473366	1.72462	0.247532	1.05405	-0.813841	-0.405882	-0.134811	-0.580839	-1.56419	2
chr2	5417464	5418110	0.448775	2.10298	-0.52467	0.77249	-0.478316	0.166817	-0.691317	-1.17708	-0.619678	2
chr3	37341973	37342639	0.877784	1.42206	1.19909	0.616331	-0.823683	-0.780258	-0.842808	-0.835383	-0.833133	2
chr4	141271584	141272230	1.28373	1.66083	0.567141	0.367353	-0.642357	-0.552608	-0.830283	-0.851198	-1.0026	2
chr5	34284956	34285694	0.582766	2.31528	-0.376101	0.435528	-0.363094	-0.814693	-0.455703	-0.451021	-0.872964	2
chr6	138095006	138095693	1.21713	1.421	0.767463	0.697158	-0.873871	-0.970606	-0.864179	-0.694143	-0.699958	2
chr9	115434683	115435319	0.988452	1.74809	0.811096	0.413066	-0.761303	-0.800524	-0.802356	-0.7988	-0.797723	2
chrX	48432926	48433261	0.810978	1.78842	0.819408	0.460369	-0.624681	-0.800233	-1.20192	-0.649972	-0.602365	2
chrY	1162954	1163442	1.1835	1.27466	0.670566	0.98991	-1.00606	-0.888616	-0.781095	-0.936075	-0.506797	2
chr3	19318945	19319572	1.61268	1.63791	-0.480387	-0.0119513	0.318441	-0.729145	-0.682196	-0.817787	-0.847567	2
chr16	57353566	57354277	1.01902	1.86855	-0.0235701	0.434821	-1.41982	0.0476979	-0.771048	-0.584011	-0.571631	2
chr12	4208647	4209095	0.824517	1.31925	1.40259	0.0974243	-0.583055	-1.00858	-1.20209	-0.893808	0.0437487	2
chr17	50192496	50192848	0.0548234	2.26632	-0.363236	0.23276	-0.535726	-0.63695	-0.0740897	0.40298	-1.34688	2
chr2	145884550	145885179	1.33584	0.942977	0.467491	0.215646	-0.74075	-1.43445	0.932311	-0.627031	-1.09203	2
chr3	96118084	96118718	1.49637	1.10617	0.96205	0.119686	-0.368286	-0.3134	-0.569835	-1.01673	-1.41602	2
chr5	136478228	136478688	1.5937	1.36778	-0.0344314	0.378833	-0.529036	0.258396	-0.985857	-0.910551	-1.13883	2
chr17	79052151	79053258	1.27343	1.21211	0.292669	0.936769	-1.47994	-0.919391	0.0325594	-0.691384	-0.656813	2
chr12	81992032	81992536	1.75989	1.2887	0.218604	0.209866	-0.02909	-0.8609	-1.19732	-0.761755	-0.627993	2
chr15	64257946	64258331	0.8938	1.09825	0.0619461	1.09825	-1.01251	0.727911	-0.431703	-1.02215	-1.41378	2
chr6	120158994	120159650	1.48793	1.33863	0.630304	0.234765	-0.028567	-0.926554	-1.16484	-0.998568	-0.573092	2
chr10	80570929	80571240	-0.393004	2.08066	0.793041	-0.0279159	0.21155	-0.891565	-1.35823	-0.448454	0.0339135	2
chr10	67647610	67648752	1.94898	0.968756	0.443629	0.348968	-0.728368	-0.367522	-0.869289	-0.859292	-0.885865	2
chr10	87956483	87957061	0.477441	1.72628	0.919522	0.868318	-0.800575	-0.820818	-0.825879	-0.731211	-0.813078	2
chr13	45836610	45836995	0.468151	2.18357	0.638167	0.244078	-0.772969	-0.552384	-0.784304	-0.795638	-0.628673	2
chr16	15914226	15914823	0.578035	1.69344	1.23978	0.405866	-0.753637	-0.816748	-0.912075	-0.729871	-0.704785	2
chr17	79835559	79836269	0.832683	1.66733	1.06738	0.421778	-0.865301	-0.713086	-0.760512	-0.747297	-0.902979	2
chr4	45883130	45883659	0.755172	1.88398	0.669461	0.187381	0.153165	-0.774746	-1.07084	-0.890946	-0.912628	2
chr5	105849691	105850288	0.531444	1.52607	1.30946	0.576572	-0.35999	-0.876257	-0.885283	-0.927703	-0.894309	2
chr7	44753925	44754427	1.05829	0.704361	1.58413	0.592155	-0.352517	-0.921628	-1.11922	-0.999798	-0.545778	2
chr7	75904823	75905650	1.18025	1.61421	0.846074	0.340334	-0.784541	-0.799431	-0.800375	-0.798542	-0.797986	2
chr19	11698268	11698879	1.04435	0.8599	0.60853	0.655337	-1.93361	-0.172627	0.103707	0.0922656	-1.25786	2
chr8	67879353	67879801	0.403512	1.67107	1.14962	0.452733	-0.0828467	-1.11941	-0.982952	-1.04533	-0.446398	2
chr13	112004176	112004535	1.12112	1.93536	-0.25312	0.0621599	-0.581839	0.28504	-0.955359	-0.42224	-1.19112	2
chr19	55683615	55684263	1.34499	1.64257	0.493918	0.0994123	-0.0536534	-0.968319	-1.12467	-0.666135	-0.768106	2
chr3	107630531	107631030	0.614042	1.49552	0.0220626	0.169903	-1.07035	1.33221	-1.25901	-0.632393	-0.671982	2
chr6	129014294	129014976	0.0174476	1.84767	0.959901	0.553449	0.248785	-0.887852	-0.867382	-0.976741	-0.895282	2
chr10	15399970	15400506	1.04645	1.86311	0.861733	-0.111726	-0.720509	-0.740703	-0.729418	-0.735951	-0.732982	2
chr18	56412539	56412981	1.65659	1.48315	0.114828	0.285067	-0.13272	-0.67428	-0.921026	-0.907807	-0.903802	2
chr2	16491259	16491732	1.80012	1.34635	0.0580619	0.387666	-0.725622	-0.711622	-0.343671	-0.875359	-0.935923	2
chr2	157798249	157798755	0.249669	1.97855	0.690762	0.115047	-1.20434	-0.739003	-1.15932	0.342303	-0.273669	2
chr6	137292345	137292887	1.67188	1.23517	0.82537	0.0144632	-0.915742	-0.472515	-0.631762	-0.7122	-1.01466	2
chr2	52539151	52539815	1.43469	1.83311	0.107715	-0.016368	-0.664127	-0.2169	-0.894063	-0.675006	-0.909058	2
chrX	48275211	48275972	0.435804	1.48293	1.14984	0.584668	0.0528167	-1.02882	-1.25668	-1.09598	-0.324588	2
chr11	120988334	120988744	1.5187	1.33029	0.119111	0.178526	-0.905266	0.47028	-0.66784	-0.632931	-1.41087	2
chr18	25330951	25331521	0.701185	2.31019	-0.0587195	0.0622994	-0.108227	-0.753792	-0.862631	-0.583659	-0.706642	2
chr6	42376122	42376653	1.48827	1.82328	-0.0441996	-0.0266174	-1.14277	-0.714206	-0.462718	-0.503848	-0.417193	2
chr1	60857526	60858039	1.70037	1.79046	-0.412307	-0.20276	-0.420068	-0.644124	-0.537495	-0.638725	-0.63535	2
chr10	84480266	84481499	0.878013	1.58155	0.953441	0.674192	-0.705657	-0.852497	-0.789366	-0.909724	-0.82995	2
chr10	87926430	87926908	0.760658	0.950145	0.983189	0.964769	-0.393314	0.336382	-1.31443	-1.21268	-1.07472	2
chr10	95322101	95322771	1.1848	0.902943	1.12726	0.777673	-0.161968	-0.994062	-1.11375	-1.14992	-0.572978	2
chr13	102143538	102144484	0.648941	1.64659	0.585928	0.687427	-1.30326	-1.134	0.275603	-0.67895	-0.728277	2
chr15	77931550	77932081	0.660447	1.86693	0.697137	0.219247	0.22683	-0.652813	-1.09509	-1.05908	-0.863609	2
chr16	32593286	32594093	0.827994	1.30759	1.28941	0.699839	-0.629827	-0.886058	-0.887401	-0.884793	-0.836755	2
chr19	53157004	53157664	1.58206	1.60177	-0.0967935	0.305882	-0.0595048	-0.972864	-0.903215	-0.748489	-0.708843	2
chr2	142698838	142699728	1.90622	1.20705	0.241744	0.231941	-0.35891	-0.74484	-0.920589	-0.931588	-0.631022	2
chr5	62854512	62855018	0.439585	1.64372	0.877284	0.979899	-0.37387	-0.850376	-0.85672	-0.772762	-1.08676	2
chr6	99260854	99261890	1.32292	1.81905	0.23375	-0.120597	-0.305473	-0.24742	-0.479632	-1.01841	-1.20418	2
chr7	29233660	29234127	1.0768	1.66627	0.847956	0.299082	-0.753499	-0.43275	-0.754101	-0.850218	-1.09954	2
chr7	35080677	35081620	0.743185	1.39584	1.15161	0.622069	-0.0852137	-1.06983	-0.920029	-1.14177	-0.695862	2
chr5	45449419	45450358	1.67106	1.07	0.987974	-0.00386711	-0.36216	-0.781686	-1.08091	-0.908915	-0.591491	2
chr13	60649912	60650484	1.46292	1.83663	-0.373281	-0.0310814	0.0239884	-0.967267	-0.885347	-0.363692	-0.702877	2
chr4	107577000	107577901	1.39436	1.81961	0.143224	0.110312	-0.283686	-0.528277	-0.862133	-0.920617	-0.872788	2
chr5	143288513	143289140	1.70481	1.28865	0.506822	-0.0823322	-0.432781	-1.05126	-1.22055	-0.614316	-0.0990379	2
chr15	82218645	82219246	0.00127023	2.13844	0.61511	0.254682	0.251506	-0.394725	-1.01904	-0.823111	-1.02413	2
chr10	3689766	3690358	1.12283	1.99797	-0.224827	0.480561	-0.346434	-0.862102	-0.78115	-0.569319	-0.817525	2
chr13	52041228	52042408	1.3716	1.72014	0.283476	0.0781969	-0.235254	-0.932329	-1.13673	-0.887925	-0.261169	2
chr4	135406006	135406629	0.887887	2.16544	0.281641	-0.139194	-0.756825	-0.130655	-0.922313	-0.586051	-0.799925	2
chr16	93215155	93216196	1.25242	1.54486	0.557628	0.321191	-0.584693	0.0285241	-1.09674	-0.872751	-1.15044	2
chr15	97590649	97591123	0.83575	1.55241	1.17178	0.106779	0.0364546	-0.789931	-1.15852	-0.883789	-0.870928	2
chr12	16588572	16589086	1.18516	1.54474	0.837445	0.198133	-0.105346	-0.695921	-0.817968	-1.09503	-1.05121	2
chr16	24062486	24063315	1.42659	1.75049	-0.0393285	0.290883	-0.411837	-0.411837	-0.972454	-1.13014	-0.502366	2
chr2	125929876	125930339	1.04258	1.66959	0.892702	0.0273267	-0.569786	-0.950456	-0.969988	-0.0675417	-1.07442	2
chr1	177442378	177443294	1.38943	0.578519	0.911435	0.490381	-0.600868	0.576991	-1.30379	-0.717149	-1.32495	2
chr10	126498696	126499128	0.735775	2.2626	-0.564729	0.0717577	0.270543	-0.736449	-0.586194	-0.728983	-0.724317	2
chr12	110686767	110687272	0.122103	2.1283	0.204892	0.586323	-0.78441	0.253279	-1.01954	-0.399576	-1.09137	2
chr15	63497204	63497514	1.72113	1.19188	-0.0894752	0.822666	-0.648104	-0.975027	-0.989208	-0.672921	-0.36094	2
chr16	44761893	44762346	0.905697	0.652133	0.701771	0.165688	-1.28538	-0.0547849	1.22958	-0.716616	-1.59809	2
chr4	43287250	43287778	1.46227	1.24355	0.992205	-0.2882	0.102985	-0.978779	-1.04906	-0.937545	-0.547436	2
chr6	88815280	88815963	0.498806	1.79484	0.727183	0.929194	-0.673909	-0.821563	-0.828459	-0.815073	-0.811016	2
chr8	47191363	47192221	1.64544	1.29632	0.727931	-0.233378	-0.138303	-0.751263	-0.435636	-0.941412	-1.16969	2
chr9	58954318	58954975	1.13533	1.12894	1.04019	0.776703	-0.288978	-1.04185	-1.00212	-1.03211	-0.716103	2
chr6	72989886	72990685	1.37529	1.68317	0.522264	-0.204374	-0.670155	-0.952296	-0.794891	-0.98612	0.0271142	2
chr1	181016310	181017069	1.19914	1.97229	0.101921	-0.117667	0.0772537	-0.766517	-0.910411	-0.864462	-0.691548	2
chr10	22335359	22335856	1.4633	1.77817	-0.0372204	0.137475	-0.268047	-0.773523	-1.04727	-0.876179	-0.376706	2
chr10	21067015	21067683	1.4533	1.0816	-0.302103	0.683152	-1.41051	-0.455352	-0.121547	0.406746	-1.33528	2
chr11	20981539	20982659	1.29186	1.25808	1.01927	0.311804	-1.15864	-0.127084	-0.800534	-0.930216	-0.864548	2
chr11	75154103	75154636	1.28913	1.96489	-0.12608	0.278434	-0.472031	-0.661372	-0.773068	-0.774683	-0.725219	2
chr13	24478453	24479424	0.732957	1.79703	1.19384	-0.17601	-0.256013	-0.814295	-0.84987	-0.784571	-0.843071	2
chr15	59802390	59802904	1.07079	1.8372	0.160061	0.613601	-0.658412	-0.301243	-1.0069	-0.674397	-1.0407	2
chr15	100174844	100175401	0.51453	1.21368	1.49411	0.187412	-0.0803101	-1.09609	-1.35701	-0.967989	0.0916704	2
chr18	56409335	56409696	1.74367	1.44656	0.330675	-0.211721	-0.0539539	-0.732621	-0.662375	-0.883863	-0.976373	2
chr2	77289155	77289635	0.556208	1.66881	0.903335	0.584831	0.126544	-1.07392	-0.889874	-0.82198	-1.05395	2
chr7	140096020	140096839	1.56439	1.26348	0.615225	0.0630698	0.0968669	-1.06364	-1.07056	-1.05712	-0.411718	2
chr1	78709124	78709604	1.85367	0.823357	0.598862	0.617767	-0.654054	-0.641293	-0.909269	-1.00805	-0.680993	2
chr10	19687617	19687961	0.694007	1.98159	0.745873	0.31252	-0.608602	-0.617105	-0.926319	-0.594715	-0.987255	2
chr10	89771684	89772228	1.82267	0.842078	0.496927	0.661854	-0.236604	-0.889665	-0.897645	-0.974789	-0.824824	2
chr11	75141035	75141480	0.878093	2.22133	-0.261304	0.32555	-0.551301	-0.491319	-0.911953	-0.52563	-0.683464	2
chr13	13576278	13577328	0.808518	1.35205	0.970373	1.02685	-0.759964	-0.838427	-0.705361	-0.814255	-1.03979	2
chr13	45640617	45641138	0.842783	1.44829	1.01066	0.840519	-0.672933	-0.887384	-0.873799	-0.882209	-0.825928	2
chr15	62823978	62824544	0.900937	1.95841	0.402298	0.465055	-0.896811	-0.859242	-0.665848	-0.39006	-0.914741	2
chr17	47196799	47197319	0.908675	1.25738	0.95498	1.04948	-0.789185	-1.01158	-0.819425	-0.601128	-0.949205	2
chr19	53762974	53763575	0.727808	2.00907	0.250707	0.648499	-0.480932	-0.919807	-1.09825	-0.467178	-0.669914	2
chr2	14185297	14185852	1.36233	0.550701	0.315284	1.64102	-0.814942	-0.658669	-0.904848	-0.84633	-0.644544	2
chr2	65550551	65550955	1.0681	1.63085	0.971443	0.299368	-0.821186	-0.802285	-0.82763	-0.688447	-0.830208	2
chr3	10292542	10292846	1.21139	1.60141	0.551513	0.2766	-0.0725231	-0.700775	-1.2097	-1.18482	-0.473087	2
chr4	102566414	102566902	0.997929	1.0214	0.772847	1.29482	-0.83397	-1.00347	-1.11256	-0.792544	-0.344451	2
chr6	50008775	50009791	1.42863	1.41465	0.570834	0.616403	-0.772507	-0.808648	-0.848246	-0.798277	-0.802834	2
chr7	33900794	33901308	0.610098	1.62686	1.07042	0.660219	-0.347641	-0.879352	-0.905236	-0.94563	-0.889739	2
chr8	34766439	34766759	1.94419	0.905668	0.529911	0.439237	-0.802914	-0.699177	-0.747972	-0.749893	-0.81905	2
chr4	151841671	151842608	1.41201	1.68836	0.349539	-0.140953	-0.308531	-0.930277	-1.10508	-0.910408	-0.0546553	2
chr5	31905199	31905675	1.37913	1.3885	0.713581	0.264418	-0.1173	-0.659667	-1.09431	-0.630628	-1.24372	2
chr17	29245621	29246092	1.63252	1.72308	-0.353128	0.00350471	-0.810493	-0.357707	-0.903594	-0.148102	-0.786073	2
chr14	65064473	65065136	1.79601	1.24816	0.219848	0.259429	-0.0427156	-0.77711	-1.04869	-0.713625	-0.941311	2
chr1	156533476	156534413	0.496114	1.64784	0.901225	0.734223	-0.741072	-0.165697	-0.472955	-1.13803	-1.26165	2
chr13	37742106	37742759	0.884546	1.0217	-0.164849	1.85452	-0.578136	-0.838094	-0.918987	-0.504965	-0.755731	2
chr15	39963906	39964195	1.85573	0.501675	0.562745	0.607693	0.209513	-0.710943	-1.10668	-0.929576	-0.990158	2
chr17	47802447	47803117	1.45394	1.30795	1.06002	-0.21992	-0.247177	-0.555961	-0.966678	-0.815459	-1.01671	2
chr2	65198591	65199090	0.17351	2.00875	1.0467	0.343958	-0.357017	-0.763401	-0.767811	-0.809927	-0.874755	2
chr5	125375725	125376340	1.13817	1.8909	0.578301	-0.0471225	-0.856201	-0.661304	-0.349907	-0.663786	-1.02905	2
chr7	107668493	107668978	1.50946	1.7638	0.160273	-0.24617	-0.510555	-0.331189	-1.15986	-0.363116	-0.822651	2
chr8	34065205	34065756	0.927559	1.5108	0.0877921	1.18137	-0.126852	-0.505144	-0.884988	-1.08897	-1.10157	2
chr12	99239937	99240407	-0.0542072	2.18228	0.67783	0.389918	-0.168122	-0.67281	-1.07031	-0.935248	-0.349329	2
chr4	95196583	95197035	1.76156	1.27132	0.0888277	0.060938	0.281153	-1.05223	-1.03192	-0.871833	-0.507817	2
chr15	6303659	6304428	0.918674	1.34048	0.118099	1.11704	-1.01644	-0.496148	0.0158562	-0.35739	-1.64016	2
chr19	46858101	46858632	0.505573	1.87863	0.716116	0.467683	-0.121322	-0.976414	-1.26274	-0.913552	-0.293977	2
chr2	155107135	155107793	1.16828	1.70686	-0.0765064	-0.398069	-1.30585	-0.494228	-1.09368	-0.134291	0.62749	2
chr14	47334778	47335436	1.61318	1.29831	0.018313	0.635761	-0.185863	-0.36134	-1.12352	-1.15344	-0.741402	2
chr11	29870122	29870623	1.09232	1.23873	0.994435	0.766588	-0.324664	-1.05235	-0.785293	-1.01122	-0.918547	2
chr14	30648411	30649073	0.957177	1.565	0.99939	0.423587	-1.15853	-0.414189	-0.888096	-0.580432	-0.903906	2
chr14	45667007	45667802	1.3717	1.06394	0.33705	1.24427	-0.916329	-0.921815	-0.853805	-0.543255	-0.781757	2
chr2	65528943	65529745	0.577168	1.88619	1.07	0.269146	-0.758272	-0.76222	-0.760014	-0.761291	-0.76071	2
chr2	79193704	79194274	1.64767	0.442168	0.618496	0.48715	-0.782229	-1.16367	-1.20191	-0.751191	0.703511	2
chr7	68164052	68164574	1.17799	1.86865	0.105663	0.17895	-0.807781	-0.54395	-0.535741	-0.0895725	-1.35421	2
chr7	98531547	98532119	0.455458	1.49513	0.603707	0.211631	-1.06719	1.06496	-0.562206	-0.840413	-1.36107	2
chr10	67710962	67711320	1.68561	1.20678	0.0588055	0.721825	-0.981333	-0.547966	-0.684359	-0.292959	-1.1664	2
chr13	102239927	102240547	0.545764	1.69706	0.288942	1.1365	0.0392425	-0.968773	-0.874926	-0.884143	-0.979666	2
chr1	39785680	39786040	0.492221	1.87327	0.741502	0.468317	0.10342	-0.727843	-1.13421	-0.942976	-0.873704	2
chr11	106663513	106663966	1.29496	1.18109	1.40599	-0.208384	-0.817811	-0.380074	-0.723453	-0.742253	-1.01007	2
chr13	45625788	45626200	1.70433	1.15681	-0.108857	0.964433	-0.878353	-0.771285	-0.648984	-0.813938	-0.604155	2
chr7	84279212	84279747	0.216482	1.98157	0.820078	0.699268	-0.556338	-0.615159	-0.952702	-0.808816	-0.784383	2
chr4	150120282	150120719	-0.166411	2.12289	1.18433	0.0343062	-0.455709	-0.648233	-0.647721	-0.737327	-0.686124	2
chr8	119827629	119828036	1.75217	1.17864	0.25186	-0.211602	0.239759	-0.975155	-1.18232	-1.01218	-0.041171	2
chr1	71728969	71729293	1.49073	1.42548	0.361466	0.666803	-0.805822	-0.940036	-0.832665	-0.608229	-0.757729	2
chr1	162546854	162547529	0.873986	0.957592	0.358531	1.62045	-0.296959	-1.08465	-0.993906	-1.0934	-0.341641	2
chr1	172306116	172306506	0.519405	1.6672	1.11276	0.502971	-0.206292	-0.649581	-0.766782	-0.964424	-1.21526	2
chr10	39258217	39258663	1.29011	0.594679	0.922749	1.29825	-0.591311	-0.866059	-0.951655	-0.858763	-0.837995	2
chr10	67644305	67644826	0.977892	1.29382	0.575982	1.12202	-0.485443	-0.278447	-1.11554	-1.18086	-0.909418	2
chr10	95367571	95368178	0.347681	1.52091	-0.822753	0.637961	-0.316083	-0.699811	1.12197	-0.176686	-1.61318	2
chr13	42295583	42296148	0.80756	0.659019	0.220375	0.428232	-1.37769	-1.69421	0.815535	0.857406	-0.716231	2
chr13	52035684	52036211	0.327539	1.97243	0.716961	0.224446	0.323302	-1.05327	-0.972241	-0.98654	-0.552633	2
chr14	21299600	21300216	0.969261	1.40018	1.05898	0.697816	-0.651476	-0.856815	-0.990212	-0.695972	-0.931765	2
chr14	122644048	122644717	0.424934	1.67902	1.34836	0.39989	-0.773794	-0.830284	-0.930649	-0.648762	-0.668722	2
chr15	67386880	67387376	1.28354	1.71042	0.800296	-0.281823	-0.520959	-0.362226	-0.886915	-0.873238	-0.869094	2
chr17	31020714	31021481	0.938285	1.12243	1.24403	0.841596	-0.482267	-0.854042	-0.984181	-0.969547	-0.856307	2
chr18	55335842	55336387	0.612679	1.43884	1.21506	0.804179	-0.628767	-0.664963	-0.951601	-0.807549	-1.01788	2
chr2	32507032	32507593	1.00265	1.91342	0.150232	0.24152	0.243031	-0.733627	-0.976356	-0.858468	-0.982401	2
chr2	130529195	130529875	1.73213	0.806927	0.748571	0.581876	-0.347632	-1.08828	-1.09025	-0.835284	-0.508049	2
chr5	111139231	111139671	1.74103	1.44258	-0.161071	0.515455	-0.507817	-0.603966	-0.89546	-0.769726	-0.761025	2
chr7	38266823	38267158	1.79183	0.995005	0.6395	0.516529	-0.8124	-0.788649	-0.823893	-0.832321	-0.685598	2
chr9	103241453	103242118	1.61754	1.12881	0.527515	0.200938	0.346898	-1.01329	-1.01582	-0.946507	-0.846081	2
chr19	7066444	7066944	0.0347564	2.32357	0.320824	0.106343	-0.0738767	-0.834587	-1.1084	-0.744616	-0.0240169	2
chr6	129001261	129001990	-0.0768192	2.04844	0.64415	0.575013	0.257976	-0.875923	-0.80134	-0.825017	-0.946481	2
chr10	17022079	17022669	-0.260963	2.03185	0.270206	0.0776359	-1.26396	0.394708	0.0991619	0.0508738	-1.39951	2
chr8	68128107	68128610	-0.0129674	2.1733	0.862901	0.219313	-0.557977	-0.670718	-0.935858	-0.903565	-0.174431	2
chr16	49999584	50000180	1.57047	1.56399	0.504343	-0.242447	-0.453665	-0.191839	-0.944066	-0.967907	-0.838876	2
chr19	29463555	29464417	1.22255	1.43581	0.666349	0.0688642	-1.18332	-1.07811	-1.12497	0.285315	-0.292493	2
chr2	27354638	27355172	1.19039	1.92497	0.234198	-0.227399	0.172565	-0.892693	-0.918701	-0.736641	-0.746695	2
chr6	72954890	72955230	0.598506	2.25492	0.349447	-0.0564087	-0.86095	-0.256708	-0.288736	-0.752913	-0.987153	2
chr6	84583245	84583861	1.01474	0.830966	1.06042	1.05786	-0.607118	-0.146025	-0.705767	-1.18001	-1.32506	2
chr8	122702235	122702812	-0.571834	2.35698	0.616461	0.249233	-0.225161	-0.597009	-0.493769	-0.409006	-0.925897	2
chr10	93564494	93565171	1.32124	1.34061	0.0579157	1.16291	-0.918443	-0.913535	-0.659114	-0.594281	-0.797302	2
chr7	111226039	111227060	0.571608	1.93238	0.748497	0.0148794	-0.200825	-1.23942	-1.25689	-0.458118	-0.112104	2
chr5	103472662	103473220	0.641879	2.09672	0.25742	0.278884	-0.567309	-1.3305	-0.719948	-0.661277	0.00413398	2
chr1	192081014	192081424	1.59989	1.05096	0.9114	0.47016	-0.737028	-0.819601	-0.866586	-0.696323	-0.912873	2
chr12	99297730	99298182	0.496377	1.47984	1.09399	0.716801	-0.446383	-0.874674	-1.34584	-1.03447	-0.0856485	2
chr12	102495433	102496122	1.43394	1.15277	0.84466	0.499864	-0.269515	-0.524007	-1.12714	-0.9255	-1.08507	2
chr13	112466570	112467011	1.29641	1.51888	0.605738	0.504368	-0.427823	-0.630426	-1.16803	-0.812483	-0.88664	2
chr14	51253438	51254932	1.08649	1.48088	1.0438	0.461349	-0.745963	-0.819199	-0.836685	-0.812931	-0.857742	2
chr4	45789105	45789621	0.730848	1.25775	1.59524	0.36925	-0.631361	-0.850997	-0.965025	-0.665798	-0.839901	2
chr4	133092416	133092928	1.19037	1.67145	0.659655	-0.146922	-0.168841	-0.946913	-1.16781	-1.01903	-0.0719658	2
chr5	38508769	38509253	0.360806	0.693429	0.656297	-0.179444	-0.254755	-1.35356	-1.41841	-0.226514	1.72215	2
chr4	142053949	142054442	0.0518413	1.91178	0.265341	1.00599	-0.338516	-1.03764	-1.01566	-1.0054	0.162255	2
chr10	59741307	59741992	0.148207	1.95773	0.785713	0.706485	-0.349234	-0.51052	-1.02013	-1.11351	-0.604746	2
chr5	105616646	105616999	0.113944	2.47263	0.269	0.0936562	-0.469086	-0.615447	-0.514492	-0.583084	-0.767122	2
chr14	64970420	64971035	1.83775	1.23897	-0.009947	0.518386	-0.421606	-1.00791	-0.819323	-0.842805	-0.493518	2
chr3	55666944	55667548	1.29689	1.72566	0.326382	0.242337	-0.0329443	-0.875597	-0.883037	-0.836743	-0.962948	2
chr1	86194022	86194414	0.769087	1.33893	1.11086	0.883125	-0.447322	-0.971207	-1.07108	-0.881704	-0.73069	2
chr10	68732195	68732819	1.24825	1.42881	1.0269	0.210762	-1.01649	-0.765793	-1.03871	-0.595308	-0.498434	2
chr11	117726951	117727622	1.38319	1.11875	0.539466	0.262867	-0.331722	-1.13621	-1.53463	-0.731123	0.429415	2
chr13	104044302	104044694	0.756638	1.62589	0.611636	1.04014	-0.702565	-0.836089	-0.741207	-1.03045	-0.72399	2
chr17	73394831	73395515	1.35643	1.46327	0.58664	0.564284	-0.452502	-1.03807	-0.747864	-0.951221	-0.780969	2
chr19	21383798	21384401	0.197988	2.12488	0.785922	0.236147	-0.945939	-0.408884	-1.03356	-0.174559	-0.781996	2
chr2	71559783	71560248	0.531282	2.24754	0.211277	0.299257	-0.24954	-0.448142	-0.722648	-0.925347	-0.943676	2
chr3	35809396	35809975	0.478378	1.51608	1.16853	0.385235	-1.20043	-0.94404	0.326772	-0.759487	-0.971042	2
chr3	59098487	59098977	1.17968	1.61065	0.353291	0.823139	-0.63359	-0.826978	-0.696723	-0.949258	-0.860207	2
chr4	12006650	12007095	1.42933	1.0816	0.48687	1.06016	-0.493068	-0.846731	-0.859978	-0.92081	-0.937369	2
chr5	44211707	44212379	1.53025	1.34372	0.458948	0.608991	-0.46587	-0.881468	-0.735697	-0.865094	-0.993778	2
chr5	96878820	96879546	1.08748	0.884726	1.0521	1.17943	-0.848677	-0.809021	-0.832542	-0.837013	-0.876475	2
chr9	32672164	32672835	0.502125	1.95261	0.918478	0.258147	-0.30816	-0.773309	-1.12507	-0.872302	-0.55252	2
chr9	61885903	61886583	1.47076	1.56351	0.525233	0.192639	-0.297266	-0.795936	-0.863609	-0.898222	-0.897112	2
chr9	120771984	120772507	0.415192	1.91946	0.691056	0.752454	-0.752454	-0.920978	-1.04592	-0.405531	-0.653272	2
chr12	85574659	85575338	1.17702	1.37243	0.583816	0.678419	-1.15031	0.033516	-0.568738	-0.958524	-1.16763	2
chr14	52445756	52446341	1.57882	1.14137	0.191666	0.799137	-0.0899143	-1.09493	-1.11661	-0.907314	-0.502228	2
chr6	42339006	42339917	0.790511	0.8897	-0.0169715	0.92456	-0.920894	-0.794763	1.28679	-0.717237	-1.44169	2
chr7	113556174	113556598	0.949336	1.70907	0.817787	0.155978	-1.13697	0.0621203	-0.853548	-0.787774	-0.915997	2
chr8	68889094	68889394	1.83499	0.700947	0.690063	0.395668	0.0515496	-0.810508	-1.09839	-1.08986	-0.674461	2
chr1	93013366	93013816	0.228995	2.09077	0.65205	0.440934	-0.0203937	-0.869385	-0.898193	-1.00437	-0.620408	2
chr2	59889388	59890301	1.77994	1.48796	0.204734	0.0412442	-0.424097	-0.742408	-0.782457	-0.725729	-0.839184	2
chr7	35335049	35335656	0.813184	1.44032	1.41441	0.0961892	-0.199947	-0.746808	-0.870251	-0.930054	-1.01704	2
chr18	56427618	56428157	1.23831	1.92828	0.369438	0.070207	-0.724083	-0.654995	-0.749705	-0.746503	-0.730946	2
chr11	79292869	79293427	0.684665	1.78655	0.855471	0.274361	-0.588484	-0.681313	-1.53163	-0.567598	-0.232021	2
chr13	102127890	102128485	1.50135	1.55697	0.44563	0.333937	-0.59155	-0.843753	-0.880165	-0.851348	-0.671076	2
chr18	35745610	35746185	0.199031	1.90968	0.679885	0.899417	-0.478695	-0.637312	-0.958371	-1.11228	-0.501355	2
chr4	55817130	55817595	0.854817	1.65846	0.625767	0.834491	-0.358693	-0.866547	-0.984258	-0.997303	-0.766736	2
chr5	146818877	146819781	0.953339	1.6549	0.932901	0.18169	-0.0804146	-0.916377	-1.05447	-1.05251	-0.619056	2
chr7	98803165	98803585	1.1942	1.78607	0.456451	0.355336	-0.780058	-0.577828	-0.746254	-0.593544	-1.09437	2
chr7	99957319	99957882	0.831602	1.18568	1.25971	0.812557	-0.428855	-0.94307	-1.09784	-0.99028	-0.629498	2
chr8	68914432	68915150	1.79049	0.856742	0.560712	0.599548	-0.144323	-0.91678	-0.961427	-0.953999	-0.830966	2
chr9	42146439	42146968	0.38617	1.69597	0.552517	1.19471	-0.407066	-0.539354	-0.862177	-0.999154	-1.02161	2
chr16	58690109	58690963	1.62886	1.74872	0.0156225	-0.104837	-0.668443	-0.515177	-0.470104	-0.752904	-0.88174	2
chr10	62546884	62547266	1.16168	1.26073	-0.549357	0.821576	-1.61788	0.501633	-0.0970542	-0.50772	-0.97361	2
chr10	84286002	84286603	1.70905	1.17509	0.680435	-0.106757	0.112321	-0.761937	-0.922714	-0.972796	-0.912697	2
chr10	122753431	122754426	1.24423	1.18032	0.332913	1.04172	-0.581996	-1.06904	-1.39665	-0.103572	-0.647921	2
chr16	50551981	50552569	1.06614	1.90381	0.0252586	-0.147453	-0.849296	-0.779431	0.376002	-0.31059	-1.28445	2
chr16	91785676	91786046	1.70231	1.40194	0.481577	0.059954	-0.575271	-0.636663	-1.15519	-0.558782	-0.719871	2
chr4	32160768	32161406	1.09626	1.87084	0.340113	0.209591	0.0235695	-0.828005	-0.911363	-0.902808	-0.898201	2
chr5	36465620	36466199	1.32165	1.07017	1.34384	-0.456729	-0.416973	-0.781709	-1.32535	-0.742878	-0.0120192	2
chr8	91376798	91377445	1.37162	1.73285	0.326735	0.0296973	-0.0505438	-0.596184	-0.917732	-1.01811	-0.878341	2
chr12	69532448	69532884	1.38165	1.87406	-0.0847463	0.0020566	-0.243672	-0.21144	-0.939053	-0.932351	-0.846505	2
chr13	74272396	74272889	-0.251146	2.28984	0.866184	-0.49123	-0.378272	-0.653201	-1.03305	-0.219747	-0.129381	2
chr15	100126605	100127148	1.50581	1.10238	1.1138	0.207744	-0.636648	-0.642039	-0.965262	-1.02089	-0.664895	2
chr9	72465716	72466196	1.00903	2.08387	0.487097	-0.23871	-0.437419	-0.899355	-0.630322	-0.645806	-0.728387	2
chr17	70968832	70969326	0.0224379	1.88193	0.644305	0.711788	-0.470828	0.0766794	-0.570398	-0.731085	-1.56483	2
chr2	102057107	102057876	0.764484	1.77279	-0.0181671	0.86865	0.305375	-0.834386	-0.984462	-0.9745	-0.899787	2
chr14	20765483	20766139	1.30286	1.59692	-0.102038	0.839031	-0.82242	-0.183906	-0.995739	-0.807909	-0.826801	2
chr1	156710636	156711553	0.981693	1.40883	0.606584	1.1037	-1.07193	-0.778296	-0.675242	-0.704686	-0.870661	2
chr10	66931503	66931854	1.0269	0.392199	0.798353	0.586134	-1.0498	1.26937	-0.94358	-1.18932	-0.890253	2
chr10	67702579	67704099	1.42627	1.27985	0.831371	0.491763	-0.698901	-0.57111	-0.842433	-0.829368	-1.08745	2
chr10	78295007	78295414	0.803529	1.49572	0.990206	0.698425	-0.668315	-0.987548	-1.16285	-0.893817	-0.275353	2
chr12	85462333	85462940	1.2661	1.45047	0.625819	0.741374	-0.878689	-0.831091	-0.708368	-0.83912	-0.826503	2
chr12	99480291	99480864	0.697012	1.48181	0.789619	1.07747	-0.388616	-1.00295	-0.847818	-0.788243	-1.01829	2
chr13	52725973	52727108	0.781571	1.49749	1.1666	0.475445	-0.21025	-0.874336	-1.06631	-1.03867	-0.731539	2
chr15	6080890	6081970	0.621248	1.50287	1.06099	0.807338	-0.561591	-0.703998	-0.654102	-1.34536	-0.727392	2
chr18	60791996	60792375	0.347274	1.83738	0.794596	0.677075	-0.339227	-0.270536	-0.740203	-1.24753	-1.05883	2
chr19	8763218	8763807	0.418822	1.73083	0.919427	0.291287	-0.80174	0.376186	-0.578834	-1.22249	-1.13348	2
chr3	96138961	96139403	0.502597	1.74887	0.746442	0.980768	-0.829792	-0.820704	-0.79474	-0.754063	-0.779378	2
chr6	142916388	142917032	0.890378	1.82744	0.785451	0.379559	-0.690057	-0.868649	-0.550478	-0.884158	-0.889489	2
chr7	35139800	35140427	0.492029	1.86231	1.00224	0.487167	-0.594036	-0.613608	-0.904271	-0.841908	-0.889926	2
chrX	160768268	160768836	0.753096	1.33888	0.843651	1.15496	-1.06787	-0.831436	-0.541626	-0.591484	-1.05818	2
chrX	151061869	151062229	0.58394	2.33212	0.336202	-0.0418955	-0.658901	-0.462062	-0.695776	-0.660979	-0.732651	2
chr11	86629354	86629851	1.11747	0.0978731	0.428562	1.17949	-1.83176	0.45774	-0.144913	-0.048019	-1.25645	2
chr15	59495216	59495657	1.18344	1.09536	1.03319	0.784511	-0.624217	-0.781999	-1.13477	-0.447597	-1.10792	2
chr17	27938203	27938748	1.33332	1.28126	1.30858	-0.255936	-0.993988	-0.523644	-0.715632	-0.729292	-0.704662	2
chr18	4923853	4924420	0.926826	1.51673	1.00166	0.570653	-0.373065	-0.831951	-0.7985	-0.91172	-1.10064	2
chr4	101159339	101159776	1.14682	1.45073	0.205696	1.10649	-0.515901	-0.634209	-1.00729	-1.09435	-0.657977	2
chr5	64296361	64297498	1.0173	1.53483	0.934533	0.502516	-0.835092	-0.78591	-0.348066	-0.951365	-1.06875	2
chr5	135463269	135463755	1.52671	1.55585	0.267321	0.282668	-0.283622	-0.576782	-1.20628	-0.744562	-0.821298	2
chr6	99295300	99295928	0.105306	2.20592	0.781074	0.346346	-0.667305	-0.549637	-0.733056	-0.745036	-0.74361	2
chr7	80439520	80440172	1.01644	1.8977	0.343974	0.33748	-0.334341	-0.462601	-1.11364	-1.11429	-0.570729	2
chr9	40263792	40264341	0.284703	2.0286	0.789608	0.576346	-0.517018	-0.741023	-0.944736	-0.581474	-0.895001	2
chr4	130921153	130921687	0.145652	1.74083	1.29721	0.237311	-0.0573904	-0.836687	-1.13558	-1.04811	-0.343231	2
chr7	27506876	27507473	0.0853598	2.25237	0.409346	0.485797	-0.079912	-0.654563	-0.821772	-0.850236	-0.826392	2
chr10	78366738	78367289	0.0586651	1.9695	0.780049	0.224288	-0.047035	-0.855345	-1.38307	-0.889807	0.142762	2
chr13	8994992	8996455	1.28277	0.986709	0.929258	0.675969	-0.940217	0.0543202	-1.32359	-0.965126	-0.700095	2
chr6	3487251	3487910	0.808284	1.47335	0.94709	0.721212	-0.199789	-0.83152	-0.823322	-0.769767	-1.32554	2
chr18	36304210	36304669	0.816203	1.99554	0.420081	0.0234844	-0.135629	-0.761634	-1.20098	-1.06039	-0.096682	2
chr15	101379161	101379667	0.673075	1.3832	1.4472	0.132939	-0.701928	-0.823408	-1.35661	-0.713342	-0.0411274	2
chr5	30871740	30872195	1.38171	0.475028	1.46351	0.303074	-0.00398495	-1.00893	-1.27103	-0.894457	-0.444922	2
chr5	143487057	143487613	1.91768	1.15785	0.533662	0.0289219	-0.593425	-0.636753	-0.824402	-0.842754	-0.740785	2
chr7	134668851	134669436	1.84831	1.37217	0.12516	-0.00306202	-0.089947	-0.876887	-0.880715	-0.834019	-0.661015	2
chr1	40415437	40415968	0.809948	1.54233	1.05288	0.574722	-0.306172	-0.73258	-0.924725	-0.945508	-1.0709	2
chr1	54896368	54897130	1.84382	1.09971	0.664809	-0.080596	-0.508215	-0.204483	-0.937916	-0.959778	-0.917355	2
chr11	54474123	54474699	1.32759	1.23847	0.686755	0.602428	-0.366615	-0.497179	-1.51941	-0.95451	-0.517542	2
chr13	23716090	23716987	0.902011	1.44679	1.18202	0.428808	-0.282662	-0.730994	-0.998129	-1.02159	-0.926256	2
chr13	110601405	110602440	1.14043	1.0461	0.653039	0.905932	-1.56782	-0.701162	-0.864171	0.180626	-0.792975	2
chr15	62224082	62224645	0.368996	1.56787	-0.0866755	-0.390457	-0.62298	0.80029	-1.06178	0.921552	-1.49682	2
chr2	126073510	126074163	0.523263	1.58063	1.13118	0.789434	-0.775237	-0.746187	-0.815387	-0.646048	-1.04164	2
chr3	20004491	20005041	1.06248	1.52613	0.954979	0.367356	-1.02076	-1.1862	-0.654383	-0.341684	-0.707919	2
chr3	62495882	62496315	0.453325	1.81086	0.959226	0.664297	-0.65492	-0.74792	-0.834892	-0.593351	-1.05663	2
chr5	72793528	72794076	1.49027	1.02552	1.01993	0.304468	-0.247511	-0.436487	-1.11925	-1.10602	-0.930923	2
chr6	50059754	50060463	1.05689	1.93102	0.45468	0.252548	-0.616502	-0.733277	-0.758021	-0.537287	-1.05005	2
chr8	122665247	122665815	0.0761678	2.25781	0.703776	0.0699641	-0.103051	-0.491472	-0.753751	-0.760988	-0.998453	2
chr9	115458003	115458690	1.34374	1.62544	0.556826	0.378886	-0.587033	-0.801357	-0.848542	-0.813397	-0.854562	2
chrY	1165456	1165932	1.60654	1.09232	0.292282	0.87644	-0.61933	-0.822269	-1.21966	-0.823886	-0.382432	2
chr10	80509499	80510109	0.0873496	1.78426	-0.0206958	0.275601	-1.57509	0.702479	0.453246	-0.635163	-1.07198	2
chr8	82991952	82992599	0.573141	1.53416	1.05618	0.64596	0.0718916	-0.954286	-1.06735	-0.910622	-0.949085	2
chr15	80785644	80786086	0.450031	1.79242	1.09699	0.199251	-0.0630904	-1.04798	-1.09689	-0.939933	-0.390795	2
chr9	85331511	85331970	1.15191	1.93964	0.443365	-0.0197719	-0.322918	-0.870851	-0.830573	-0.903772	-0.587033	2
chr13	112325027	112325465	1.611	1.34141	-0.133468	0.780105	-1.01152	-0.75882	-0.822578	-0.189074	-0.817047	2
chr17	79569558	79570125	1.31802	1.61341	0.507408	0.392645	-0.748114	-0.83459	-1.05603	-0.308863	-0.883889	2
chr18	79035946	79036345	0.0180136	2.35189	0.357933	0.2203	-0.0544763	-0.362558	-0.742151	-0.838641	-0.950314	2
chr2	79428349	79429045	1.22547	1.40566	0.585525	0.736126	-0.455436	-0.890016	-0.474426	-0.803453	-1.32945	2
chr5	104978932	104979638	0.507746	1.73933	1.14972	0.485449	-0.470185	-0.845047	-0.929596	-0.917475	-0.719943	2
chr6	123175420	123175987	1.28533	1.23001	0.851543	0.650936	-0.273249	-1.07205	-1.02656	-0.987004	-0.65895	2
chr9	22962303	22962755	1.16041	0.471038	1.69329	0.14147	-0.287088	-1.4311	-1.06537	-0.189877	-0.492773	2
chr10	67760403	67760935	-0.218506	2.31682	0.0469204	0.140905	-0.854037	-0.669957	-1.14474	0.210259	0.172341	2
chr1	192745091	192746045	1.49848	0.964897	0.27381	1.03468	-1.36706	-0.824503	-0.882821	-0.579769	-0.117715	2
chr2	155373166	155373820	0.513296	1.93893	-0.83718	-0.200665	-0.350972	-0.613552	-1.40129	0.875776	0.0756629	2
chr16	45018714	45019563	0.690409	0.811928	0.312985	1.19936	-1.74283	-0.0739705	-0.346555	0.523618	-1.37494	2
chr3	57696167	57696724	1.54721	1.39998	0.718879	0.21853	-0.884204	-0.647331	-0.80221	-0.643687	-0.907162	2
chr7	66124460	66125136	1.77973	1.24341	0.332894	-0.111191	-0.38788	-0.0534961	-0.466093	-0.993875	-1.3435	2
chr1	131993073	131993594	0.416189	2.0401	0.157116	-0.415545	0.00852318	0.288823	0.0678638	-1.06395	-1.49911	2
chr3	68662152	68662746	0.757806	1.35772	0.819407	0.833057	-1.56765	-0.83298	-0.335969	-0.0570124	-0.974383	2
chr1	60615582	60616309	1.28005	1.69803	0.646366	-0.16453	-0.138551	-0.411788	-0.978209	-0.85945	-1.07192	2
chr16	22445860	22446318	0.794796	1.86562	-0.196922	0.161958	-1.31951	-0.890251	-0.890833	-0.19983	0.674975	2
chr17	27642523	27643517	0.68679	1.86933	0.658284	0.45589	-0.337536	-0.465814	-1.3248	-1.01361	-0.528528	2
chr18	46452059	46452612	1.17645	1.54913	0.606824	0.566846	-0.561124	-0.385175	-1.05486	-0.675863	-1.22223	2
chr2	102189363	102190106	0.840436	1.23155	0.799013	1.23847	-0.480131	-1.00311	-1.07803	-0.834718	-0.713485	2
chr5	54098002	54098696	1.81147	1.06304	0.893422	-0.458862	-0.971399	-0.201857	-0.501819	-0.88254	-0.75146	2
chr5	73286522	73287134	0.529091	1.91763	0.864255	0.517285	-1.00768	-0.707277	-0.600366	-0.818342	-0.694596	2
chr7	99865119	99865757	1.26785	0.455535	1.68134	0.296894	-1.33857	-0.667055	-0.347863	-0.716113	-0.632014	2
chr7	130631488	130632063	1.4102	1.69287	0.550524	0.0413899	-0.533917	-0.608077	-0.758107	-0.883608	-0.911275	2
chr18	67699354	67700038	0.708139	1.28124	0.606665	0.784749	-1.46616	0.39828	-0.110486	-0.848928	-1.3535	2
chr12	73889563	73890200	1.09162	2.14248	0.0121801	-0.0797397	-0.481889	-0.648338	-0.867268	-0.335935	-0.833109	2
chr2	119242220	119242835	0.879506	1.71183	0.342629	0.758371	-0.55723	-0.0030483	-1.14349	-0.92992	-1.05865	2
chr1	180366347	180366772	0.328301	1.38266	0.376838	-0.0783175	-0.746139	1.5809	-1.16835	-0.897012	-0.778886	2
chr10	68759170	68759680	1.1392	1.02758	1.36091	0.225236	-1.43094	-0.700445	-0.674543	-0.0849689	-0.862023	2
chr16	77475992	77476541	0.497028	1.52432	1.46565	0.409921	-0.801484	-0.941864	-0.851157	-0.576517	-0.725895	2
chr3	115991959	115992431	-0.229161	1.36069	-0.174714	0.359954	-1.50213	-0.252028	-0.527529	1.68083	-0.715915	2
chr6	54179808	54180507	1.63212	1.65298	0.0563716	0.10699	-0.42122	-0.55337	-0.909245	-0.947885	-0.616739	2
chr6	86418585	86419121	1.71677	1.15654	0.334649	0.427352	-0.406974	-0.697123	-1.4235	-0.807885	-0.299824	2
chr12	99415969	99416506	-0.0570008	2.0196	1.02317	0.434443	-0.233018	-0.579035	-0.745022	-0.963665	-0.899476	2
chr14	25613986	25614343	0.485673	1.84162	0.953425	0.3975	-0.245883	-0.397858	-0.947332	-0.968479	-1.11866	2
chr17	28513646	28514198	-0.0490645	2.1276	0.629804	0.709134	-0.539086	-0.797435	-0.934683	-0.812177	-0.334091	2
chr2	121855380	121855903	0.739253	2.16949	0.314505	0.0404311	-0.115565	-0.5157	-1.02028	-0.690987	-0.921156	2
chr19	11355607	11356130	1.39147	1.22268	0.321723	0.665205	-1.4368	-0.558334	-0.0517443	-0.310037	-1.24416	2
chr2	163241799	163242317	0.125051	1.95626	0.519835	0.938922	-0.0992931	-0.785101	-0.747398	-0.95367	-0.954605	2
chr11	115742739	115743483	0.336145	1.79937	1.12893	0.337319	-0.311984	-0.567713	-1.22594	-1.07917	-0.416953	2
chr12	35711438	35712247	1.13962	1.30398	0.666036	0.911194	-0.450392	-0.559327	-0.922161	-0.745221	-1.34373	2
chr12	79525422	79526059	0.893244	2.04056	0.249788	-0.251889	-0.539808	-1.09347	-0.91643	-0.697218	0.315225	2
chr13	52533647	52534111	0.996384	1.87759	0.513504	0.13076	-0.056797	-0.761885	-1.16497	-0.970741	-0.563837	2
chr2	71627232	71627941	1.55917	1.0227	0.822886	0.644481	-0.854662	-0.695525	-0.954213	-1.0097	-0.535138	2
chr7	110910405	110910913	-0.244892	2.09851	0.756844	0.472915	0.193342	-0.724397	-0.915412	-0.817727	-0.819179	2
chr4	34526670	34527267	0.760042	1.96599	0.495615	0.289914	-0.0678127	-0.689335	-0.989914	-1.20714	-0.557358	2
chr5	33005320	33005856	1.50505	1.32332	0.804356	0.153892	-0.203935	-0.860325	-0.841136	-1.10527	-0.775948	2
chr14	61493707	61494317	0.818108	1.74958	0.697524	0.152973	-0.561444	-0.102875	-0.33181	-0.769059	-1.65299	2
chr8	122952932	122953464	1.2682	1.17803	0.105276	1.19836	-0.337425	-0.353315	-0.8799	-1.38062	-0.798602	2
chr8	115529662	115530530	1.51735	1.16033	0.407648	0.187179	-0.663778	-0.0305286	0.135835	-1.41646	-1.29758	2
chr1	34801668	34802549	1.53308	1.31211	0.805863	-0.0520355	-0.0483252	-0.931165	-1.09875	-0.906842	-0.613936	2
chr14	102924591	102925130	1.17716	1.84294	0.567438	-0.0648625	-0.34502	-0.540646	-0.570236	-0.934925	-1.13185	2
chr17	80083180	80083881	1.32835	1.44604	-0.406898	1.01839	-0.651402	-0.914609	-1.21705	-0.206414	-0.396407	2
chr14	77871251	77871816	1.55517	1.18097	0.944949	0.0624098	-0.688781	-0.37535	-0.476819	-0.997198	-1.20535	2
chr9	63108857	63109810	1.09468	1.80509	0.879008	-0.280156	-0.873395	-0.94288	-0.721972	-0.650364	-0.310016	2
chr5	105626061	105626557	1.02491	1.76084	0.284697	-0.0680705	-1.29634	-0.299253	0.329221	-0.433254	-1.30276	2
chr13	37714824	37715287	1.0414	1.69118	0.594612	0.182877	-0.200084	-0.165031	-1.4965	-0.786035	-0.862418	2
chr16	91899535	91899988	0.360645	1.72595	0.918412	0.469066	-0.031277	-0.0899048	-1.29458	-0.919126	-1.13918	2
chr4	48108624	48109226	0.150551	2.2353	0.516735	0.311171	0.00613991	-0.718124	-0.832326	-0.921109	-0.748332	2
chr7	98584426	98584873	1.04299	0.644051	1.6329	0.423258	-0.43651	-0.109285	-1.17324	-0.901872	-1.12229	2
chr1	64308448	64308796	1.14544	2.02102	-0.193094	-0.149112	-0.375385	-0.586611	-1.28973	-0.626542	0.0540122	2
chr18	32359281	32359669	0.993328	1.64422	0.95625	-0.0617567	-0.705307	-0.0452366	-0.643999	-0.758171	-1.37933	2
chr3	105839725	105840293	0.587399	1.75598	0.716099	0.708287	-0.109146	-1.11326	-0.972221	-1.03472	-0.538422	2
chr10	37156075	37156773	0.353259	1.82335	0.459322	1.10641	-0.432013	-0.960797	-1.11173	-0.661985	-0.575809	2
chr12	69574221	69574859	1.19742	1.06353	1.30386	0.527995	-1.06378	-0.779692	-0.814183	-0.827164	-0.60798	2
chr18	20886391	20887044	1.58259	0.479974	1.18433	0.674292	-0.315062	-0.701476	-0.933917	-0.951313	-1.01942	2
chr6	135192045	135192288	0.603052	1.64507	0.821756	0.948434	-0.683612	-0.834338	-1.09319	-0.761436	-0.645741	2
chr11	53275350	53275766	0.8236	1.80965	0.463696	0.597069	-0.16601	-0.569693	-1.3567	-0.796224	-0.805387	2
chr12	73765100	73765567	0.123455	1.95724	1.07441	0.349013	-0.333074	-0.449913	-1.15185	-0.841031	-0.728252	2
chr10	56736981	56737633	0.25341	1.95403	0.608484	0.238211	-0.486388	0.448265	-0.625677	-1.14645	-1.24388	2
chr16	64934784	64935507	-0.347956	1.85547	-0.270681	0.177252	-1.2543	-0.621256	-0.152804	1.34642	-0.732148	2
chr2	122570235	122570973	1.34311	1.41768	0.432268	0.767055	-0.750881	-1.24235	-0.581428	-0.747311	-0.638142	2
chr4	117124550	117125205	1.53916	0.689486	0.697024	0.637076	-0.704293	-0.921019	-1.50407	-0.747459	0.314096	2
chr4	133690173	133690818	0.505094	0.982247	1.38251	-1.37401	-1.69031	-0.183204	0.270465	-0.021313	0.128525	2
chr8	122979802	122980453	1.59219	0.966207	0.652069	0.53038	-0.530589	-0.219792	-1.4682	-1.0618	-0.460456	2
chr12	32709183	32709894	0.0575591	1.20459	0.468547	-0.0391729	-2.27236	-0.244421	-0.0666703	1.03715	-0.145234	2
chr13	98872368	98872882	1.86763	1.30337	0.331739	0.013341	-0.448711	-0.980447	-0.673126	-0.497311	-0.916481	2
chr10	13300078	13300762	0.548526	1.50535	0.871212	0.659446	-0.994044	0.356559	-0.618098	-1.28663	-1.04233	2
chr4	135300259	135300846	0.193587	1.78917	0.659583	0.350924	-1.41264	0.676242	-0.723598	-0.60652	-0.926748	2
chr14	27042270	27042781	0.681886	2.04725	0.603069	-0.00597098	-0.326812	-0.798121	-0.611826	-0.247597	-1.34188	2
chr17	79781738	79782321	1.03392	1.16074	0.470203	0.419385	-1.33945	0.114702	-0.162772	0.129768	-1.8265	2
chr11	119948474	119948905	1.06459	1.25864	1.00004	0.569593	-1.00214	-0.514547	-0.148645	-0.808914	-1.41861	2
chr13	51136297	51136877	1.64854	1.10943	0.71776	0.371432	-0.360848	-1.11218	-0.967018	-0.473243	-0.933871	2
chr18	60874988	60875433	0.305499	2.41583	-0.124329	-0.141382	-0.762898	-0.811114	-0.751726	-0.39775	0.267867	2
chr13	5824113	5824577	-0.0305263	1.98629	0.68379	0.432468	-0.909685	-0.344601	-0.871284	0.316017	-1.26247	2
chr14	30607625	30608089	0.458248	1.63454	0.981482	0.19496	-0.919684	0.0208018	-1.41999	0.158367	-1.10872	2
chr13	101905637	101906150	0.931755	1.26639	0.295119	0.186938	-0.632579	0.781681	-0.130034	-0.743452	-1.95582	2
chr14	45036547	45037040	0.510343	2.13931	0.55558	0.214126	-0.136645	-0.565265	-0.904615	-0.972244	-0.840592	2
chr3	21955600	21956111	1.62875	1.46227	0.284486	0.0543138	-0.300394	-0.218579	-1.12606	-1.14367	-0.641122	2
chr9	64785848	64786279	1.36074	1.39405	-0.0056432	0.547572	-0.316656	0.309739	-0.884071	-1.0733	-1.33243	2
chr12	17774821	17775167	1.76739	1.45074	0.247566	-0.180753	-0.0764252	-0.837648	-0.867006	-0.961373	-0.542491	2
chr10	13183959	13184572	0.810717	1.71167	0.0126153	0.796024	-1.44668	0.0266405	-0.230489	-1.17218	-0.508322	2
chr13	44673248	44674037	1.59305	0.750605	0.646331	0.560025	-1.50484	0.251915	-0.688617	-0.614977	-0.993487	2
chr2	156252734	156253295	0.758308	1.46741	0.772737	0.466521	-1.20516	-0.269841	0.364395	-1.06023	-1.29414	2
chr5	92270432	92271500	1.19902	0.729928	0.260836	1.62396	-0.890508	-1.19162	-0.77289	-0.644234	-0.314491	2
chr3	138118276	138119159	0.778958	0.894458	0.0559478	0.42579	-1.45222	0.194184	1.33251	-1.09359	-1.13603	2
chr4	116406615	116407224	-0.193445	2.01805	0.970437	-0.374774	-0.888039	-0.660323	-1.03142	0.583079	-0.42357	2
chr16	85121930	85122293	0.597335	1.63672	0.0606599	0.956766	-0.932406	0.39477	-1.24305	-1.17882	-0.291977	2
chr11	50285210	50285687	0.478943	1.69843	1.13243	0.559485	-0.608746	-0.573234	-1.03892	-0.547241	-1.10115	2
chr4	43217886	43218528	1.49156	1.74255	0.430962	-0.623404	-0.338425	-0.349189	-1.01603	-0.653431	-0.684592	2
chr8	111247753	111248247	0.508498	1.71473	0.533683	1.08538	-0.528786	-0.780368	-1.28353	-0.521178	-0.728425	2
chr7	98605579	98606045	1.25609	1.93505	-0.0788463	-0.0501091	-0.425225	-0.403768	-0.922569	-0.100687	-1.20994	2
chr1	52847598	52848014	0.916004	1.85682	0.868813	0.0293555	-0.32557	-0.997535	-0.806447	-0.865601	-0.675842	2
chr10	127979683	127980550	0.859453	0.334513	1.26441	-0.221577	-1.3776	-0.512313	-0.814587	-0.899385	1.36709	2
chrX	157465915	157466353	0.761968	1.61422	0.987402	0.000746695	-0.92115	0.347145	-0.623015	-1.34147	-0.825845	2
chr5	53503385	53503897	1.21461	1.46658	-0.119486	-0.187729	-1.08313	0.782661	-1.16787	0.165481	-1.07113	2
chr3	81112734	81113477	0.562686	1.43862	0.709828	1.09678	-0.772559	-1.15626	-0.348614	-0.181962	-1.34852	2
chr5	113773675	113774141	0.27115	1.55093	0.89172	0.483311	-1.47362	0.64824	-0.878305	-0.663114	-0.830317	2
chrX	103556832	103557491	1.44627	1.16427	0.622716	-0.690372	-0.970732	-0.896809	-0.897904	-0.633972	0.856532	2
chrX	47917937	47918524	0.974657	1.18879	-0.00479499	0.933687	-1.71897	0.494491	-0.742798	-0.126066	-0.998996	2
chr16	29847713	29848345	0.62573	2.04891	-0.957767	0.57546	-0.48496	-1.3477	-0.28456	-0.171793	-0.00332112	2
chr7	97943939	97945004	0.287782	1.36577	0.552341	-0.568845	-1.24896	0.472932	1.14852	-0.616572	-1.39297	2
chr10	56795278	56795671	0.732847	1.71251	0.671849	0.244864	-1.40346	-0.959843	-0.9372	-0.382674	0.321112	2
chr16	32124203	32125189	0.847787	1.45227	-0.0803153	0.632867	-1.42336	0.350904	0.410773	-0.941651	-1.24927	2
chr13	44418683	44419626	-0.516736	1.42765	0.187142	0.662208	-2.14407	0.411336	-0.494675	0.458535	0.00860751	3
chr2	77304322	77305117	-0.820633	0.555696	1.91744	0.77452	-1.09781	-1.212	-0.104801	-0.173718	0.16131	3
chr11	118234893	118235218	-0.568967	-0.0568184	2.00196	-0.00121816	-0.513367	0.199256	1.05675	-1.09834	-1.01925	3
chr17	73936736	73937399	0.654884	0.803957	0.885691	1.60505	-0.797914	-0.961175	-0.265465	-1.16289	-0.762137	3
chr10	80215038	80215739	-0.469573	1.61765	-0.175409	1.60116	-1.01511	0.314864	-0.461996	-0.367507	-1.04408	3
chr5	88770175	88770934	-1.10134	0.381768	1.10187	1.53953	-1.19025	-0.484944	0.83395	-0.289428	-0.791147	3
chr2	132112235	132112605	0.00192606	1.1435	0.612101	0.971118	-1.3049	0.864992	0.0577817	-0.88406	-1.46246	3
chr4	43470282	43470642	-0.973814	0.429221	0.734975	1.35715	-1.56305	-1.16914	0.0241778	0.60692	0.553564	3
chr3	126621387	126621828	0.880158	-0.310168	0.539556	2.02721	-1.1996	-0.405883	-0.403847	-0.967444	-0.159977	3
chr2	52297762	52298430	-0.860156	1.57241	0.974221	0.79831	-0.934546	-0.0121067	-0.101375	0.083288	-1.52004	3
chr4	95339664	95340280	-0.420631	1.18076	0.994229	1.35916	-1.42959	-1.09624	-0.547279	-0.173902	0.133493	3
chr4	88166957	88167632	0.484729	0.972939	0.277883	1.08228	-1.56771	-1.47787	0.612179	0.297384	-0.681824	3
chr6	28486495	28486824	-0.21093	0.155052	1.63846	1.14189	-0.688022	-0.971855	-0.573752	-1.26411	0.773272	3
chr18	11690863	11691409	-0.414624	0.830518	0.825829	1.91742	-1.22196	-0.685689	-0.0673674	-0.827522	-0.356601	3
chr14	66848693	66849064	-0.194094	0.717258	-0.231849	1.77648	-1.49278	-1.2271	-0.0692943	0.706421	0.0149542	3
chr15	100446965	100447323	-0.643268	0.74189	2.06505	0.616323	-1.01369	-0.433728	-0.442361	0.0952214	-0.985437	3
chr7	55956889	55958106	-0.779676	0.653303	1.48319	0.186457	-1.50576	-0.874456	0.92777	-0.691102	0.600272	3
chr3	69202294	69202753	-0.294577	1.31188	0.640985	1.45604	-1.38887	-0.276112	-0.0256999	-0.145237	-1.27841	3
chr13	44415039	44415567	-0.712653	1.05315	1.73101	0.975645	-0.316306	-0.907586	-0.92288	-0.80649	-0.0938951	3
chrX	106187126	106188296	-0.661512	0.612915	1.49847	-0.266545	-2.09781	0.434972	0.391179	0.292507	-0.204182	3
chrX	106011287	106011986	-0.380156	0.0668731	2.53249	-0.0102295	-0.274374	-0.773566	-0.69875	-0.521476	0.0591836	3
chr16	11448491	11449115	0.480091	1.11948	1.37116	0.579692	-0.961454	0.207619	-0.64586	-0.526415	-1.62432	3
chr3	126654913	126655659	-0.136837	1.4456	0.569377	1.47296	-1.34191	-0.268198	-1.14079	-0.44767	-0.152528	3
chrX	7312557	7312980	-0.674333	0.784539	0.779428	1.39051	-1.46526	0.53953	-0.313049	0.288772	-1.33014	3
chr19	29496014	29497105	-0.974754	0.961187	1.06036	-0.0404184	-1.57249	0.416499	-1.10622	1.04114	0.214692	3
chr15	5346315	5346834	0.265306	1.29156	0.807168	1.5406	-1.06581	-0.834018	-0.87671	-0.558434	-0.569655	3
chr6	17770496	17770858	-0.725619	1.01685	-0.632198	1.82157	-1.22169	0.523142	-0.968039	0.0696384	0.116349	3
chr4	132806836	132807263	0.524112	1.4744	0.991335	0.793649	-1.05682	-1.50525	-0.300899	-0.605073	-0.315454	3
chr4	143141837	143142217	-0.158488	1.522	1.52735	0.251517	-1.11774	0.115841	-1.20522	-0.233467	-0.701789	3
chr18	35561833	35563419	0.279278	0.88142	1.67799	0.78358	-0.425608	-0.556707	-1.54345	-0.89536	-0.201144	3
chr18	36512047	36513157	0.82091	0.244521	0.462931	1.75802	-0.569608	0.410117	-0.762448	-0.967616	-1.39683	3
chr4	125122786	125123791	-0.734582	0.839678	1.26418	1.18973	-1.60884	0.551194	-0.688952	-0.256387	-0.556012	3
chr1	93410987	93411329	0.0869571	1.38175	1.89346	-0.15808	-0.492008	-0.14256	-0.896484	-0.897425	-0.775612	3
chr10	77974494	77975027	-0.237437	1.09322	1.0222	1.68244	-0.695005	-0.781739	-1.13576	-0.333243	-0.614687	3
chrX	163297136	163297659	-0.248025	1.91231	0.659569	1.0762	-0.9857	-0.372605	-0.470226	-0.538847	-1.03267	3
chr11	96895674	96896381	0.0397851	0.984872	1.27756	1.47998	-0.490886	-0.576231	-0.81175	-0.6665	-1.23683	3
chr18	11686790	11687313	-0.712977	0.334864	1.22311	1.92019	-0.64613	-1.11924	-0.0341497	-0.65427	-0.311403	3
chr5	53460072	53460567	-0.179981	-0.217045	1.01064	2.03927	-0.426158	0.433174	-0.904327	-0.799084	-0.956491	3
chr2	122737956	122739975	-0.766924	0.277845	1.99578	1.14796	-0.965749	-0.432038	0.089048	-0.654309	-0.691607	3
chr13	67377924	67378554	-0.567969	0.681754	0.209819	1.81516	-1.32706	-0.541346	0.885234	-0.148648	-1.00694	3
chr5	53400965	53401644	0.702376	0.983405	1.04201	1.05248	-0.980474	0.20164	-1.39663	-1.03243	-0.572373	3
chr6	22002802	22003350	0.0801466	1.49253	1.3722	0.53929	-1.25023	-1.21393	-0.567226	0.0297282	-0.482523	3
chr13	73765136	73765720	-0.00993024	0.917943	1.72314	1.02736	-0.340573	-0.424508	-1.06558	-1.0372	-0.790663	3
chr1	182107975	182109414	-0.490139	1.01185	1.60783	1.32169	-0.615068	-0.706468	-0.750192	-0.611485	-0.768013	3
chr10	68063390	68064022	-0.487114	1.10819	0.794796	1.17594	-1.18672	-0.0114962	0.729122	-0.656945	-1.46577	3
chr17	71406398	71406786	-0.501985	1.83976	1.26741	0.503775	-0.238212	-1.11511	-0.579003	-0.884557	-0.292074	3
chr3	87540581	87542539	-0.891068	0.470396	1.45661	0.744984	-0.653887	1.16866	-0.0552388	-1.09011	-1.15035	3
chr7	35554658	35555287	-0.307955	1.50391	1.14501	0.247781	-0.423612	-1.53412	-0.885275	-0.551834	0.806094	3
chr10	44657372	44658111	0.578071	0.007898	0.337953	1.82049	-1.17752	0.672342	-0.705523	-0.164823	-1.36888	3
chr6	17778564	17779452	-0.502406	0.108741	0.597779	1.76791	-1.73949	0.318842	-0.0665561	0.465921	-0.95074	3
chr14	50908226	50908657	0.250948	1.31703	0.920478	1.26502	-0.171785	-1.20087	-1.27941	-0.69191	-0.409507	3
chr3	126613417	126613976	-0.11903	0.790802	1.12544	1.45686	-1.01156	0.267735	-0.140479	-1.02863	-1.34113	3
chr4	46123468	46123937	0.511569	1.06163	1.71253	0.49444	-0.221073	-1.00705	-1.05182	-1.01405	-0.486179	3
chr5	62844744	62845139	0.137864	1.12076	0.930789	0.674741	-1.38741	-0.0704618	0.84131	-0.777578	-1.47001	3
chr7	83616046	83616836	-0.283825	1.59558	1.0007	1.27202	-0.339856	-0.83587	-0.86436	-0.760466	-0.783922	3
chrX	78482932	78483488	-0.0651065	1.27315	1.05844	1.48982	-0.745184	-0.900743	-0.714792	-0.394851	-1.00074	3
chr2	102986836	102987521	-0.0625392	0.847039	1.44795	1.47723	-0.951622	-0.398441	-0.6977	-0.646951	-1.01497	3
chr4	109332960	109333606	0.0452918	1.00366	1.58151	1.01522	-0.0836735	-1.07673	-1.09845	-0.942578	-0.444258	3
chrX	158233918	158234563	0.0928517	1.3941	1.03206	1.37306	-0.943314	-0.800073	-0.755802	-0.810867	-0.58201	3
chr8	34623622	34624318	0.52522	0.0428751	1.05992	1.21592	-1.10597	0.561082	-0.901732	0.248185	-1.64551	3
chr1	191125473	191126496	0.464325	1.14733	1.31338	1.1551	-0.580647	-0.872656	-0.928957	-0.902656	-0.795221	3
chr12	73680106	73680734	0.963071	0.469113	1.66487	0.783547	-0.31764	-0.846327	-1.1824	-0.960133	-0.574103	3
chr12	87426459	87426755	0.284428	1.19233	1.625	0.627018	-0.433735	-1.17247	-0.800441	-1.10047	-0.221655	3
chr15	100152977	100153554	0.56813	0.986331	1.08961	1.40732	-0.432373	-1.05025	-1.0232	-0.721392	-0.82418	3
chr16	32176671	32178147	0.330512	1.2802	1.47498	0.762518	-0.272107	-0.790504	-1.21345	-0.995367	-0.576785	3
chr2	157429878	157430333	-1.10822	0.725572	0.912161	1.49302	-1.04633	0.745285	-0.490693	-0.0978024	-1.13298	3
chr11	85131504	85132174	0.0260258	0.231107	1.42989	1.32044	-1.42898	0.537961	-0.28492	-0.731393	-1.10013	3
chr11	70601178	70601629	-0.63083	0.130008	1.17987	1.85923	-0.758237	0.183581	-0.733926	0.0305135	-1.26021	3
chr1	184614828	184615317	-0.105535	0.976107	0.770324	1.67495	-0.675974	0.310139	-1.32688	-0.867376	-0.755753	3
chr16	91793408	91794634	0.23205	1.14003	0.850503	1.37844	-1.35268	-0.630208	-1.31357	-0.0421139	-0.262451	3
chr5	34527978	34528489	-0.139703	0.511926	1.87257	1.17294	-0.553831	-0.219452	-1.19597	-0.754567	-0.69391	3
chr6	88501023	88501343	-0.152782	1.01527	2.15745	-0.503246	-0.152312	-0.658014	-0.93274	-0.841008	0.0673747	3
chr9	57652004	57652956	-0.0578555	0.837685	1.4865	1.32152	-0.555246	-1.26736	-0.831024	-0.8527	-0.0815176	3
chr9	65790017	65790624	0.376684	1.1991	1.36961	1.08154	-0.57057	-0.98161	-0.996157	-0.730926	-0.747672	3
chr19	29239415	29240175	0.777467	1.02981	0.868645	1.09652	-1.65167	-0.0107385	-0.467586	-0.618092	-1.02436	3
chr16	24360955	24361455	-0.117108	0.915686	0.329649	2.11179	-1.21465	-0.375713	-0.365532	-0.592779	-0.691335	3
chr8	122019974	122020561	-0.5642	0.930229	1.6205	1.14838	-0.967429	-0.541926	-1.22714	-0.0307704	-0.367637	3
chr11	72703362	72704156	-0.835612	0.486241	1.95792	1.0294	-0.634193	-0.585835	-0.935782	-0.707378	0.225238	3
chr19	17346183	17346565	-0.320579	1.75042	0.508496	1.34906	-0.363485	-0.85843	-0.134087	-0.929716	-1.00168	3
chr4	56086178	56086725	0.263522	1.37278	1.03005	1.23736	-0.245968	-0.769877	-0.97781	-1.05618	-0.853886	3
chr17	31576569	31577020	0.281322	1.54855	1.26068	0.566649	-0.529717	-0.0472482	-1.35432	-0.918067	-0.807836	3
chr6	143073940	143074473	-0.827828	0.880106	1.60399	0.610723	-0.86719	-1.59661	0.474802	-0.259542	-0.0184509	3
chr14	50896222	50896927	0.177866	1.06905	1.67245	0.897	-0.347446	-1.00777	-0.978113	-0.866158	-0.616875	3
chr2	172406128	172406732	-0.126267	0.742854	1.52155	1.37723	-0.17118	-0.302926	-1.07044	-1.06086	-0.909953	3
chr1	95318798	95319291	-1.11854	0.379105	-0.0837772	1.8933	-0.93159	-1.26409	0.371517	0.126624	0.627447	3
chr15	53373690	53374279	0.550507	0.770347	1.27555	1.21369	-0.57497	-1.06155	0.023355	-0.841373	-1.35555	3
chr5	118499963	118500643	-0.426455	1.3987	0.723262	1.327	-1.3103	-0.238367	-0.00586969	-0.131262	-1.33671	3
chr10	77619614	77620096	-0.424273	0.695557	1.83669	0.999257	0.0795149	-0.931177	-1.22694	-0.682247	-0.346389	3
chr16	10702085	10702891	-0.256742	1.35052	1.45444	1.11989	-0.881962	-0.762792	-0.722024	-0.570385	-0.730942	3
chr2	160083521	160084100	0.278745	1.20695	0.936482	1.48533	-0.567794	-1.02777	-1.03954	-0.874445	-0.397959	3
chr3	126628035	126629040	1.06166	0.167906	0.6099	1.58176	-1.25372	0.377733	-0.967941	-0.982834	-0.594455	3
chr4	132007880	132008896	-0.663436	0.641726	1.3268	1.79409	-0.361459	-0.715467	-0.374961	-0.944007	-0.703282	3
chr7	101227906	101228699	-0.837353	0.219043	1.20128	2.04532	-0.751651	-0.201796	-0.41862	-0.463114	-0.793112	3
chr7	113811733	113812310	-0.395177	1.36451	1.48466	1.09551	-0.653903	-0.825796	-0.540843	-0.822252	-0.706711	3
chr16	89883833	89884425	0.461398	0.567353	1.29029	1.33267	-0.953497	-1.50609	0.0726284	-0.487706	-0.777042	3
chr18	10136288	10136856	0.0947569	1.87057	0.860005	0.810261	-0.231649	-1.16317	-0.649708	-0.821769	-0.769299	3
chr7	68747879	68749397	-0.500793	0.372802	2.03097	0.941513	-0.93278	0.121442	-1.14335	-0.370709	-0.519086	3
chr11	84855076	84855711	0.572693	0.790477	0.486866	1.6255	-1.11594	-0.343504	-1.65486	-0.200103	-0.161123	3
chr19	11372140	11372738	-0.450987	1.23234	1.59064	0.829867	-1.29029	-0.829386	-0.124798	-0.137721	-0.819662	3
chr17	31558849	31559305	0.0129212	1.55377	1.52409	0.368455	-0.221174	-0.822008	-1.31867	-0.723888	-0.373503	3
chr1	144306816	144307434	0.0515903	0.775245	1.67125	0.988453	-0.930089	0.145837	-1.32685	-0.817059	-0.558376	3
chr11	86715653	86715936	0.466381	1.3104	0.824203	1.39498	-0.694364	-0.458166	-0.984551	-1.08908	-0.769798	3
chr11	114967615	114968041	0.468438	0.780108	1.33158	1.37826	-0.290754	-0.885379	-1.09629	-0.905362	-0.780593	3
chr18	49968416	49969271	-0.366271	1.31044	1.93434	0.302643	-0.493875	-0.593261	-1.05939	-0.693273	-0.341358	3
chr5	105145383	105146224	-0.688678	0.719672	1.22401	1.3955	-1.41353	-0.831554	0.590927	-0.381817	-0.614536	3
chr6	47805258	47806060	0.264837	0.976616	1.75047	0.914271	-0.670727	-0.765003	-0.878492	-0.827619	-0.764354	3
chr15	96563860	96564321	0.0718513	1.86545	0.55969	1.04895	-0.0642319	-0.951793	-0.983415	-0.892456	-0.654044	3
chr11	4423797	4424255	-0.793603	0.852343	1.59553	0.955504	-0.931389	0.0556065	0.339747	-0.880701	-1.19304	3
chr2	172420325	172421063	-0.490002	0.601522	0.607204	1.27676	-1.48559	1.27457	-0.0179918	-0.82325	-0.94322	3
chr7	101073894	101075068	0.213987	0.909736	1.4312	1.2989	-0.590843	-0.281898	-1.00608	-0.989717	-0.985289	3
chr11	82174739	82175157	0.500184	0.597457	1.36194	1.33008	-1.02264	-0.968969	-0.873374	-1.00726	0.0825824	3
chr11	98949605	98950099	-0.221715	1.37656	1.44747	1.06617	-0.453343	-0.811899	-0.894221	-0.85732	-0.651701	3
chr11	102930524	102931076	-0.192617	1.96363	1.22429	0.227598	-0.153139	-0.437742	-0.845404	-0.769587	-1.01702	3
chr11	117799131	117799763	0.490807	0.787009	1.85862	0.289302	-1.14502	0.253405	-0.854545	-0.632999	-1.04658	3
chr12	32376830	32377076	-0.30728	0.900484	1.11025	1.71563	-1.1243	-0.481527	-0.137894	-0.825534	-0.849838	3
chr13	100750551	100751252	0.356665	1.57087	0.905793	1.16034	-0.731265	-0.685791	-0.974758	-0.792501	-0.809349	3
chr19	29402420	29403721	-0.36566	0.737124	1.87841	1.17081	-0.795569	-0.498892	-0.567186	-0.730002	-0.829034	3
chr2	48924707	48925403	0.460053	1.07943	1.14994	1.38626	-0.807653	-0.686141	-0.816121	-1.00735	-0.758418	3
chr3	60714732	60715185	0.440003	1.33542	0.771389	1.4516	-0.529679	-0.974715	-0.865003	-0.901574	-0.727442	3
chr3	87025817	87026311	-0.7418	2.17307	0.279894	0.672889	-0.797537	-0.577422	-0.158447	0.222739	-1.07339	3
chr7	125495200	125496181	-0.708988	0.850305	1.51397	1.51332	-0.258051	-0.738619	-0.709221	-0.791231	-0.671483	3
chr9	118658685	118659100	-0.814463	0.724961	1.36078	0.900026	-1.39443	0.502282	-0.12924	0.223395	-1.37331	3
chr3	144606975	144607448	-0.0128443	1.74952	1.10997	0.783692	-0.183164	-0.980042	-0.928399	-0.932161	-0.60657	3
chr12	73722906	73723669	-0.10631	0.737804	1.73989	1.2148	-0.76477	-0.372211	-1.09106	-0.44966	-0.908485	3
chr12	99325913	99326637	-0.221025	1.28874	1.56493	1.04373	-0.574265	-0.832367	-0.798398	-0.804281	-0.66707	3
chr16	30385392	30385811	0.17009	0.897626	-1.02874	2.19809	-0.396556	-0.16307	-0.783869	-0.64417	-0.249401	3
chr16	89993615	89994421	0.406688	1.21392	0.866241	1.40939	-0.121466	-0.791985	-1.0718	-1.01697	-0.894025	3
chr2	36244668	36245264	0.21847	1.593	1.35423	0.589551	-0.180359	-0.916033	-0.918377	-0.911563	-0.828919	3
chr2	128337235	128337761	0.385511	1.2676	1.48446	0.708901	-0.159856	-0.874321	-1.1163	-1.02698	-0.669014	3
chr3	138604933	138605533	-0.20297	1.70991	1.45034	0.0427547	-0.501883	-1.19141	0.216175	-0.600228	-0.92269	3
chr8	122948731	122949140	0.151133	0.358495	0.245865	2.2445	-0.848957	-0.221625	0.0567091	-0.943072	-1.04305	3
chr16	51888333	51888999	0.254275	0.669357	0.116167	1.28076	-1.7595	0.0438798	-0.595294	1.08634	-1.09598	3
chrX	169859513	169860133	0.700832	0.754469	0.544881	1.72491	-1.12072	-0.908529	0.0198482	-0.619312	-1.09638	3
chr1	86217663	86218267	0.691456	0.971672	1.11191	1.33041	-0.430792	-0.851996	-0.978934	-0.95322	-0.890503	3
chr10	67628790	67629859	0.549357	1.41755	1.06269	1.07092	-0.826008	-0.783557	-0.784454	-0.703438	-1.00306	3
chr11	84979314	84979837	0.821646	1.17383	1.09234	0.970025	-1.43593	-0.782321	-0.530485	-0.672641	-0.63647	3
chr13	45358161	45358661	0.28354	1.51511	0.968286	1.21779	-0.653481	-0.794173	-0.85447	-0.843034	-0.839569	3
chr18	80467907	80468404	-0.219176	1.25916	1.52009	0.948903	-0.0845193	-0.749971	-1.14845	-0.98933	-0.536719	3
chr2	28352604	28353363	-0.222831	1.61767	0.647924	1.47953	-0.532377	-0.905957	-0.680578	-0.407943	-0.995437	3
chr3	130794760	130795326	0.327502	1.64773	1.12158	0.799192	-0.445607	-0.961431	-1.03186	-0.854698	-0.60242	3
chr5	74253627	74254326	0.438022	1.21896	1.32734	0.943477	-0.410308	-1.0912	-0.327976	-1.01616	-1.08216	3
chr6	52801862	52802899	-0.675923	0.282368	1.37807	0.899161	-1.36003	1.0095	0.168377	-0.397374	-1.30415	3
chr2	122610041	122610402	0.0254001	0.856929	1.66565	1.11417	-0.30443	-0.991624	-1.17934	-0.791111	-0.395648	3
chr3	75296919	75297301	-0.633751	2.12763	0.448839	0.576657	-0.960587	0.0628127	-0.421007	-0.00324072	-1.19735	3
chr1	184734978	184735502	-0.210303	0.867013	1.65472	1.31183	-0.422346	-0.77554	-0.850907	-0.758102	-0.816369	3
chr15	63614232	63614712	0.494742	1.45036	0.213575	1.62631	-0.780285	-0.808172	-0.932081	-0.507743	-0.756711	3
chr2	35188854	35189261	-0.231563	0.776752	1.8447	1.03571	-0.445336	-0.839166	-1.11785	-0.821276	-0.201974	3
chr2	166045824	166046410	-0.176675	1.0416	1.19143	1.52884	-0.129864	-1.03187	-1.02448	-0.792439	-0.606535	3
chr9	54537315	54538051	-0.130222	1.70087	0.968544	1.16635	-0.758783	-0.571242	-0.788779	-0.858499	-0.728247	3
chr3	60810435	60810872	-0.202806	0.47305	0.67439	2.18395	-0.912869	-0.448616	-0.0581539	-0.775548	-0.933394	3
chr4	148448157	148449437	0.148372	0.820269	2.04855	0.259337	-0.420356	-0.884097	-1.27001	-0.685425	-0.0166462	3
chrX	106195706	106196158	0.00771188	1.75133	1.60595	-0.075764	-0.358081	-0.711681	-0.799847	-0.528316	-0.891295	3
chr1	192089825	192090316	0.323171	1.14076	1.33083	1.14719	-0.483053	-0.662736	-0.57722	-0.968962	-1.24998	3
chr10	79889337	79889768	0.282057	1.51878	1.11536	0.986127	-0.264955	-1.00582	-0.887131	-0.930883	-0.813538	3
chr11	115814481	115815233	0.388888	0.502435	1.6225	0.717262	-0.382263	-0.916334	-1.32944	-1.17167	0.568623	3
chr12	54793766	54794482	-0.515608	1.06869	1.84733	0.8979	-0.317616	-0.785302	-0.795031	-0.846916	-0.553441	3
chr12	102339148	102339740	-0.415015	1.53896	1.31571	1.03879	-0.490416	-0.567158	-0.544618	-0.815094	-1.06115	3
chr15	67177719	67178325	-0.708345	0.973887	1.68983	0.828314	-0.37997	0.388614	-1.19	-0.720706	-0.881622	3
chr17	24851373	24851805	-0.401175	1.31794	1.65391	0.728474	-0.076883	-0.947098	-1.02122	-0.854999	-0.398952	3
chr17	83351630	83352167	-0.950449	1.14474	1.45317	0.346385	-0.628826	1.01388	-1.19541	-0.622051	-0.561435	3
chr18	50036704	50036997	0.461922	1.27635	1.3661	0.698031	-0.327348	-0.35293	-1.5037	-0.837312	-0.781115	3
chr4	8699776	8700535	0.0399317	0.825576	1.86034	0.921037	-0.326855	-0.523139	-0.860828	-1.04537	-0.890691	3
chr5	118331520	118332428	0.370647	1.20403	1.11143	0.746778	-1.13273	0.574592	-0.644487	-0.886695	-1.34356	3
chr8	34765756	34766281	0.670937	1.32856	1.00325	1.09898	-0.953405	-0.693598	-0.949462	-0.482423	-1.02285	3
chr9	55684752	55685407	-0.126419	1.8805	1.28392	0.514565	-0.721241	-0.726077	-0.778393	-0.641668	-0.685191	3
chr15	64284929	64285276	0.0150527	0.920251	1.32703	1.46826	-0.420477	-0.345733	-1.03963	-1.01987	-0.904879	3
chr2	38601863	38602383	-0.0992863	1.63187	0.727363	1.40856	-0.869943	-0.631722	-0.474675	-0.822563	-0.869611	3
chr1	88575712	88576855	-0.0687193	1.48424	1.42159	0.702973	-0.166068	-0.855128	-1.14691	-1.04781	-0.32417	3
chr1	158874591	158875311	0.132424	1.43174	0.915242	0.967002	-0.63668	-1.1545	0.450948	-1.04169	-1.06448	3
chr13	56150962	56151827	-0.400413	1.3639	1.53928	0.93874	-0.152024	-0.828712	-0.817401	-0.837335	-0.806034	3
chr16	93191215	93191742	-0.436177	1.40163	0.986556	0.887505	-1.04549	0.347655	-0.354064	-0.136451	-1.65116	3
chr5	140382522	140382866	-0.3935	0.583543	1.34093	1.77606	-0.167921	-0.607059	-0.920692	-0.874618	-0.736745	3
chr16	20539669	20540262	0.0276717	1.21802	1.62357	0.958684	-0.680356	-0.768528	-0.907645	-0.754976	-0.716439	3
chr10	121426624	121427079	-0.14064	1.57743	1.09954	1.02072	-0.0574128	-0.90145	-0.963503	-1.10084	-0.533838	3
chr1	170983109	170983421	0.560396	1.04343	1.32838	0.388449	-1.70711	-0.476752	-0.984085	-0.60556	0.452853	3
chr10	87740289	87741194	-0.641046	0.966968	1.59235	1.38878	-0.639149	-0.667851	-0.697186	-0.637421	-0.665449	3
chr14	20861123	20862017	0.393709	1.40602	1.18552	1.0491	-0.92681	-0.997249	-0.8302	-0.637816	-0.642271	3
chr4	150823969	150824735	0.178938	1.38856	1.2019	1.15341	-0.714684	-0.438602	-0.86667	-0.939849	-0.963005	3
chr5	118645316	118645663	0.185071	0.532392	1.96559	0.90899	-0.395573	-0.629338	-1.00194	-1.10752	-0.457674	3
chr2	120565436	120565711	-0.0953773	0.965248	1.10269	1.70231	-1.00993	-0.821047	-0.524575	-0.889766	-0.429547	3
chr8	111653423	111653977	-0.878577	1.15943	1.15831	1.49302	-0.643832	-0.049108	-1.13073	-0.593851	-0.514666	3
chr1	93069123	93070126	0.163021	1.54445	1.04912	0.645846	-1.03679	0.467826	-1.08752	-0.686351	-1.0596	3
chr12	52541185	52541773	0.0426306	0.871447	1.75346	1.12089	-0.611988	-0.86915	-0.764686	-0.811543	-0.73106	3
chr17	72926978	72927573	0.138422	0.635355	0.51545	0.167857	-0.317389	-0.866266	-1.41904	-0.798738	1.94435	3
chr5	100698071	100698321	0.585973	0.610855	1.61734	1.06495	-0.181225	-1.12343	-0.773418	-0.996943	-0.804106	3
chr8	80239709	80240321	-0.104069	1.13319	1.43211	1.30219	-0.450254	-0.790892	-0.859548	-0.898629	-0.76409	3
chr11	51265122	51265585	0.0271911	1.31269	1.21097	1.2538	-0.330965	-0.590631	-1.01716	-0.976784	-0.889113	3
chr12	35573633	35574381	-0.0555531	1.27951	1.36662	1.24063	-0.673687	-0.819031	-0.816066	-0.802639	-0.719785	3
chr4	95777827	95778347	-0.61359	0.112775	1.16278	2.12037	-0.274264	-0.79076	-0.446096	-0.469451	-0.801771	3
chr4	145013018	145013714	0.0857027	1.18597	1.69231	0.713842	-0.196593	-0.81516	-1.16263	-0.634091	-0.869338	3
chr16	10723651	10724618	-0.00947721	1.55523	1.43026	0.807651	-0.847648	-0.729584	-0.768457	-0.782432	-0.655534	3
chr1	106148817	106149385	-0.422804	0.463271	1.03692	1.97389	-0.634909	-0.50341	-0.00271301	-0.677566	-1.23269	3
chr1	87765716	87766423	-0.374727	0.744963	1.51006	1.5927	-0.690617	-0.895513	-0.747622	-0.590682	-0.548557	3
chr11	106464733	106465256	-0.585482	0.365024	1.88958	1.38405	-0.371384	-0.440732	-0.721426	-0.883513	-0.636117	3
chr12	3745253	3746035	-0.66979	0.926413	1.83948	1.04504	-0.409728	-0.516142	-0.653366	-0.519807	-1.0421	3
chr12	34547092	34547716	-0.368701	1.42349	1.58201	0.895988	-0.741157	-0.754287	-0.536876	-0.751197	-0.749266	3
chr14	64962360	64963330	0.115527	0.919248	1.50149	1.35882	-0.716489	-0.812632	-0.791012	-0.811038	-0.763913	3
chr16	11322613	11324248	-0.311708	0.926445	1.83996	0.997529	-0.293768	-0.806772	-0.93921	-0.85983	-0.552647	3
chr16	44136182	44137132	0.502325	0.0719481	0.911981	1.92907	-0.532065	-0.11513	-1.38547	-0.785538	-0.597122	3
chr16	90743667	90744206	0.350919	1.17727	1.39094	1.10594	-0.537524	-0.831761	-0.855962	-0.901499	-0.898314	3
chr16	98081647	98082701	0.473253	1.35018	0.868345	0.883075	-0.370942	-1.2662	-1.03936	-1.22201	0.323661	3
chr19	29484283	29485815	-0.275989	0.934828	1.45626	1.44694	-0.816061	-0.673165	-1.12243	-0.424943	-0.525428	3
chr5	148594647	148595898	0.637782	1.06268	1.38965	0.995862	-0.428525	-0.954057	-0.842144	-0.985063	-0.876177	3
chr7	16739294	16740134	-0.396467	0.86008	1.48625	1.49395	-0.309613	-0.721493	-0.968237	-0.902637	-0.541837	3
chr7	101170532	101170900	-0.179507	0.411425	1.2796	1.87014	-0.805531	-0.144028	-0.724879	-0.928835	-0.778388	3
chr10	61374982	61375588	0.0464106	1.64819	1.56749	0.367075	-0.607239	-0.811467	-0.816703	-0.806538	-0.587217	3
chr1	121314783	121315436	0.0944656	1.55581	1.2973	0.92297	-0.714078	-0.853065	-0.86933	-0.800822	-0.633248	3
chr10	88054213	88054799	-0.169743	1.26872	1.43454	1.18224	-0.433616	-0.729895	-0.821009	-0.786499	-0.944739	3
chr15	59103909	59104251	-0.234969	1.06458	1.76407	1.03212	-0.688957	-0.758033	-0.74222	-0.751375	-0.685212	3
chr18	11717802	11718585	0.978985	0.182472	1.16782	1.41998	-1.46045	-0.333024	-0.384484	-0.81742	-0.753878	3
chr19	29441964	29443087	-0.132584	1.10292	1.41424	1.34332	-0.961127	-0.796386	-0.422987	-0.656934	-0.890464	3
chr2	73385000	73386425	-0.195742	0.369859	1.81333	1.23562	0.216863	-0.860116	-0.82611	-0.915422	-0.838275	3
chr2	77196901	77197518	0.547504	0.751955	0.965684	1.64244	-0.930819	-0.243234	-1.15012	-0.828284	-0.755134	3
chr2	163641488	163642004	-0.77365	0.612911	1.84567	1.16329	0.139002	-0.795838	-0.773683	-0.778999	-0.638705	3
chr4	135286674	135287451	0.115694	1.2828	1.46821	1.02591	-0.853826	-0.645886	-0.610928	-0.777435	-1.00454	3
chr7	64285594	64286212	-0.199226	1.24298	1.84087	0.591498	-0.242976	-0.833239	-0.839305	-0.804562	-0.756032	3
chr11	69429074	69429947	0.0267014	1.31158	1.32031	1.15344	-0.518877	-0.540664	-1.13382	-0.96474	-0.653925	3
chr10	67714913	67715369	0.0904986	0.726366	1.21073	1.75108	-0.860509	-0.808326	-0.88408	-0.561173	-0.664585	3
chr16	4381383	4382147	-0.134093	0.849263	1.74949	0.756335	-0.131293	-1.37506	-0.67941	-1.11867	0.0834387	3
chr18	62092511	62092880	-0.918037	1.62127	1.45947	0.642621	-0.0341574	-0.716945	-0.548213	-0.887064	-0.618942	3
chr6	142957372	142957990	0.0611203	1.41429	1.37698	1.03499	-0.77845	-0.808579	-0.809982	-0.711093	-0.779275	3
chrX	74062741	74063212	-1.24062	1.68136	1.21131	0.532021	-1.16031	-0.230523	0.0126067	-0.120746	-0.685103	3
chr1	177731930	177732484	0.421526	1.1337	1.43042	0.998487	-0.345007	-0.965986	-1.07419	-0.730116	-0.868832	3
chr10	17225705	17226151	0.765818	0.970793	1.18591	1.24481	-0.700513	-0.941306	-0.845722	-0.918219	-0.761574	3
chr10	37155104	37155454	0.168012	1.3314	1.84571	0.248392	-0.383164	-0.856377	-0.832807	-0.756053	-0.765119	3
chr15	27974007	27975085	0.505963	1.20311	1.22366	1.10505	-0.753634	-0.393557	-0.832261	-1.17782	-0.880509	3
chr17	42924477	42925244	0.0808616	1.38568	1.48159	0.809517	-0.205642	-0.933734	-0.996625	-0.828577	-0.793074	3
chr18	10177682	10178085	0.668187	0.665868	1.14742	0.35682	-1.5053	0.166346	0.75922	-0.778774	-1.47979	3
chr18	55341454	55342044	0.506436	0.8236	1.37712	1.34057	-0.546471	-0.796849	-0.895791	-0.906235	-0.902387	3
chr3	20005542	20006040	-0.622648	0.878984	1.51797	1.52684	-0.579516	-0.784051	-0.681158	-0.641776	-0.614647	3
chr4	121004399	121005193	0.356495	1.50086	1.04834	0.999869	-0.184603	-0.824669	-1.01349	-1.00391	-0.878883	3
chr5	24729499	24730673	-0.410513	1.16736	1.90087	0.737598	-0.693133	-0.695832	-0.701576	-0.693363	-0.611408	3
chr5	149067926	149068698	-0.20705	1.51983	1.33629	1.04865	-0.743198	-0.81047	-0.608789	-0.809929	-0.725331	3
chr8	34764861	34765448	0.662891	1.36755	1.12733	0.98369	-0.92839	-0.748624	-0.878796	-0.798302	-0.787356	3
chr19	12835500	12838584	-0.0379074	1.00167	1.32935	1.44836	-0.278799	-0.803887	-0.904974	-1.03411	-0.7197	3
chr6	52747983	52748506	-1.16486	0.27179	2.32157	0.22286	-0.707933	-0.248747	-0.00447476	0.060263	-0.750464	3
chr17	49018365	49019539	-0.522344	1.49961	1.55456	0.57462	0.0460102	-0.863106	-1.08223	-0.809215	-0.397914	3
[truncated: 4,358 more rows]
