# Supplementary material for: Labelled regulatory elements are pervasive features of the macrophage genome and are dynamically utilized by classical and alternative polarization signals
Source: Nucleic Acids Res. 2019 Feb 25;47(6):2778–92. doi: 10.1093/nar/gkz118 (PMC6451134; doi:10.1093/nar/gkz118)
Supplement: Supplementary Data [file gkz118_supplemental_files.zip › Supplementary_Table_S5.xlsx]

## Sheet: List of NGS data
QC analyses of generated samples used to this study
Filename	Type	Species	Cell type	Antibody	# of mapped reads in BAM	# of peaks
mm_BMDM_CTR_PU1	ChIP-seq	mouse	BMDM	PU.1	56722098	70936
mm_BMDM_CTR_STAT6_rep1	ChIP-seq	mouse	BMDM	STAT6	52436858	768
mm_BMDM_CTR_STAT6_rep2	ChIP-seq	mouse	BMDM	STAT6	60210333	2892
mm_BMDM_1h_IL4_STAT6_rep1	ChIP-seq	mouse	BMDM	STAT6	60316969	25338
mm_BMDM_1h_IL4_STAT6_rep2	ChIP-seq	mouse	BMDM	STAT6	46703188	30528
mm_BMDM_CTR_p65_rep1	ChIP-seq	mouse	BMDM	p65	8645173	9689
mm_BMDM_CTR_p65_rep2	ChIP-seq	mouse	BMDM	p65	9317796	9543
mm_BMDM_1h_LPS_p65_rep1	ChIP-seq	mouse	BMDM	p65	9250526	26293
mm_BMDM_1h_LPS_p65_rep2	ChIP-seq	mouse	BMDM	p65	9725600	26805
mm_BMDM_IL4_0h_H4ac	ChIP-seq	mouse	BMDM	H4ac	43909605	73359
mm_BMDM_CTR_CEBPA	ChIP-seq	mouse	BMDM	CEBPA	25342603	24486
mm_BMDM_CTR_RUNX1	ChIP-seq	mouse	BMDM	RUNX1	26804123	34457
mm_BMDM_CTR_IRF8	ChIP-seq	mouse	BMDM	IRF8	19027903	37525
mm_BMDM_CTR_JUNB	ChIP-seq	mouse	BMDM	JUNB	20458416	3940
mm_BMDM_CTR_H3K4me1	ChIP-seq	mouse	BMDM	H3K4me1	10832037	28074
mm_BMDM_CTR_H3K27Ac	ChIP-seq	mouse	BMDM	H3K27ac	34663323	49211
mm_BMDM_CTR_RNAPIIpS2_tc_rep1	ChIP-seq	mouse	BMDM	RNAPIIpS2	18890517	26029
mm_BMDM_CTR_RNAPIIpS2_tc_rep2	ChIP-seq	mouse	BMDM	RNAPIIpS2	19141191	25662
mm_BMDM_1h_IL4_RNAPIIpS2_tc_rep1	ChIP-seq	mouse	BMDM	RNAPIIpS2	35667033	39705
mm_BMDM_1h_IL4_RNAPIIpS2_tc_rep2	ChIP-seq	mouse	BMDM	RNAPIIpS2	20640398	27117
mm_BMDM_3h_IL4_RNAPIIpS2_tc_rep1	ChIP-seq	mouse	BMDM	RNAPIIpS2	34412822	27887
mm_BMDM_3h_IL4_RNAPIIpS2_tc_rep2	ChIP-seq	mouse	BMDM	RNAPIIpS2	27385868	24054
mm_BMDM_6h_IL4_RNAPIIpS2_tc_rep1	ChIP-seq	mouse	BMDM	RNAPIIpS2	19107238	32854
mm_BMDM_6h_IL4_RNAPIIpS2_tc_rep2	ChIP-seq	mouse	BMDM	RNAPIIpS2	25039637	36982
mm_BMDM_24h_IL4_RNAPIIpS2_tc_rep1	ChIP-seq	mouse	BMDM	RNAPIIpS2	17549242	35749
mm_BMDM_24h_IL4_RNAPIIpS2_tc_rep2	ChIP-seq	mouse	BMDM	RNAPIIpS2	18663089	34436
mm_BMDM_1hLPS_RNAPIIpS2_tc_rep1	ChIP-seq	mouse	BMDM	RNAPIIpS2	23909311	30946
mm_BMDM_1hLPS_RNAPIIpS2_tc_rep2	ChIP-seq	mouse	BMDM	RNAPIIpS2	36085629	41858
mm_BMDM_3hLPS_RNAPIIpS2_tc_rep1	ChIP-seq	mouse	BMDM	RNAPIIpS2	24994662	37161
mm_BMDM_3hLPS_RNAPIIpS2_tc_rep2	ChIP-seq	mouse	BMDM	RNAPIIpS2	23815795	35610
mm_BMDM_6hLPS_RNAPIIpS2_tc_rep1	ChIP-seq	mouse	BMDM	RNAPIIpS2	29193387	41781
mm_BMDM_6hLPS_RNAPIIpS2_tc_rep2	ChIP-seq	mouse	BMDM	RNAPIIpS2	13834794	29132
mm_BMDM_24hLPS_RNAPIIpS2_tc_rep1	ChIP-seq	mouse	BMDM	RNAPIIpS2	23073932	27336
mm_BMDM_24hLPS_RNAPIIpS2_tc_rep2	ChIP-seq	mouse	BMDM	RNAPIIpS2	25348457	29158
mm_BMDM_GRO	GRO-seq	mouse	BMDM	-	39944831	36812
mm_BMDM_ATACseq_rep1	ATAC-seq	mouse	BMDM	-	11790321	45253
mm_BMDM_ATACseq_rep2	ATAC-seq	mouse	BMDM	-	14721818	41887
mm_BMDMIRF8KO_ATAC_rep1	ATAC-seq	mouse	BMDM	-	7149135	51977
mm_BMDMIRF8KO_ATAC_rep2	ATAC-seq	mouse	BMDM	-	6233564	42209
